# Supplementary material for: Plasmodium falciparum Calcium-Dependent Protein Kinase 4 is Critical for Male Gametogenesis and Transmission to the Mosquito Vector
Source: mBio. 2021 Nov 2;12(6):e02575-21. doi: 10.1128/mBio.02575-21 (PMC8561384; doi:10.1128/mBio.02575-21)
Supplement: DATA SET S1 [file mbio.02575-21-sd001.xlsx]

## Sheet: Quantified_phosphosites
Peptide identifiers					Phosphosites		Number of identifying PSMs								Raw peptide ion peak areas								Peptide ion peak areas with match-between-runs								Corrected peptide ion peak areas								Average peak area		Ratio	Peak area rank				t-test		Complementary error function
Peptide_z #=phosphorylation; $=N-terminal acetylation; z=charge	Protein Group	Group Identifier	Name	Description	Number of Phosphosites	Protein_site	WT 1A	WT 1B	WT 2A	WT 2B	KO 1A	KO 1B	KO 2A	KO 2B	WT 1A	WT 1B	WT 2A	WT 2B	KO 1A	KO 1B	KO 2A	KO 2B	WT 1A	WT 1B	WT 2A	WT 2B	KO 1A	KO 1B	KO 2A	KO 2B	WT 1A	WT 1B	WT 2A	WT 2B	KO 1A	KO 1B	KO 2A	KO 2B	WT	KO	WT:KO	WT area rank (of 11280)	WT area percentile	KO area rank (of 10178)	KO area percentile	p-value	FDR	p-value	FDR
RGS#WANVNISYDEYNNSSNKK_3	PF3D7_1317100.1	PF3D7_1317100.1	MCM4	DNA replication licensing factor MCM4	1	PF3D7_1317100.1_S797	2	1	2	1	0	0	0	0	5.0656e+07	4.66656e+07	120903605	1.3214e+08	0	0	0	0	5.0656e+07	4.66656e+07	120903605	1.3214e+08	0	0	0	0	9.77153e+07	8.73711e+07	1.07071e+08	1.3214e+08					1.06074e+08	n/a	n/a	27	0.997695	n/a	n/a	n/a	n/a	n/a	n/a
NTPLLYQDTMNDLGDGLQNMDT#LR_2	PF3D7_1431100.1	PF3D7_1431100.1	PIP2	PhIL1 interacting protein PIP2	1	PF3D7_1431100.1_T31	1	1	4	4	0	0	0	0	3.79711e+06	4.31248e+06	1.51498e+07	1.3424e+07	0	0	0	0	3.79711e+06	4.31248e+06	1.51498e+07	1.3424e+07	0	0	0	0	7.3246e+06	8.07417e+06	1.34164e+07	1.3424e+07					1.05598e+07	n/a	n/a	271	0.976064	n/a	n/a	n/a	n/a	n/a	n/a
NLANEENTPT#APHLIENQYAAEAPYDEWTK_3	PF3D7_1026800.1	PF3D7_1026800.1	RPS2	40S ribosomal protein S2	1	PF3D7_1026800.1_T222	1	2	2	2	0	0	0	0	3036113	3.04329e+06	6.02049e+06	7.24103e+06	0	0	0	0	3036113	3.04329e+06	6.02049e+06	7.24103e+06	0	0	0	0	5.85665e+06	5.69789e+06	5.33166e+06	7.24103e+06					6.03181e+06	n/a	n/a	525	0.953546	n/a	n/a	n/a	n/a	n/a	n/a
NNS#TNVSEYISK_2	PF3D7_1460500.1	PF3D7_1460500.1	N/A	conserved Plasmodium protein, unknown function	1	PF3D7_1460500.1_S447	1	0	1	1	0	0	0	0	9.19758e+06	0	3.39871e+06	3099523	0	0	0	0	9.19758e+06	71704.7	3.39871e+06	3099523	0	0	0	0	1.77421e+07	134251	3.00985e+06	3099523					5.99643e+06	n/a	n/a	527	0.953369	n/a	n/a	n/a	n/a	n/a	n/a
SKNT#PLLYQDTMNDLGDGLQNMDT#LR_3	PF3D7_1431100.1	PF3D7_1431100.1	PIP2	PhIL1 interacting protein PIP2	2	PF3D7_1431100.1_T11	1	3	4	4	0	0	0	0	1.32031e+06	1.42895e+06	1.00361e+07	8940033	0	0	0	0	1.32031e+06	1.42895e+06	1.00361e+07	8940033	0	0	0	0	2.54687e+06	2.6754e+06	8.88783e+06	8940033					5.76253e+06	n/a	n/a	550	0.95133	n/a	n/a	n/a	n/a	n/a	n/a
SKNT#PLLYQDTMNDLGDGLQNMDT#LR_3	PF3D7_1431100.1	PF3D7_1431100.1	PIP2	PhIL1 interacting protein PIP2	2	PF3D7_1431100.1_T31	1	3	4	4	0	0	0	0	1.32031e+06	1.42895e+06	1.00361e+07	8940033	0	0	0	0	1.32031e+06	1.42895e+06	1.00361e+07	8940033	0	0	0	0	2.54687e+06	2.6754e+06	8.88783e+06	8940033					5.76253e+06	n/a	n/a	550	0.95133	n/a	n/a	n/a	n/a	n/a	n/a
FHS#QDKLNNNSLLYDINENILK_3	PF3D7_0726400.1	PF3D7_0726400.1	N/A	conserved Plasmodium membrane protein, unknown function	1	PF3D7_0726400.1_S477	1	1	1	1	0	0	0	0	571633	0	7.30315e+06	7.28099e+06	0	0	0	0	571633	0	7.30315e+06	7.28099e+06	0	0	0	0	1.10268e+06		6.46757e+06	7.28099e+06					4.95041e+06	n/a	n/a	615	0.945567	n/a	n/a	n/a	n/a	n/a	n/a
NILS#NDVTQTPDKHYSISDVSDVLSK_3	PF3D7_0904800.1	PF3D7_0904800.1	RPA1	replication protein A1, small fragment	1	PF3D7_0904800.1_S263	0	1	6	5	0	0	0	0	0	1.47899e+06	4.39163e+06	6.2511e+06	0	0	0	0	0	1.47899e+06	4.39163e+06	6.2511e+06	0	0	0	0		2.76908e+06	3.88917e+06	6.2511e+06					4.30311e+06	n/a	n/a	715	0.936702	n/a	n/a	n/a	n/a	n/a	n/a
LTS#KDLDDELDKYMGSSNVK_2	PF3D7_0519700.1	PF3D7_0519700.1	N/A	FoP domain-containing protein, putative	1	PF3D7_0519700.1_S145	1	0	2	1	0	0	0	0	0	0	2967492	4.34403e+06	0	0	0	0	0	0	2967492	4.34403e+06	0	0	0	0			2.62797e+06	4.34403e+06					3.486e+06	n/a	n/a	891	0.921099	n/a	n/a	n/a	n/a	n/a	n/a
KDT#HNTQNEILNQLWVEK_3	PF3D7_0219600.1	PF3D7_0219600.1	RFC1	replication factor C subunit 1	1	PF3D7_0219600.1_T341	2	1	3	2	0	0	0	0	651764	1.41879e+06	4.81655e+06	4.55688e+06	0	0	0	0	651764	1.41879e+06	4.81655e+06	4.55688e+06	0	0	0	0	1.25725e+06	2.65637e+06	4.26547e+06	4.55688e+06					3.18399e+06	n/a	n/a	977	0.913475	n/a	n/a	n/a	n/a	n/a	n/a
S#TDKEEIEELTKR_3	PF3D7_1132300.1	PF3D7_1132300.1	N/A	nucleic acid binding protein, putative	1	PF3D7_1132300.1_S19	1	1	2	2	0	0	0	0	0	7118.8	4.75611e+06	5.29349e+06	0	0	0	0	0	7118.8	4.75611e+06	5.29349e+06	0	0	0	0		13328.4	4.21194e+06	5.29349e+06					3.17292e+06	n/a	n/a	980	0.913209	n/a	n/a	n/a	n/a	n/a	n/a
IYS#TSHNVTNENDQFTQLEELLNNEYCK_3	PF3D7_0706000.1	PF3D7_0706000.1	N/A	importin-7, putative	1	PF3D7_0706000.1_S436	1	1	1	2	0	0	0	0	1.29561e+06	1.32477e+06	2.11533e+06	1.81499e+06	0	0	0	0	1.29561e+06	1.32477e+06	2.11533e+06	1.81499e+06	0	0	0	0	2.49923e+06	2.48035e+06	1.87331e+06	1.81499e+06					2.16697e+06	n/a	n/a	1409	0.875177	n/a	n/a	n/a	n/a	n/a	n/a
INYMNPIENVDYNNMNMSS#NNFYNELDKR_3	PF3D7_1435500.1	PF3D7_1435500.1	CLC	clathrin light chain, putative	1	PF3D7_1435500.1_S66	0	1	1	1	0	0	0	0	0	1.38425e+06	2.70001e+06	1.07213e+06	0	0	0	0	0	1.38425e+06	2.70001e+06	1.07213e+06	0	0	0	0		2.59171e+06	2.39109e+06	1.07213e+06					2.01831e+06	n/a	n/a	1498	0.867287	n/a	n/a	n/a	n/a	n/a	n/a
SSVLSS#LNADAPEFVPSTK_2	PF3D7_1107300.1	PF3D7_1107300.1	PAIP1	polyadenylate-binding protein-interacting protein 1, putative	1	PF3D7_1107300.1_S390	1	1	1	1	0	0	0	0	529530	556357	3040302	3302816	0	0	0	0	529530	556357	3040302	3302816	0	0	0	0	1.02146e+06	1.04166e+06	2.69245e+06	3302816					2.0146e+06	n/a	n/a	1503	0.866844	n/a	n/a	n/a	n/a	n/a	n/a
FHPLIELHPYVFPQS#ETENESFFDYVK_4	PF3D7_1426700.1	PF3D7_1426700.1	PEPC	phosphoenolpyruvate carboxylase	1	PF3D7_1426700.1_S1086	1	1	1	1	0	0	0	0	891906	715956	2.54179e+06	2.21046e+06	0	0	0	0	891906	715956	2.54179e+06	2.21046e+06	0	0	0	0	1.72048e+06	1.34047e+06	2.25097e+06	2.21046e+06					1.8806e+06	n/a	n/a	1603	0.857979	n/a	n/a	n/a	n/a	n/a	n/a
KLS#KIS#FSSTLFPLSK_3	PF3D7_0825900.1	PF3D7_0825900.1	N/A	conserved Plasmodium protein, unknown function	2	PF3D7_0825900.1_S183	1	1	2	2	0	0	0	0	233076	223501	3.37931e+06	3.47606e+06	0	0	0	0	233076	223501	3.37931e+06	3.47606e+06	0	0	0	0	449603	418457	2.99267e+06	3.47606e+06					1.8342e+06	n/a	n/a	1637	0.854965	n/a	n/a	n/a	n/a	n/a	n/a
KLS#KIS#FSSTLFPLSK_3	PF3D7_0825900.1	PF3D7_0825900.1	N/A	conserved Plasmodium protein, unknown function	2	PF3D7_0825900.1_S186	1	1	2	2	0	0	0	0	233076	223501	3.37931e+06	3.47606e+06	0	0	0	0	233076	223501	3.37931e+06	3.47606e+06	0	0	0	0	449603	418457	2.99267e+06	3.47606e+06					1.8342e+06	n/a	n/a	1637	0.854965	n/a	n/a	n/a	n/a	n/a	n/a
INVANTFQSYVELFHQHT#NKFEGVK_4	PF3D7_1033400.1	PF3D7_1033400.1	HAD1	haloacid dehalogenase-like hydrolase	1	PF3D7_1033400.1_T213	1	1	2	2	0	0	0	0	804375	966453	1.86005e+06	1.9752e+06	0	0	0	0	804375	966453	1.86005e+06	1.9752e+06	0	0	0	0	1.55164e+06	1.80947e+06	1.64724e+06	1.9752e+06					1.74589e+06	n/a	n/a	1699	0.849468	n/a	n/a	n/a	n/a	n/a	n/a
NTFGFLDNNYQNYGS#NNNSSLEK_3	PF3D7_0323800.1	PF3D7_0323800.1	N/A	conserved Plasmodium protein, unknown function	1	PF3D7_0323800.1_S619	1	1	4	2	0	0	0	0	133371	60071.8	3.47363e+06	3.33007e+06	0	0	0	0	133371	60071.8	3.47363e+06	3.33007e+06	0	0	0	0	257273	112471	3.0762e+06	3.33007e+06					1.694e+06	n/a	n/a	1771	0.843085	n/a	n/a	n/a	n/a	n/a	n/a
TQIKS#NIEFDIYDIIETQHEK_3	PF3D7_1209400.1	PF3D7_1209400.1	CIA1	cytosolic iron-sulfur protein assembly protein 1, putative	1	PF3D7_1209400.1_S73	3	2	1	2	0	0	0	0	1137245	1.28677e+06	2.06075e+06	79353.8	0	0	0	0	1137245	1.28677e+06	2.06075e+06	79353.8	0	0	0	0	2.19374e+06	2.40919e+06	1.82497e+06	79353.8					1.62682e+06	n/a	n/a	1832	0.837677	n/a	n/a	n/a	n/a	n/a	n/a
NDVDVPFIES#K_2	PF3D7_1327300.1	PF3D7_1327300.1	N/A	conserved Plasmodium protein, unknown function	1	PF3D7_1327300.1_S150	1	1	1	1	0	0	0	0	1.06914e+06	947796	1.05816e+06	1.62409e+06	0	0	0	0	1.06914e+06	947796	1.05816e+06	1.62409e+06	0	0	0	0	2.06237e+06	1.77454e+06	937090	1.62409e+06					1.59952e+06	n/a	n/a	1855	0.835638	n/a	n/a	n/a	n/a	n/a	n/a
FISNS#GITTTIPK_2	PF3D7_1119900.1	PF3D7_1119900.1	SEC16	protein transport protein SEC16, putative	1	PF3D7_1119900.1_S1248	1	1	0	1	0	0	0	0	752114	757364	0	3185278	0	0	0	0	752114	757364	72622.7	3185278	0	0	0	0	1.45082e+06	1.418e+06	64313.6	3185278					1.5296e+06	n/a	n/a	1929	0.829078	n/a	n/a	n/a	n/a	n/a	n/a
S#KDHLVIPSNDLINYK_3	PF3D7_1238500.1	PF3D7_1238500.1	N/A	conserved Plasmodium protein, unknown function	1	PF3D7_1238500.1_S245	1	1	1	2	0	0	0	0	1.28843e+06	498471	2.04397e+06	846983	0	0	0	0	1.28843e+06	498471	2.04397e+06	846983	0	0	0	0	2.48537e+06	933278	1.81011e+06	846983					1.51894e+06	n/a	n/a	1942	0.827926	n/a	n/a	n/a	n/a	n/a	n/a
NICS#EQLINQR_2	PF3D7_0108300.1	PF3D7_0108300.1	ARP	conserved Plasmodium protein, unknown function	1	PF3D7_0108300.1_S1531	1	0	1	1	0	0	0	0	1.24649e+06	0	3.63744e+06	225957	0	0	0	0	1.24649e+06	18757.8	3.63744e+06	225957	0	0	0	0	2.40447e+06	35119.8	3.22127e+06	225957					1.4717e+06	n/a	n/a	2002	0.822606	n/a	n/a	n/a	n/a	n/a	n/a
TIGALSATQLAILAS#KENEPHYK_3	PF3D7_0414900.1	PF3D7_0414900.1	ARO	armadillo-domain containing rhoptry protein	1	PF3D7_0414900.1_S94	0	1	1	1	0	0	0	0	0	207256	2.40103e+06	2.55728e+06	0	0	0	0	330425	207256	2.40103e+06	2.55728e+06	0	0	0	0	637389	388042	2.12632e+06	2.55728e+06					1.42726e+06	n/a	n/a	2062	0.817287	n/a	n/a	n/a	n/a	n/a	n/a
NAFTS#KDNYESEEK_2	PF3D7_0815200.1	PF3D7_0815200.1	N/A	importin subunit beta, putative	1	PF3D7_0815200.1_S70	1	2	2	1	0	0	0	0	842439	667820	1503433	1408597	0	0	0	0	842439	667820	1503433	1408597	0	0	0	0	1.62506e+06	1.25035e+06	1.33142e+06	1408597					1.40386e+06	n/a	n/a	2084	0.815337	n/a	n/a	n/a	n/a	n/a	n/a
GS#FGEVILSR_2	PF3D7_0717500.1	PF3D7_0717500.1	CDPK4	calcium-dependent protein kinase 4	1	PF3D7_0717500.1_S80	1	1	1	1	0	0	0	0	758289	454444	1.25256e+06	2.11073e+06	0	0	0	0	758289	454444	1.25256e+06	2.11073e+06	0	0	0	0	1.46274e+06	850847	1.10925e+06	2.11073e+06					1.38339e+06	n/a	n/a	2103	0.813652	n/a	n/a	n/a	n/a	n/a	n/a
IFFS#SENIRDEK_2	PF3D7_0521700.1	PF3D7_0521700.1	DDX1	ATP-dependent RNA helicase DDX1, putative	1	PF3D7_0521700.1_S297	1	0	1	1	0	0	0	0	883238	0	1.98776e+06	1.92168e+06	0	0	0	0	883238	64828.9	1.98776e+06	1.92168e+06	0	0	0	0	1.70376e+06	121378	1.76033e+06	1.92168e+06					1.37679e+06	n/a	n/a	2110	0.813032	n/a	n/a	n/a	n/a	n/a	n/a
YNNGLKPSEGYLLIYPHISHNS#IAPK_4	PF3D7_0608600.1	PF3D7_0608600.1	N/A	conserved Plasmodium protein, unknown function	1	PF3D7_0608600.1_S270	1	1	4	4	1	1	1	0	38128.2	0	0	2.64751e+06	0	0	0	0	38128.2	0	0	2.64751e+06	0	0	0	0	73549.1			2.64751e+06					1.36053e+06	n/a	n/a	2134	0.810904	n/a	n/a	n/a	n/a	n/a	n/a
S#GPFKS#NEYRY_2	PF3D7_0520900.1	PF3D7_0520900.1	SAHH	adenosylhomocysteinase	2	PF3D7_0520900.1_S469	1	1	2	1	0	0	0	0	569944	792012	984941	1.67177e+06	0	0	0	0	569944	792012	984941	1.67177e+06	0	0	0	0	1.09942e+06	1.48287e+06	872250	1.67177e+06					1.28158e+06	n/a	n/a	2250	0.800621	n/a	n/a	n/a	n/a	n/a	n/a
S#GPFKS#NEYRY_2	PF3D7_0520900.1	PF3D7_0520900.1	SAHH	adenosylhomocysteinase	2	PF3D7_0520900.1_S474	1	1	2	1	0	0	0	0	569944	792012	984941	1.67177e+06	0	0	0	0	569944	792012	984941	1.67177e+06	0	0	0	0	1.09942e+06	1.48287e+06	872250	1.67177e+06					1.28158e+06	n/a	n/a	2250	0.800621	n/a	n/a	n/a	n/a	n/a	n/a
INS#SVFPSFQGGPHNNK_3	PF3D7_1235600.1	PF3D7_1235600.1	SHMT	serine hydroxymethyltransferase	1	PF3D7_1235600.1_S263	1	1	1	1	0	0	0	0	460396	489694	1.68486e+06	1.66517e+06	0	0	0	0	460396	489694	1.68486e+06	1.66517e+06	0	0	0	0	888103	916845	1.49209e+06	1.66517e+06					1.24055e+06	n/a	n/a	2311	0.795213	n/a	n/a	n/a	n/a	n/a	n/a
KPMVVET#FTEYPPLGR_2	PF3D7_1357000.1,PF3D7_1357100.1	PF3D7_1357000.1	N/A	elongation factor 1-alpha	1	PF3D7_1357000.1_T400	1	1	3	1	0	0	0	0	208282	159673	1.36406e+06	3.03009e+06	0	0	0	0	208282	159673	1.36406e+06	3.03009e+06	0	0	0	0	401775	298953	1.208e+06	3.03009e+06					1.2347e+06	n/a	n/a	2324	0.79406	n/a	n/a	n/a	n/a	n/a	n/a
NHDLLLSKPFSS#MFR_3	PF3D7_1304500.1	PF3D7_1304500.1	N/A	small heat shock protein, putative	1	PF3D7_1304500.1_S93	1	0	1	1	0	0	0	0	428856	0	1.5476e+06	1.7209e+06	0	0	0	0	428856	485021	1.5476e+06	1.7209e+06	0	0	0	0	827262	908095	1.37054e+06	1.7209e+06					1.2067e+06	n/a	n/a	2359	0.790957	n/a	n/a	n/a	n/a	n/a	n/a
GRT#LIEALDTMEPPKRPYDKPLR_4	PF3D7_1357000.1,PF3D7_1357100.1	PF3D7_1357000.1	N/A	elongation factor 1-alpha	1	PF3D7_1357000.1_T213	2	1	1	2	0	0	0	0	155766	201032	2.00597e+06	2.33238e+06	0	0	0	0	155766	201032	2.00597e+06	2.33238e+06	0	0	0	0	300472	376388	1.77646e+06	2.33238e+06					1.19643e+06	n/a	n/a	2374	0.789628	n/a	n/a	n/a	n/a	n/a	n/a
KPGFINLSNIMNNHNKYES#K_4	PF3D7_1471400.1	PF3D7_1471400.1	N/A	diacylglycerol kinase, putative	1	PF3D7_1471400.1_S69	1	2	1	3	0	0	0	0	514808	528110	1.4464e+06	1.52015e+06	0	0	0	0	514808	528110	1.4464e+06	1.52015e+06	0	0	0	0	993063	988770	1.28091e+06	1.52015e+06					1.19572e+06	n/a	n/a	2375	0.789539	n/a	n/a	n/a	n/a	n/a	n/a
ASS#LSDEVLISLSPHIPISIK_2	PF3D7_1226600.1	PF3D7_1226600.1	PCNA2	proliferating cell nuclear antigen 2	1	PF3D7_1226600.1_S219	1	1	1	1	0	0	0	0	467994	484820	1.54535e+06	1.53006e+06	0	0	0	0	467994	484820	1.54535e+06	1.53006e+06	0	0	0	0	902758	907717	1.36854e+06	1.53006e+06					1.17727e+06	n/a	n/a	2399	0.787411	n/a	n/a	n/a	n/a	n/a	n/a
GRT#LIEALDT#MEPPK_2	PF3D7_1357000.1,PF3D7_1357100.1	PF3D7_1357000.1	N/A	elongation factor 1-alpha	2	PF3D7_1357000.1_T213	1	1	1	1	0	0	0	0	72753.9	67526.6	2.11837e+06	2.53784e+06	0	0	0	0	72753.9	67526.6	2.11837e+06	2.53784e+06	0	0	0	0	140342	126429	1.876e+06	2.53784e+06					1.17015e+06	n/a	n/a	2409	0.786525	n/a	n/a	n/a	n/a	n/a	n/a
GRT#LIEALDT#MEPPK_2	PF3D7_1357000.1,PF3D7_1357100.1	PF3D7_1357000.1	N/A	elongation factor 1-alpha	2	PF3D7_1357000.1_T220	1	1	1	1	0	0	0	0	72753.9	67526.6	2.11837e+06	2.53784e+06	0	0	0	0	72753.9	67526.6	2.11837e+06	2.53784e+06	0	0	0	0	140342	126429	1.876e+06	2.53784e+06					1.17015e+06	n/a	n/a	2409	0.786525	n/a	n/a	n/a	n/a	n/a	n/a
TYSS#GIKDLEHSPTLINFTFPSK_3	PF3D7_0711500.1	PF3D7_0711500.1	N/A	regulator of chromosome condensation, putative	1	PF3D7_0711500.1_S79	0	1	1	1	0	0	0	0	0	57877.7	1.68489e+06	1.85073e+06	0	0	0	0	0	57877.7	1.68489e+06	1.85073e+06	0	0	0	0		108363	1.49211e+06	1.85073e+06					1.1504e+06	n/a	n/a	2460	0.782004	n/a	n/a	n/a	n/a	n/a	n/a
FSFS#LTNEK_2	PF3D7_1416100.1	PF3D7_1416100.1	SEY1	protein SEY1, putative	1	PF3D7_1416100.1_S661	1	1	1	1	0	0	0	0	67863.6	56521.2	1.8428e+06	2.49519e+06	0	0	0	0	67863.6	56521.2	1.8428e+06	2.49519e+06	0	0	0	0	130909	105823	1.63195e+06	2.49519e+06					1.09097e+06	n/a	n/a	2561	0.77305	n/a	n/a	n/a	n/a	n/a	n/a
NFGDS#SSAMDLYSNYK_2	PF3D7_1012600.1	PF3D7_1012600.1	GMPS	GMP synthase [glutamine-hydrolyzing]	1	PF3D7_1012600.1_S136	0	1	1	1	0	0	0	0	0	473110	1.08274e+06	1.42018e+06	0	0	0	0	404615	473110	1.08274e+06	1.42018e+06	0	0	0	0	780500	885795	958859	1.42018e+06					1.01133e+06	n/a	n/a	2723	0.758688	n/a	n/a	n/a	n/a	n/a	n/a
RGLT#KEALFQFILEQGPSK_3	PF3D7_1349200.1	PF3D7_1349200.1	N/A	glutamate--tRNA ligase, putative	1	PF3D7_1349200.1_T581	1	0	1	1	0	0	0	0	523523	0	909583	1.05539e+06	0	0	0	0	523523	594040	909583	1.05539e+06	0	0	0	0	1.00987e+06	1.11221e+06	805514	1.05539e+06					995746	n/a	n/a	2758	0.755585	n/a	n/a	n/a	n/a	n/a	n/a
RFDT#HNNDCIPIINLFLNENK_3	PF3D7_0111500.1	PF3D7_0111500.1	N/A	UMP-CMP kinase, putative	1	PF3D7_0111500.1_T330	1	1	1	1	0	0	0	0	423887	277782	1.30026e+06	1.37152e+06	0	0	0	0	423887	277782	1.30026e+06	1.37152e+06	0	0	0	0	817677	520085	1.15149e+06	1.37152e+06					965192	n/a	n/a	2827	0.749468	n/a	n/a	n/a	n/a	n/a	n/a
LNS#NKYYDNFIYGLNK_3	PF3D7_0515600.1	PF3D7_0515600.1	GEP	gamete egress protein GEP, putative	1	PF3D7_0515600.1_S940	1	1	1	1	0	0	0	0	187196	208870	1.43285e+06	1.81569e+06	0	0	0	0	187196	208870	1.43285e+06	1.81569e+06	0	0	0	0	361100	391064	1.26891e+06	1.81569e+06					959191	n/a	n/a	2837	0.748582	n/a	n/a	n/a	n/a	n/a	n/a
VFNS#KDIVDISIHEK_3	PF3D7_1445100.1	PF3D7_1445100.1	N/A	histidine--tRNA ligase, putative	1	PF3D7_1445100.1_S13	1	1	1	1	0	0	0	0	446898	479444	1.06981e+06	1.03998e+06	0	0	0	0	446898	479444	1.06981e+06	1.03998e+06	0	0	0	0	862064	897653	947408	1.03998e+06					936776	n/a	n/a	2892	0.743706	n/a	n/a	n/a	n/a	n/a	n/a
DGYSVIHLS#R_2	PF3D7_0813300.1	PF3D7_0813300.1	N/A	NPL domain-containing protein, putative	1	PF3D7_0813300.1_S27	0	1	1	1	0	0	0	0	0	825213	2.05186e+06	247239	0	0	0	0	38464.6	825213	2.05186e+06	247239	0	0	0	0	74198.1	1.54503e+06	1.8171e+06	247239					920890	n/a	n/a	2929	0.740426	n/a	n/a	n/a	n/a	n/a	n/a
LKEHGHSAS#LNDDLSPLQYER_4	PF3D7_0915400.1	PF3D7_0915400.1	PFK9	ATP-dependent 6-phosphofructokinase	1	PF3D7_0915400.1_S103	1	1	2	1	0	0	0	0	600484	372246	1.21941e+06	645985	0	0	0	0	600484	372246	1.21941e+06	645985	0	0	0	0	1.15833e+06	696948	1.07989e+06	645985					895289	n/a	n/a	2986	0.735372	n/a	n/a	n/a	n/a	n/a	n/a
ALQS#VGQIIGQVLK_2	PF3D7_1306400.1	PF3D7_1306400.1	RPT4	26S protease regulatory subunit 10B, putative	1	PF3D7_1306400.1_S50	1	1	1	1	0	0	0	0	507586	458027	1.07684e+06	754280	0	0	0	0	507586	458027	1.07684e+06	754280	0	0	0	0	979131	857555	953639	754280					886151	n/a	n/a	3004	0.733777	n/a	n/a	n/a	n/a	n/a	n/a
ISS#MNNICLSNNIEK_2	PF3D7_1210600.1	PF3D7_1210600.1	N/A	kelch protein, putative	1	PF3D7_1210600.1_S290	1	1	1	2	0	1	0	0	407908	504533	906010	927527	0	0	0	0	407908	504533	906010	927527	0	0	0	0	786852	944627	802349	927527					865339	n/a	n/a	3054	0.729344	n/a	n/a	n/a	n/a	n/a	n/a
VPFIQNFLQQYFQKPLS#K_3	PF3D7_0708800.1	PF3D7_0708800.1	HSP110c	heat shock protein 110	1	PF3D7_0708800.1_S393	1	2	1	2	0	0	0	0	431477	417043	991207	964052	0	0	0	0	431477	417043	991207	964052	0	0	0	0	832317	780821	877799	964052					863747	n/a	n/a	3060	0.728812	n/a	n/a	n/a	n/a	n/a	n/a
NTFS#QSPLMQPVLENPNLLR_2	PF3D7_1113400.1	PF3D7_1113400.1	DSK2	ubiquitin domain-containing protein DSK2, putative	1	PF3D7_1113400.1_S200	1	0	1	1	0	0	0	0	256140	0	1.30633e+06	1.32196e+06	0	0	0	0	256140	247288	1.30633e+06	1.32196e+06	0	0	0	0	494092	462992	1.15687e+06	1.32196e+06					858979	n/a	n/a	3075	0.727482	n/a	n/a	n/a	n/a	n/a	n/a
YES#FIGGNIPDESSYDINNHNIHNK_3	PF3D7_1139800.1	PF3D7_1139800.1	N/A	conserved Plasmodium protein, unknown function	1	PF3D7_1139800.1_S1279	0	1	0	1	0	0	0	0	0	0	0	855519	0	0	0	0	434076	0	0	855519	0	0	0	0	837331			855519					846425	n/a	n/a	3102	0.725089	n/a	n/a	n/a	n/a	n/a	n/a
YES#KLNPIAPEFKPQNSLYIYQK_3	PF3D7_0515600.1	PF3D7_0515600.1	GEP	gamete egress protein GEP, putative	1	PF3D7_0515600.1_S173	1	1	2	1	0	0	0	0	30593.6	59529.7	1.3405e+06	2.01962e+06	0	0	0	0	30593.6	59529.7	1.3405e+06	2.01962e+06	0	0	0	0	59014.9	111456	1.18712e+06	2.01962e+06					844305	n/a	n/a	3111	0.724291	n/a	n/a	n/a	n/a	n/a	n/a
VYFYLS#SK_2	PF3D7_1309100.1	PF3D7_1309100.1	N/A	60S ribosomal protein L24, putative	1	PF3D7_1309100.1_S40	1	0	1	1	0	0	0	0	42470	0	1.33468e+06	1.8916e+06	0	0	0	0	42470	83046.3	1.33468e+06	1.8916e+06	0	0	0	0	81924.5	155486	1.18197e+06	1.8916e+06					827744	n/a	n/a	3149	0.720922	n/a	n/a	n/a	n/a	n/a	n/a
VKS#YCNDQSTGTLEIVSEDLSCLK_2	PF3D7_1012400.1	PF3D7_1012400.1	HGPRT	hypoxanthine-guanine phosphoribosyltransferase	1	PF3D7_1012400.1_S115	0	1	1	1	0	0	0	0	0	407405	473575	1.29757e+06	0	0	0	0	0	407405	473575	1.29757e+06	0	0	0	0		762776	419391	1.29757e+06					826579	n/a	n/a	3154	0.720479	n/a	n/a	n/a	n/a	n/a	n/a
FNS#MNIIHMDSMNNNIYDMEEVNSVLAQVATNTDSLK_3	PF3D7_1455500.1	PF3D7_1455500.1	N/A	AP-1 complex subunit gamma, putative	1	PF3D7_1455500.1_S347	1	1	1	1	0	0	0	0	478041	453138	892123	717122	0	0	0	0	478041	453138	892123	717122	0	0	0	0	922140	848401	790052	717122					819428	n/a	n/a	3181	0.718085	n/a	n/a	n/a	n/a	n/a	n/a
FNSMNIIHMDS#MNNNIYDMEEVNSVLAQVATNTDSLK_3	PF3D7_1455500.1	PF3D7_1455500.1	N/A	AP-1 complex subunit gamma, putative	1	PF3D7_1455500.1_S355	1	1	2	2	0	0	0	0	478041	453138	892123	717122	0	0	0	0	478041	453138	892123	717122	0	0	0	0	922140	848401	790052	717122					819428	n/a	n/a	3181	0.718085	n/a	n/a	n/a	n/a	n/a	n/a
VHT#VLISTQHAEDIK_3	PF3D7_0922200.1	PF3D7_0922200.1	SAMS	S-adenosylmethionine synthetase	1	PF3D7_0922200.1_T198	1	1	1	1	0	0	0	0	143244	72522.8	1.29389e+06	1.70115e+06	0	0	0	0	143244	72522.8	1.29389e+06	1.70115e+06	0	0	0	0	276317	135783	1.14585e+06	1.70115e+06					814774	n/a	n/a	3197	0.716667	n/a	n/a	n/a	n/a	n/a	n/a
LPWS#KNEYNDVQNDYIHK_3	PF3D7_1233600.1	PF3D7_1233600.1	AARP1	asparagine and aspartate rich protein 1	1	PF3D7_1233600.1_S1014	0	1	1	1	0	0	0	0	0	459072	819527	923189	0	0	0	0	385654	459072	819527	923189	0	0	0	0	743926	859511	725762	923189					813097	n/a	n/a	3202	0.716223	n/a	n/a	n/a	n/a	n/a	n/a
KVS#ASSFIK_2	PF3D7_0706000.1	PF3D7_0706000.1	N/A	importin-7, putative	1	PF3D7_0706000.1_S396	1	2	1	0	0	0	0	0	44212.1	805519	0	0	0	0	0	0	44212.1	805519	0	0	0	0	0	0	85285	1.50816e+06							796721	n/a	n/a	3237	0.713121	n/a	n/a	n/a	n/a	n/a	n/a
NLS#LNQNSPVLMHIYIYDQTFK_3	PF3D7_1332900.1	PF3D7_1332900.1	cyto-IRS	isoleucine--tRNA ligase, putative	1	PF3D7_1332900.1_S1200	1	1	1	3	0	0	0	0	1.05205e+06	221582	525931	224917	0	0	0	0	1.05205e+06	221582	525931	224917	0	0	0	0	2.02941e+06	414863	465757	224917					783736	n/a	n/a	3270	0.710195	n/a	n/a	n/a	n/a	n/a	n/a
TYSS#GIKDLEHSPT#LINFTFPSK_3	PF3D7_0711500.1	PF3D7_0711500.1	N/A	regulator of chromosome condensation, putative	2	PF3D7_0711500.1_S79	1	0	1	1	0	0	0	0	307329	0	1.24194e+06	898036	0	0	0	0	307329	262162	1.24194e+06	898036	0	0	0	0	592837	490841	1.09985e+06	898036					770390	n/a	n/a	3303	0.70727	n/a	n/a	n/a	n/a	n/a	n/a
TYSS#GIKDLEHSPT#LINFTFPSK_3	PF3D7_0711500.1	PF3D7_0711500.1	N/A	regulator of chromosome condensation, putative	2	PF3D7_0711500.1_T89	1	0	1	1	0	0	0	0	307329	0	1.24194e+06	898036	0	0	0	0	307329	262162	1.24194e+06	898036	0	0	0	0	592837	490841	1.09985e+06	898036					770390	n/a	n/a	3303	0.70727	n/a	n/a	n/a	n/a	n/a	n/a
EGS#QAFEKEEEELLNK_3	PF3D7_0825500.1	PF3D7_0825500.1	KRI1	protein KRI1, putative	1	PF3D7_0825500.1_S215	1	1	1	1	0	0	0	0	226865	136096	1.02626e+06	1.40288e+06	0	0	0	0	226865	136096	1.02626e+06	1.40288e+06	0	0	0	0	437622	254811	908840	1.40288e+06					751038	n/a	n/a	3362	0.702039	n/a	n/a	n/a	n/a	n/a	n/a
SKNT#PLLYQDT#MNDLGDGLQNMDT#LR_3	PF3D7_1431100.1	PF3D7_1431100.1	PIP2	PhIL1 interacting protein PIP2	3	PF3D7_1431100.1_T11	1	1	2	1	0	0	0	0	85009.7	230916	1.51871e+06	1.00021e+06	0	0	0	0	85009.7	230916	1.51871e+06	1.00021e+06	0	0	0	0	163983	432340	1.34495e+06	1.00021e+06					735369	n/a	n/a	3416	0.697252	n/a	n/a	n/a	n/a	n/a	n/a
SKNT#PLLYQDT#MNDLGDGLQNMDT#LR_3	PF3D7_1431100.1	PF3D7_1431100.1	PIP2	PhIL1 interacting protein PIP2	3	PF3D7_1431100.1_T18	1	1	2	1	0	0	0	0	85009.7	230916	1.51871e+06	1.00021e+06	0	0	0	0	85009.7	230916	1.51871e+06	1.00021e+06	0	0	0	0	163983	432340	1.34495e+06	1.00021e+06					735369	n/a	n/a	3416	0.697252	n/a	n/a	n/a	n/a	n/a	n/a
SKNT#PLLYQDT#MNDLGDGLQNMDT#LR_3	PF3D7_1431100.1	PF3D7_1431100.1	PIP2	PhIL1 interacting protein PIP2	3	PF3D7_1431100.1_T31	1	1	2	1	0	0	0	0	85009.7	230916	1.51871e+06	1.00021e+06	0	0	0	0	85009.7	230916	1.51871e+06	1.00021e+06	0	0	0	0	163983	432340	1.34495e+06	1.00021e+06					735369	n/a	n/a	3416	0.697252	n/a	n/a	n/a	n/a	n/a	n/a
VPIGGQALYFSGSIPLHFT#KDK_3	PF3D7_1444300.1	PF3D7_1444300.1	LPAAT	1-acyl-sn-glycerol-3-phosphate acyltransferase, putative	1	PF3D7_1444300.1_T150	1	1	1	1	0	0	0	0	271361	145384	1.22492e+06	1.04249e+06	0	0	0	0	271361	145384	1.22492e+06	1.04249e+06	0	0	0	0	523453	272199	1.08477e+06	1.04249e+06					730729	n/a	n/a	3431	0.695922	n/a	n/a	n/a	n/a	n/a	n/a
TPS#GKPIQTMYVLNR_2	PF3D7_1437200.1	PF3D7_1437200.1	N/A	ribonucleoside-diphosphate reductase large subunit, putative	1	PF3D7_1437200.1_S35	1	2	1	1	0	0	0	0	28587.6	95850.8	1.2813e+06	1.5459e+06	0	0	0	0	28587.6	95850.8	1.2813e+06	1.5459e+06	0	0	0	0	55145.4	179459	1.1347e+06	1.5459e+06					728802	n/a	n/a	3436	0.695479	n/a	n/a	n/a	n/a	n/a	n/a
SNS#KEDEKLVVNNLNDYFNILQNDNK_4	PF3D7_0219600.1	PF3D7_0219600.1	RFC1	replication factor C subunit 1	1	PF3D7_0219600.1_S118	1	0	1	1	0	0	0	0	257125	0	1.02968e+06	1.06203e+06	0	0	0	0	257125	209901	1.02968e+06	1.06203e+06	0	0	0	0	495994	392993	911872	1.06203e+06					715721	n/a	n/a	3475	0.692021	n/a	n/a	n/a	n/a	n/a	n/a
EMEEQNIPELNIPQLS#AIHNR_2	PF3D7_1327300.1	PF3D7_1327300.1	N/A	conserved Plasmodium protein, unknown function	1	PF3D7_1327300.1_S1583	1	2	1	1	0	0	0	0	263560	382478	826312	884057	0	0	0	0	263560	382478	826312	884057	0	0	0	0	508407	716107	731771	884057					710085	n/a	n/a	3497	0.690071	n/a	n/a	n/a	n/a	n/a	n/a
S#KDVFGELALLYNSK_3	PF3D7_1223100.1	PF3D7_1223100.1	PKAr	cAMP-dependent protein kinase regulatory subunit	1	PF3D7_1223100.1_S253	1	1	2	2	0	0	0	0	179584	289934	1.01133e+06	1.02868e+06	0	0	0	0	179584	289934	1.01133e+06	1.02868e+06	0	0	0	0	346417	542838	895621	1.02868e+06					703390	n/a	n/a	3521	0.687943	n/a	n/a	n/a	n/a	n/a	n/a
NILS#DNNNLK_2	PF3D7_0604500.1	PF3D7_0604500.1	N/A	GYF domain-containing protein, putative	1	PF3D7_0604500.1_S1939	0	1	1	1	0	0	0	0	0	382705	837328	819229	0	0	0	0	261041	382705	837328	819229	0	0	0	0	503546	716530	741526	819229					695208	n/a	n/a	3547	0.685638	n/a	n/a	n/a	n/a	n/a	n/a
SDENSAIFMDDS#ESDVNRK_3	PF3D7_0807900.1	PF3D7_0807900.1	TyrRS	tyrosine--tRNA ligase	1	PF3D7_0807900.1_S262	0	1	1	0	0	0	0	0	0	0	1.4318e+06	0	0	0	0	0	0	0	1.4318e+06	69214.2	0	0	0	0			1.26798e+06	69214.2					668599	n/a	n/a	3632	0.678103	n/a	n/a	n/a	n/a	n/a	n/a
NVYKS#KDHLVIPSNDLINYK_4	PF3D7_1238500.1	PF3D7_1238500.1	N/A	conserved Plasmodium protein, unknown function	1	PF3D7_1238500.1_S245	1	1	1	1	0	0	0	0	118213	438279	1.18367e+06	530171	0	0	0	0	118213	438279	1.18367e+06	530171	0	0	0	0	228033	820580	1.04824e+06	530171					656756	n/a	n/a	3668	0.674911	n/a	n/a	n/a	n/a	n/a	n/a
FFS#S#KNDNSHITSTLNENDK_3	PF3D7_0106300.1	PF3D7_0106300.1	ATP6	calcium-transporting ATPase	2	PF3D7_0106300.1_S591	0	1	0	1	0	0	0	0	0	282924	0	869273	0	0	0	0	231740	282924	874757	869273	0	0	0	0	447025	529713	774672	869273					655171	n/a	n/a	3674	0.674379	n/a	n/a	n/a	n/a	n/a	n/a
FFS#S#KNDNSHITSTLNENDK_3	PF3D7_0106300.1	PF3D7_0106300.1	ATP6	calcium-transporting ATPase	2	PF3D7_0106300.1_S592	0	1	0	1	0	0	0	0	0	282924	0	869273	0	0	0	0	231740	282924	874757	869273	0	0	0	0	447025	529713	774672	869273					655171	n/a	n/a	3674	0.674379	n/a	n/a	n/a	n/a	n/a	n/a
AQNFVTAGS#FAK_2	PF3D7_0606700.1	PF3D7_0606700.1	N/A	coatomer alpha subunit, putative	1	PF3D7_0606700.1_S1405	1	1	1	1	1	0	0	0	282862	272562	808186	775768	0	0	0	0	282862	272562	808186	775768	0	0	0	0	545639	510312	715718	775768					636859	n/a	n/a	3739	0.668617	n/a	n/a	n/a	n/a	n/a	n/a
SLKS#NIMMEPELVSVIDTVK_2	PF3D7_1212700.1	PF3D7_1212700.1	EIF3A	eukaryotic translation initiation factor 3 subunit A, putative	1	PF3D7_1212700.1_S268	0	1	1	1	0	0	0	0	0	300239	609448	856052	0	0	0	0	258572	300239	609448	856052	0	0	0	0	498784	562132	539719	856052					614172	n/a	n/a	3816	0.661791	n/a	n/a	n/a	n/a	n/a	n/a
NEVHIDS#HIFYEER_3	PF3D7_1230900.1	PF3D7_1230900.1	RIO1	serine/threonine protein kinase RIO1, putative	1	PF3D7_1230900.1_S775	1	1	1	0	0	0	0	0	295438	195815	1.00085e+06	0	0	0	0	0	295438	195815	1.00085e+06	0	0	0	0	0	569899	366620	886335						607618	n/a	n/a	3848	0.658954	n/a	n/a	n/a	n/a	n/a	n/a
IDEDDPLSFHS#LHTSR_3	PF3D7_1004300.1	PF3D7_1004300.1	N/A	E3 ubiquitin-protein ligase, putative	1	PF3D7_1004300.1_S55	0	1	1	0	0	0	1	0	0	319145	1.15598e+06	0	0	0	0	0	0	319145	1.15598e+06	162327	0	0	0	0		597528	1.02372e+06	162327					594526	n/a	n/a	3896	0.654699	n/a	n/a	n/a	n/a	n/a	n/a
EHGHS#ASLNDDLSPLQYER_3	PF3D7_0915400.1	PF3D7_0915400.1	PFK9	ATP-dependent 6-phosphofructokinase	1	PF3D7_0915400.1_S101	0	1	1	0	0	0	0	0	0	290836	931141	0	0	0	0	0	275999	290836	931141	463890	0	0	0	0	532401	544527	824606	463890					591356	n/a	n/a	3912	0.65328	n/a	n/a	n/a	n/a	n/a	n/a
NIETSPFINYLS#NDNIMTVGNTNISNER_3	PF3D7_0111000.1	PF3D7_0111000.1	N/A	kinesin-8B, putative	1	PF3D7_0111000.1_S512	1	2	0	1	0	0	0	0	243891	310201	0	1.29924e+06	0	0	0	0	243891	310201	15582.5	1.29924e+06	0	0	0	0	470465	580783	13799.6	1.29924e+06					591072	n/a	n/a	3914	0.653103	n/a	n/a	n/a	n/a	n/a	n/a
NNYATNT#NDNITNTYNK_2	PF3D7_0810600.1	PF3D7_0810600.1	DBP1	ATP-dependent RNA helicase DBP1, putative	1	PF3D7_0810600.1_T33	2	2	1	1	0	0	0	1	206935	302331	713366	717593	0	0	0	0	206935	302331	713366	717593	0	0	0	0	399178	566048	631747	717593					578641	n/a	n/a	3968	0.648316	n/a	n/a	n/a	n/a	n/a	n/a
HYNS#VDISNEGSNLDSIIHK_3	PF3D7_0921600.1	PF3D7_0921600.1	N/A	tetratricopeptide repeat protein, putative	1	PF3D7_0921600.1_S503	2	1	1	0	0	0	0	1	230796	340572	571488	0	0	0	0	0	230796	340572	571488	707517	0	0	0	0	445205	637646	506102	707517					574117	n/a	n/a	3979	0.64734	n/a	n/a	n/a	n/a	n/a	n/a
MLES#HIDQYFK_3	PF3D7_1431100.1	PF3D7_1431100.1	PIP2	PhIL1 interacting protein PIP2	1	PF3D7_1431100.1_S81	1	1	1	1	0	0	0	0	174305	121049	852531	908628	0	0	0	0	174305	121049	852531	908628	0	0	0	0	336234	226637	754990	908628					556622	n/a	n/a	4049	0.641135	n/a	n/a	n/a	n/a	n/a	n/a
LNS#NHLHNGDYAFTDFLLNNK_3	PF3D7_0926100.1	PF3D7_0926100.1	N/A	protein kinase, putative	1	PF3D7_0926100.1_S195	2	0	2	2	0	0	0	0	647187	0	93126.5	337555	0	0	0	0	647187	0	93126.5	337555	0	0	0	0	1.24842e+06		82471.5	337555					556149	n/a	n/a	4050	0.641046	n/a	n/a	n/a	n/a	n/a	n/a
ENVALIFSPS#LNTELR_2	PF3D7_0610900.1	PF3D7_0610900.1	SPT5	transcription elongation factor SPT5, putative	1	PF3D7_0610900.1_S704	1	0	0	1	0	0	0	0	0	0	0	554470	0	0	0	0	0	0	0	554470	0	0	0	0				554470					554470	n/a	n/a	4055	0.640603	n/a	n/a	n/a	n/a	n/a	n/a
KVS#FPDTFDMYDFCSEK_3	PF3D7_0527200.1	PF3D7_0527200.1	USP14	ubiquitin carboxyl-terminal hydrolase 14	1	PF3D7_0527200.1_S415	0	2	1	1	0	0	0	0	0	118406	853009	679740	0	0	0	0	0	118406	853009	679740	0	0	0	0		221689	755413	679740					552281	n/a	n/a	4066	0.639628	n/a	n/a	n/a	n/a	n/a	n/a
KSS#LETNLISPNLINNSTIINQINNMTS#LK_3	PF3D7_1032100.1	PF3D7_1032100.1	DCP1	mRNA-decapping enzyme subunit 1, putative	2	PF3D7_1032100.1_S584	1	1	1	0	0	0	0	0	311394	259267	611188	0	0	0	0	0	311394	259267	611188	0	0	0	0	0	600678	485420	541259						542453	n/a	n/a	4106	0.636082	n/a	n/a	n/a	n/a	n/a	n/a
KSS#LETNLISPNLINNSTIINQINNMTS#LK_3	PF3D7_1032100.1	PF3D7_1032100.1	DCP1	mRNA-decapping enzyme subunit 1, putative	2	PF3D7_1032100.1_S609	1	1	1	0	0	0	0	0	311394	259267	611188	0	0	0	0	0	311394	259267	611188	0	0	0	0	0	600678	485420	541259						542453	n/a	n/a	4106	0.636082	n/a	n/a	n/a	n/a	n/a	n/a
YFNEDLEDNNFLDNIDKMNS#SDGK_3	PF3D7_0313600.1	PF3D7_0313600.1	N/A	conserved Plasmodium protein, unknown function	1	PF3D7_0313600.1_S273	1	1	1	1	0	0	0	0	47885.8	118681	934140	1.00832e+06	0	0	0	0	47885.8	118681	934140	1.00832e+06	0	0	0	0	92371.5	222204	827262	1.00832e+06					537538	n/a	n/a	4125	0.634397	n/a	n/a	n/a	n/a	n/a	n/a
DYCGVLGLPS#FGEKNELLTK_3	PF3D7_0711500.1	PF3D7_0711500.1	N/A	regulator of chromosome condensation, putative	1	PF3D7_0711500.1_S135	1	1	1	1	0	0	0	0	182956	177510	849055	646086	0	0	0	0	182956	177510	849055	646086	0	0	0	0	352920	332348	751911	646086					520817	n/a	n/a	4196	0.628103	n/a	n/a	n/a	n/a	n/a	n/a
KNNDIFEILDDHFDEDS#DRPEDMNSINEHGNKK_5	PF3D7_0903400.1	PF3D7_0903400.1	DDX60	ATP-dependent RNA helicase DDX60, putative	1	PF3D7_0903400.1_S898	0	2	1	1	0	0	0	0	0	330443	670526	325528	0	0	0	0	0	330443	670526	325528	0	0	0	0		618682	593809	325528					512673	n/a	n/a	4228	0.625266	n/a	n/a	n/a	n/a	n/a	n/a
FNSMNIIHMDS#MNNNIYDMEEVNSVLAQVATNTDSLK_4	PF3D7_1455500.1	PF3D7_1455500.1	N/A	AP-1 complex subunit gamma, putative	1	PF3D7_1455500.1_S355	1	1	1	1	0	0	0	0	311036	629793	180670	96680.9	0	0	0	0	311036	629793	180670	96680.9	0	0	0	0	599987	1.17915e+06	159999	96680.9					508954	n/a	n/a	4249	0.623404	n/a	n/a	n/a	n/a	n/a	n/a
EMHSDIFFSSYPS#K_3	PF3D7_1108100.1	PF3D7_1108100.1	N/A	conserved Plasmodium protein, unknown function	1	PF3D7_1108100.1_S644	1	1	1	1	0	0	0	0	118127	114146	811341	865509	0	0	0	0	118127	114146	811341	865509	0	0	0	0	227867	213713	718512	865509					506400	n/a	n/a	4265	0.621986	n/a	n/a	n/a	n/a	n/a	n/a
LGLIPIDS#R_2	PF3D7_0923000.1	PF3D7_0923000.1	RPB3	DNA-directed RNA polymerase II subunit RPB3, putative	1	PF3D7_0923000.1_S79	1	1	1	1	0	0	0	0	100965	195528	532318	974315	0	0	0	0	100965	195528	532318	974315	0	0	0	0	194761	366084	471413	974315					501643	n/a	n/a	4295	0.619326	n/a	n/a	n/a	n/a	n/a	n/a
DQWSPALTIS#K_2	PF3D7_1203900.1	PF3D7_1203900.1	UBC	ubiquitin-conjugating enzyme E2	1	PF3D7_1203900.1_S100	1	1	1	1	0	0	0	0	92959.3	117491	697941	954616	0	0	0	0	92959.3	117491	697941	954616	0	0	0	0	179318	219976	618087	954616					492999	n/a	n/a	4339	0.615426	n/a	n/a	n/a	n/a	n/a	n/a
FST#VNNVNDTYEK_2	PF3D7_1343700.1	PF3D7_1343700.1	Kelch13	kelch protein K13	1	PF3D7_1343700.1_T192	1	1	1	2	0	0	0	0	292283	0	524007	443435	0	0	0	0	292283	0	524007	443435	0	0	0	0	563812		464054	443435					490433	n/a	n/a	4353	0.614184	n/a	n/a	n/a	n/a	n/a	n/a
DIPYCS#FNNFQENEDKDGDKPGDVK_3	PF3D7_0305300.1	PF3D7_0305300.1	N/A	transporter, putative	1	PF3D7_0305300.1_S245	1	0	1	1	0	0	0	0	0	0	546446	476288	0	0	0	0	0	0	546446	476288	0	0	0	0			483925	476288					480106	n/a	n/a	4400	0.610018	n/a	n/a	n/a	n/a	n/a	n/a
NDIINENINPLDVQNDININEIIEEMKEDSHSY#NNIIPNK_4	PF3D7_0914900.1	PF3D7_0914900.1	N/A	BSD-domain protein, putative	1	PF3D7_0914900.1_Y627	0	1	1	0	0	0	0	0	0	247301	539144	0	0	0	0	0	0	247301	539144	0	0	0	0	0		463017	477458						470238	n/a	n/a	4455	0.605142	n/a	n/a	n/a	n/a	n/a	n/a
DINYNDGDDIHDMEEGKDFES#IIDEHNEYNEEIDVK_4	PF3D7_1329500.1	PF3D7_1329500.1	N/A	conserved protein, unknown function	1	PF3D7_1329500.1_S1041	0	1	2	0	0	0	0	0	0	58264.4	934164	0	0	0	0	0	0	58264.4	934164	0	0	0	0	0		109087	827282						468185	n/a	n/a	4464	0.604344	n/a	n/a	n/a	n/a	n/a	n/a
SLIHMPHS#SVSLSHLLFVK_4	PF3D7_1205500.1	PF3D7_1205500.1	N/A	zinc finger protein, putative	1	PF3D7_1205500.1_S693	2	1	1	0	0	0	0	0	354846	202712	792926	0	0	0	0	0	354846	202712	792926	98573.3	0	0	0	0	684497	379534	702204	98573.3					466202	n/a	n/a	4479	0.603014	n/a	n/a	n/a	n/a	n/a	n/a
NFGS#NPQYLISNIIR_2	PF3D7_1132600.1	PF3D7_1132600.1	PRP38A	pre-mRNA-splicing factor 38A, putative	1	PF3D7_1132600.1_S15	1	1	1	1	0	0	0	0	220559	298600	451016	418688	0	0	0	0	220559	298600	451016	418688	0	0	0	0	425457	559062	399414	418688					450655	n/a	n/a	4552	0.596543	n/a	n/a	n/a	n/a	n/a	n/a
RGS#SNLIENLLSHSGTK_3	PF3D7_0813100.1	PF3D7_0813100.1	N/A	conserved Plasmodium protein, unknown function	1	PF3D7_0813100.1_S477	1	0	1	1	0	0	0	0	53262.8	0	435180	842279	0	0	0	0	53262.8	0	435180	842279	0	0	0	0	102744		385389	842279					443471	n/a	n/a	4595	0.59273	n/a	n/a	n/a	n/a	n/a	n/a
IFFS#SENIRDEK_3	PF3D7_0521700.1	PF3D7_0521700.1	DDX1	ATP-dependent RNA helicase DDX1, putative	1	PF3D7_0521700.1_S297	0	1	1	1	0	0	0	0	0	162454	594244	518608	0	0	0	0	218773	162454	594244	518608	0	0	0	0	422013	304160	526254	518608					442759	n/a	n/a	4597	0.592553	n/a	n/a	n/a	n/a	n/a	n/a
SPS#KVNQEQEYYLK_2	PF3D7_1122900.1	PF3D7_1122900.1	N/A	dynein heavy chain, putative	1	PF3D7_1122900.1_S4029	0	1	1	1	0	0	0	0	0	177630	645876	684400	0	0	0	0	71703.4	177630	645876	684400	0	0	0	0	138316	332572	571979	684400					431817	n/a	n/a	4660	0.586968	n/a	n/a	n/a	n/a	n/a	n/a
ESGDT#PKREEDEQEANDVPDLVENFEEVSK_3	PF3D7_1426100.1	PF3D7_1426100.1	BTF3	transcription factor BTF3, putative	1	PF3D7_1426100.1_T145	0	1	2	0	0	1	0	0	0	59927.9	830535	0	0	0	0	0	0	59927.9	830535	0	0	0	0	0		112202	735510						423856	n/a	n/a	4712	0.582358	n/a	n/a	n/a	n/a	n/a	n/a
CYVISNPIT#KESR_3	PF3D7_1002400.1,PF3D7_1002400.2	PF3D7_1002400.1	TRA2B	transformer-2 protein homolog beta, putative	1	PF3D7_1002400.1_T57	1	1	0	1	0	0	0	0	304886	194740	0	395660	0	0	0	0	304886	194740	358027	395660	0	0	0	0	588123	364607	317064	395660					416363	n/a	n/a	4760	0.578103	n/a	n/a	n/a	n/a	n/a	n/a
NQTIAVQQLPS#LEIINNSIGYATELER_3	PF3D7_0312300.1	PF3D7_0312300.1	RPN12	26S proteasome regulatory subunit RPN12, putative	1	PF3D7_0312300.1_S286	1	0	1	0	0	0	0	0	269284	0	342407	0	0	0	0	0	269284	0	342407	0	0	0	0	0	519447		303231						411339	n/a	n/a	4784	0.575975	n/a	n/a	n/a	n/a	n/a	n/a
NNIYQHNDIPS#NMNFNIFNINK_3	PF3D7_0726500.1	PF3D7_0726500.1	N/A	ubiquitin carboxyl-terminal hydrolase, putative	1	PF3D7_0726500.1_S2128	1	0	1	1	0	0	0	0	123046	0	509268	659822	0	0	0	0	123046	151401	509268	659822	0	0	0	0	237355	283466	451000	659822					407911	n/a	n/a	4808	0.573848	n/a	n/a	n/a	n/a	n/a	n/a
IENEASKYDDETIVPLKS#K_3	PF3D7_0617200.1	PF3D7_0617200.1	N/A	BFR1 domain-containing protein, putative	1	PF3D7_0617200.1_S174	1	1	1	1	0	0	0	0	118506	132169	585886	620393	0	0	0	0	118506	132169	585886	620393	0	0	0	0	228597	247458	518853	620393					403825	n/a	n/a	4829	0.571986	n/a	n/a	n/a	n/a	n/a	n/a
NISYNINS#EIQVHNELLDDIDRDMDETNNLLDR_4	PF3D7_0530100.1	PF3D7_0530100.1	SYN6	SNARE protein, putative	1	PF3D7_0530100.1_S165	0	1	2	1	0	0	0	0	0	254213	476801	310153	0	0	0	0	0	254213	476801	310153	0	0	0	0		475957	422248	310153					402786	n/a	n/a	4832	0.57172	n/a	n/a	n/a	n/a	n/a	n/a
YITS#GNYK_2	PF3D7_0214100.1	PF3D7_0214100.1	SEC31	protein transport protein SEC31	1	PF3D7_0214100.1_S482	1	0	1	0	0	0	0	0	179540	0	0	0	0	0	0	0	179540	237261	0	0	0	0	0	0	346331	444218							395275	n/a	n/a	4884	0.56711	n/a	n/a	n/a	n/a	n/a	n/a
NVYKS#KDHLVIPSNDLINYK_3	PF3D7_1238500.1	PF3D7_1238500.1	N/A	conserved Plasmodium protein, unknown function	1	PF3D7_1238500.1_S245	0	1	1	1	0	0	0	0	0	124787	654343	659057	0	0	0	0	51698.6	124787	654343	659057	0	0	0	0	99726.4	233636	579477	659057					392974	n/a	n/a	4894	0.566223	n/a	n/a	n/a	n/a	n/a	n/a
FQTLLYDIIHSNELGS#IK_2	PF3D7_0716800.1	PF3D7_0716800.1	EIF3I	eukaryotic translation initiation factor 3 subunit I, putative	1	PF3D7_0716800.1_S283	2	1	1	1	0	0	0	0	165339	184092	380623	569587	0	0	0	0	165339	184092	380623	569587	0	0	0	0	318938	344673	337075	569587					392568	n/a	n/a	4895	0.566135	n/a	n/a	n/a	n/a	n/a	n/a
FFS#KLEVEELAK_2	PF3D7_0708800.1	PF3D7_0708800.1	HSP110c	heat shock protein 110	1	PF3D7_0708800.1_S805	0	1	1	1	0	0	0	0	0	61501.8	738658	473740	0	0	0	0	161623	61501.8	738658	473740	0	0	0	0	311769	115149	654145	473740					388701	n/a	n/a	4919	0.564007	n/a	n/a	n/a	n/a	n/a	n/a
YST#KDMSQPLDK_2	PF3D7_0711500.1	PF3D7_0711500.1	N/A	regulator of chromosome condensation, putative	1	PF3D7_0711500.1_T563	1	1	1	1	0	0	0	0	204816	245000	400638	337606	0	0	0	0	204816	245000	400638	337606	0	0	0	0	395088	458707	354799	337606					386550	n/a	n/a	4939	0.562234	n/a	n/a	n/a	n/a	n/a	n/a
NVTSELTDNDIDDAICLHEGDS#LPGFPSPDTFEFLILPHLK_4	PF3D7_1145400.1	PF3D7_1145400.1	DYN1	dynamin-like protein	1	PF3D7_1145400.1_S410	1	0	1	0	0	0	0	0	172182	0	562231	0	0	0	0	0	172182	171716	562231	0	0	0	0	0	332139	321500	497904						383847	n/a	n/a	4959	0.560461	n/a	n/a	n/a	n/a	n/a	n/a
TYEQPISSQINQVMFELPS#IIEK_3	PF3D7_1202700.1	PF3D7_1202700.1	N/A	AATF domain-containing protein, putative	1	PF3D7_1202700.1_S282	1	1	1	0	0	0	0	0	171496	10891.4	880362	0	0	0	0	0	171496	10891.4	880362	0	0	0	0	0	330815	20391.7	779637						376948	n/a	n/a	5010	0.55594	n/a	n/a	n/a	n/a	n/a	n/a
KLS#SELIELLEK_2	PF3D7_1219100.1	PF3D7_1219100.1	CHC	clathrin heavy chain, putative	1	PF3D7_1219100.1_S1208	1	1	0	1	0	0	0	0	194890	351865	0	91346.8	0	0	0	0	194890	351865	0	91346.8	0	0	0	0	375943	658790		91346.8					375360	n/a	n/a	5017	0.555319	n/a	n/a	n/a	n/a	n/a	n/a
TLAS#LNSTNTK_2	PF3D7_1327300.1	PF3D7_1327300.1	N/A	conserved Plasmodium protein, unknown function	1	PF3D7_1327300.1_S1253	1	1	1	0	0	0	0	0	129444	430967	284872	0	0	0	0	0	129444	430967	284872	188861	0	0	0	0	249698	806890	252278	188861					374432	n/a	n/a	5018	0.55523	n/a	n/a	n/a	n/a	n/a	n/a
YVS#GLDYTLNIR_2	PF3D7_1443000.1	PF3D7_1443000.1	SRPK2	serine/threonine protein kinase	1	PF3D7_1443000.1_S202	1	0	1	1	0	0	0	0	123765	0	620587	524257	0	0	0	0	123765	86900.9	620587	524257	0	0	0	0	238742	162703	549583	524257					368821	n/a	n/a	5061	0.551418	n/a	n/a	n/a	n/a	n/a	n/a
NDHIDLLHMES#QTYDNMR_3	PF3D7_1228800.1	PF3D7_1228800.1	N/A	WD repeat-containing protein, putative	1	PF3D7_1228800.1_S1687	1	1	1	0	0	0	0	0	210717	149153	317719	0	0	0	0	0	210717	149153	317719	504066	0	0	0	0	406473	279256	281367	504066					367790	n/a	n/a	5071	0.550532	n/a	n/a	n/a	n/a	n/a	n/a
KLNS#QDFSSNTNYK_2	PF3D7_0723800.1	PF3D7_0723800.1	N/A	conserved Plasmodium protein, unknown function	1	PF3D7_0723800.1_S17	1	0	1	1	0	0	0	0	0	0	459392	328341	0	0	0	0	0	0	459392	328341	0	0	0	0			406831	328341					367586	n/a	n/a	5073	0.550355	n/a	n/a	n/a	n/a	n/a	n/a
NPTYNIQPVNNMPS#FGTQFHHK_3	PF3D7_0315600.1	PF3D7_0315600.1	N/A	zinc finger protein, putative	1	PF3D7_0315600.1_S150	1	1	1	1	0	0	0	0	136498	74155	361209	746583	0	0	0	0	136498	74155	361209	746583	0	0	0	0	263303	138839	319881	746583					367152	n/a	n/a	5076	0.550089	n/a	n/a	n/a	n/a	n/a	n/a
YST#KDMSQPLDK_3	PF3D7_0711500.1	PF3D7_0711500.1	N/A	regulator of chromosome condensation, putative	1	PF3D7_0711500.1_T563	1	1	0	1	0	0	0	0	197730	214815	0	318938	0	0	0	0	197730	214815	389020	318938	0	0	0	0	381421	402194	344511	318938					361766	n/a	n/a	5117	0.546454	n/a	n/a	n/a	n/a	n/a	n/a
ALT#KDELQIEEIK_2	PF3D7_1305300.1	PF3D7_1305300.1	GCN1	translational activator GCN1, putative	1	PF3D7_1305300.1_T1085	1	0	1	0	0	0	0	0	198610	0	737590	0	0	0	0	0	198610	0	737590	38638.5	0	0	0	0	383118		653199	38638.5					358318	n/a	n/a	5144	0.54406	n/a	n/a	n/a	n/a	n/a	n/a
NIFENNDLS#PLRK_2	PF3D7_1334100.1	PF3D7_1334100.1	N/A	conserved protein, unknown function	1	PF3D7_1334100.1_S383	0	1	1	0	0	0	0	0	0	128428	523942	0	0	0	0	0	0	128428	523942	0	0	0	0	0		240453	463995						352224	n/a	n/a	5189	0.540071	n/a	n/a	n/a	n/a	n/a	n/a
VSSINNISTSNNLNSS#NEHNIYNEIMVK_3	PF3D7_0726500.1	PF3D7_0726500.1	N/A	ubiquitin carboxyl-terminal hydrolase, putative	1	PF3D7_0726500.1_S2358	0	1	1	0	0	0	0	0	0	214500	333914	0	0	0	0	0	0	214500	333914	0	0	0	0	0		401603	295709						348656	n/a	n/a	5215	0.537766	n/a	n/a	n/a	n/a	n/a	n/a
EIIRPNIAS#FKESPIGEK_3	PF3D7_1327300.1	PF3D7_1327300.1	N/A	conserved Plasmodium protein, unknown function	1	PF3D7_1327300.1_S335	0	1	1	1	0	0	0	0	0	80842.4	485836	721470	0	0	0	0	41279.6	80842.4	485836	721470	0	0	0	0	79628.2	151360	430250	721470					345677	n/a	n/a	5233	0.53617	n/a	n/a	n/a	n/a	n/a	n/a
INNHDGEYDMTSGHPIGNMNNTENINNIDSMNS#INK_4	PF3D7_0726500.1	PF3D7_0726500.1	N/A	ubiquitin carboxyl-terminal hydrolase, putative	1	PF3D7_0726500.1_S806	1	1	1	0	0	0	0	0	185867	118018	519444	0	0	0	0	0	185867	118018	519444	334380	0	0	0	0	358536	220963	460012	334380					343473	n/a	n/a	5249	0.534752	n/a	n/a	n/a	n/a	n/a	n/a
KLDS#FNNLYDK_2	PF3D7_0926500.1	PF3D7_0926500.1	N/A	tetratricopeptide repeat protein, putative	1	PF3D7_0926500.1_S1019	1	1	1	1	0	0	0	0	264253	133514	268956	355861	0	0	0	0	264253	133514	268956	355861	0	0	0	0	509742	249976	238184	355861					338441	n/a	n/a	5294	0.530762	n/a	n/a	n/a	n/a	n/a	n/a
VSDNELSDKELVDFLS#EDS#DNGDENLLNKK_3	PF3D7_0517700.1	PF3D7_0517700.1	EIF3B	eukaryotic translation initiation factor 3 subunit B, putative	2	PF3D7_0517700.1_S19	1	0	1	0	0	0	0	0	319661	0	223127	0	0	0	0	0	319661	0	223127	180795	0	0	0	0	616626		197598	180795					331673	n/a	n/a	5344	0.52633	n/a	n/a	n/a	n/a	n/a	n/a
VSDNELSDKELVDFLS#EDS#DNGDENLLNKK_3	PF3D7_0517700.1	PF3D7_0517700.1	EIF3B	eukaryotic translation initiation factor 3 subunit B, putative	2	PF3D7_0517700.1_S22	1	0	1	0	0	0	0	0	319661	0	223127	0	0	0	0	0	319661	0	223127	180795	0	0	0	0	616626		197598	180795					331673	n/a	n/a	5344	0.52633	n/a	n/a	n/a	n/a	n/a	n/a
NIPVDNVQIEAVKT#K_3	PF3D7_0517700.1	PF3D7_0517700.1	EIF3B	eukaryotic translation initiation factor 3 subunit B, putative	1	PF3D7_0517700.1_T454	1	1	1	1	0	0	0	0	117297	133939	428000	456061	0	0	0	0	117297	133939	428000	456061	0	0	0	0	226266	250771	379031	456061					328032	n/a	n/a	5374	0.52367	n/a	n/a	n/a	n/a	n/a	n/a
SFSTS#TLSSFFK_2	PF3D7_0314700.1	PF3D7_0314700.1	RNF1	RING finger protein RNF1	1	PF3D7_0314700.1_S130	1	1	1	1	0	0	0	0	127246	211214	367505	312029	0	0	0	0	127246	211214	367505	312029	0	0	0	0	245456	395451	325458	312029					319599	n/a	n/a	5446	0.517287	n/a	n/a	n/a	n/a	n/a	n/a
VLYNLMS#FIEHNFK_3	PF3D7_0815200.1	PF3D7_0815200.1	N/A	importin subunit beta, putative	1	PF3D7_0815200.1_S214	2	1	1	1	0	0	0	0	210336	187862	317042	235254	0	0	0	0	210336	187862	317042	235254	0	0	0	0	405737	351731	280768	235254					318373	n/a	n/a	5460	0.516046	n/a	n/a	n/a	n/a	n/a	n/a
KNS#FDNFHFIK_2	PF3D7_0515600.1	PF3D7_0515600.1	GEP	gamete egress protein GEP, putative	1	PF3D7_0515600.1_S539	0	1	1	1	0	0	0	0	0	10765.1	677557	626848	0	0	0	0	11500.4	10765.1	677557	626848	0	0	0	0	22184.2	20155.3	600035	626848					317306	n/a	n/a	5473	0.514894	n/a	n/a	n/a	n/a	n/a	n/a
GIRT#HLYELLVGVNEEDSK_3	PF3D7_1008800.1	PF3D7_1008800.1	NOP5	nucleolar protein 5, putative	1	PF3D7_1008800.1_T124	1	1	0	1	0	0	0	0	188465	90740.7	0	414536	0	0	0	0	188465	90740.7	0	414536	0	0	0	0	363548	169892		414536					315992	n/a	n/a	5482	0.514096	n/a	n/a	n/a	n/a	n/a	n/a
ILAVADS#NVAANNLVEGLK_2	PF3D7_0703500.1	PF3D7_0703500.1	N/A	erythrocyte membrane-associated antigen	1	PF3D7_0703500.1_S1846	0	1	1	1	0	0	0	0	0	150538	393658	583797	0	0	0	0	9421.7	150538	393658	583797	0	0	0	0	18174.4	281849	348618	583797					308110	n/a	n/a	5556	0.507535	n/a	n/a	n/a	n/a	n/a	n/a
ENFS#LPK_2	PF3D7_1466800.1	PF3D7_1466800.1	N/A	NOC3 domain-containing protein, putative	1	PF3D7_1466800.1_S45	1	1	1	1	0	0	0	0	136561	211652	446232	172042	0	0	0	0	136561	211652	446232	172042	0	0	0	0	263426	396272	395177	172042					306729	n/a	n/a	5568	0.506472	n/a	n/a	n/a	n/a	n/a	n/a
MNS#QKENDASEIDEDIKEINEQEIDK_3	PF3D7_0703200.1	PF3D7_0703200.1	N/A	conserved Plasmodium protein, unknown function	1	PF3D7_0703200.1_S891	1	0	1	2	0	0	0	0	11732.2	0	531401	652974	0	0	0	0	11732.2	21483.1	531401	652974	0	0	0	0	22631.4	40222.4	470602	652974					296607	n/a	n/a	5660	0.498316	n/a	n/a	n/a	n/a	n/a	n/a
TYNS#IEHNIQYLSK_3	PF3D7_0417600.1	PF3D7_0417600.1	N/A	conserved Plasmodium protein, unknown function	1	PF3D7_0417600.1_S106	0	1	1	1	0	0	0	0	0	170938	621666	282048	0	0	0	0	10008.1	170938	621666	282048	0	0	0	0	19305.6	320043	550538	282048					292984	n/a	n/a	5685	0.496099	n/a	n/a	n/a	n/a	n/a	n/a
TAVFVLSILQQLDT#NENQDMQDTK_3	PF3D7_0209800.1	PF3D7_0209800.1	UAP56	ATP-dependent RNA helicase UAP56	1	PF3D7_0209800.1_T119	3	1	2	1	0	0	0	0	271984	260359	62390.1	87709.9	0	0	0	0	271984	260359	62390.1	87709.9	0	0	0	0	524657	487465	55251.8	87709.9					288771	n/a	n/a	5725	0.492553	n/a	n/a	n/a	n/a	n/a	n/a
S#INDCELDYYSK_2	PF3D7_1230700.1	PF3D7_1230700.1	SEC13	protein transport protein SEC13	1	PF3D7_1230700.1_S14	0	1	0	1	0	0	0	0	0	29348.3	0	628461	0	0	0	0	38672.8	29348.3	407618	628461	0	0	0	0	74599.7	54948.2	360981	628461					279747	n/a	n/a	5798	0.486082	n/a	n/a	n/a	n/a	n/a	n/a
QNS#INNTNEVFEFFTR_2	PF3D7_1456400.1	PF3D7_1456400.1	N/A	conserved Plasmodium protein, unknown function	1	PF3D7_1456400.1_S43	1	2	1	1	0	0	0	0	74412.2	66194.7	510095	398247	0	0	0	0	74412.2	66194.7	510095	398247	0	0	0	0	143541	123935	451733	398247					279364	n/a	n/a	5799	0.485993	n/a	n/a	n/a	n/a	n/a	n/a
KFS#YLLLK_2	PF3D7_0825500.1	PF3D7_0825500.1	KRI1	protein KRI1, putative	1	PF3D7_0825500.1_S121	0	1	1	1	0	0	0	0	0	0	293509	573590	0	0	0	0	0	642.3	293509	573590	0	0	0	0		1202.56	259928	573590					278240	n/a	n/a	5811	0.484929	n/a	n/a	n/a	n/a	n/a	n/a
IPS#RNNVSTYDEATNK_2	PF3D7_1426700.1	PF3D7_1426700.1	PEPC	phosphoenolpyruvate carboxylase	1	PF3D7_1426700.1_S1109	1	0	2	1	0	0	0	0	16275.1	0	441448	409650	0	0	0	0	16275.1	0	441448	409650	0	0	0	0	31394.6		390940	409650					277328	n/a	n/a	5822	0.483954	n/a	n/a	n/a	n/a	n/a	n/a
LPLEDYYKLS#LAPDMVK_3	PF3D7_0929400.1	PF3D7_0929400.1	RhopH2	high molecular weight rhoptry protein 2	1	PF3D7_0929400.1_S936	0	1	1	1	0	0	0	0	0	141824	302800	297583	0	0	0	0	0	141824	302800	297583	0	0	0	0		265535	268155	297583					277091	n/a	n/a	5826	0.483599	n/a	n/a	n/a	n/a	n/a	n/a
GELNTFPT#LQQNQMYIR_2	PF3D7_0517400.1	PF3D7_0517400.1	FACT-L	FACT complex subunit SPT16, putative	1	PF3D7_0517400.1_T709	1	0	1	1	0	0	0	0	120989	0	407378	455594	0	0	0	0	120989	28952.9	407378	455594	0	0	0	0	233387	54207.9	360768	455594					275989	n/a	n/a	5836	0.482713	n/a	n/a	n/a	n/a	n/a	n/a
VIALLLSS#K_2	PF3D7_1011800.1	PF3D7_1011800.1	PREBP	PRE-binding protein	1	PF3D7_1011800.1_S812	1	1	1	1	0	0	0	0	77208.6	54815.2	493666	404870	0	0	0	0	77208.6	54815.2	493666	404870	0	0	0	0	148935	102629	437184	404870					273405	n/a	n/a	5857	0.480851	n/a	n/a	n/a	n/a	n/a	n/a
GLT#KEALFQFILEQGPSK_2	PF3D7_1349200.1	PF3D7_1349200.1	N/A	glutamate--tRNA ligase, putative	1	PF3D7_1349200.1_T581	1	1	1	0	0	0	0	0	153626	148534	254200	0	0	0	0	0	153626	148534	254200	0	0	0	0	0	296345	278097	225116						266519	n/a	n/a	5920	0.475266	n/a	n/a	n/a	n/a	n/a	n/a
NFAS#INEYPYVDIKK_2	PF3D7_0108700.1	PF3D7_0108700.1	PSOP24	secreted ookinete protein, putative	1	PF3D7_0108700.1_S674	1	0	0	1	0	0	0	0	68028.8	0	0	398182	0	0	0	0	68028.8	0	0	398182	0	0	0	0	131227			398182					264705	n/a	n/a	5933	0.474113	n/a	n/a	n/a	n/a	n/a	n/a
HAS#IPYNSECSFLINVPSSIPSISK_3	PF3D7_1108000.1	PF3D7_1108000.1	N/A	IWS1-like protein, putative	1	PF3D7_1108000.1_S508	0	1	0	1	0	0	0	0	0	0	0	406162	0	0	0	0	62114.3	0	0	406162	0	0	0	0	119818			406162					262990	n/a	n/a	5945	0.47305	n/a	n/a	n/a	n/a	n/a	n/a
ISS#QADIKDDTTCNSQK_2	PF3D7_0717700.1	PF3D7_0717700.1	N/A	serine--tRNA ligase, putative	1	PF3D7_0717700.1_S282	1	1	1	0	0	0	0	0	278352	253757	36564.1	0	0	0	0	0	278352	253757	36564.1	2307.7	0	0	0	0	536939	475103	32380.7	2307.7					261683	n/a	n/a	5958	0.471897	n/a	n/a	n/a	n/a	n/a	n/a
FSS#KDDLILTGGEDK_2	PF3D7_1116400.1	PF3D7_1116400.1	SEC12	guanine nucleotide-exchange factor SEC12	1	PF3D7_1116400.1_S120	0	1	1	1	0	0	0	0	0	178566	308031	158230	0	0	0	0	143252	178566	308031	158230	0	0	0	0	276333	334326	272788	158230					260419	n/a	n/a	5974	0.470479	n/a	n/a	n/a	n/a	n/a	n/a
DNHALDTQES#QELVNK_2	PF3D7_0305600.1	PF3D7_0305600.1	APE1	DNA-(apurinic or apyrimidinic site) lyase, putative	1	PF3D7_0305600.1_S64	1	2	1	1	0	0	0	0	104401	0	316702	283668	0	0	0	0	104401	0	316702	283668	0	0	0	0	201389		280467	283668					255175	n/a	n/a	6031	0.465426	n/a	n/a	n/a	n/a	n/a	n/a
SNYNS#NQSISDVQIR_2	PF3D7_1245100.1	PF3D7_1245100.1	KLP8	kinesin-13, putative	1	PF3D7_1245100.1_S738	1	1	1	1	0	0	0	0	46961.7	56729.5	777773	126502	0	0	0	0	46961.7	56729.5	777773	126502	0	0	0	0	90588.9	106213	688785	126502					253022	n/a	n/a	6045	0.464184	n/a	n/a	n/a	n/a	n/a	n/a
NVVGEVEIPVVFQT#PIRNDLIQSVYTNMSK_3	PF3D7_0507100.1	PF3D7_0507100.1	RPL4	60S ribosomal protein L4	1	PF3D7_0507100.1_T30	1	0	1	1	0	0	0	0	146195	0	254434	246411	0	0	0	0	146195	136628	254434	246411	0	0	0	0	282010	255806	225323	246411					252387	n/a	n/a	6056	0.463209	n/a	n/a	n/a	n/a	n/a	n/a
IAS#YEEDENLSIQLDEEIKNIEEHIYK_3	PF3D7_0306100.1	PF3D7_0306100.1	N/A	conserved Plasmodium protein, unknown function	1	PF3D7_0306100.1_S563	0	1	1	1	0	0	0	0	0	57675.3	381798	310397	0	0	0	0	0	57675.3	381798	310397	0	0	0	0		107984	338115	310397					252165	n/a	n/a	6059	0.462943	n/a	n/a	n/a	n/a	n/a	n/a
YDS#HFEVHWFDPLEK_3	PF3D7_0517700.1	PF3D7_0517700.1	EIF3B	eukaryotic translation initiation factor 3 subunit B, putative	1	PF3D7_0517700.1_S185	1	0	1	1	0	0	0	0	88271.2	0	426831	383970	0	0	0	0	88271.2	32325.1	426831	383970	0	0	0	0	170275	60521.6	377995	383970					248190	n/a	n/a	6097	0.459574	n/a	n/a	n/a	n/a	n/a	n/a
INT#NIFETDDMDDR_2	PF3D7_1021400.1	PF3D7_1021400.1	N/A	endomembrane protein 70, putative	1	PF3D7_1021400.1_T291	1	1	1	1	0	0	0	0	146336	227586	152455	146937	0	0	0	0	146336	227586	152455	146937	0	0	0	0	282282	426105	135012	146937					247584	n/a	n/a	6109	0.458511	n/a	n/a	n/a	n/a	n/a	n/a
S#LGINISNMK_2	PF3D7_1242700.1	PF3D7_1242700.1	N/A	40S ribosomal protein S17, putative	1	PF3D7_1242700.1_S108	1	1	1	1	0	0	0	0	3957.1	9910.3	464499	549563	0	0	0	0	3957.1	9910.3	464499	549563	0	0	0	0	7633.23	18554.8	411354	549563					246776	n/a	n/a	6114	0.458067	n/a	n/a	n/a	n/a	n/a	n/a
FNDS#KCWELDTLR_3	PF3D7_0606700.1	PF3D7_0606700.1	N/A	coatomer alpha subunit, putative	1	PF3D7_0606700.1_S302	1	1	1	1	0	0	0	0	108452	116722	361053	237532	0	0	0	0	108452	116722	361053	237532	0	0	0	0	209204	218535	319744	237532					246254	n/a	n/a	6121	0.457447	n/a	n/a	n/a	n/a	n/a	n/a
S#LQLTNTHPVATPVNWK_2	PF3D7_0802200.1	PF3D7_0802200.1	1-CysPxn	1-cys peroxiredoxin	1	PF3D7_0802200.1_S163	1	1	0	1	0	0	0	0	113384	140509	0	317758	0	0	0	0	113384	140509	203760	317758	0	0	0	0	218716	263072	180447	317758					244998	n/a	n/a	6129	0.456738	n/a	n/a	n/a	n/a	n/a	n/a
IYIS#KDDIK_2	PF3D7_1103800.1	PF3D7_1103800.1	NOT1	CCR4-NOT transcription complex subunit 1, putative	1	PF3D7_1103800.1_S1341	1	1	0	1	0	0	0	0	81472.7	136716	0	239787	0	0	0	0	81472.7	136716	367371	239787	0	0	0	0	157161	255970	325339	239787					244564	n/a	n/a	6134	0.456294	n/a	n/a	n/a	n/a	n/a	n/a
YNS#NILELK_2	PF3D7_1134800.1	PF3D7_1134800.1	N/A	coatomer subunit delta	1	PF3D7_1134800.1_S318	1	1	1	1	0	0	0	0	14004	85169	355641	470953	0	0	0	0	14004	85169	355641	470953	0	0	0	0	27013.7	159460	314951	470953					243094	n/a	n/a	6151	0.454787	n/a	n/a	n/a	n/a	n/a	n/a
DSTLSS#IAIR_2	PF3D7_1327300.1	PF3D7_1327300.1	N/A	conserved Plasmodium protein, unknown function	1	PF3D7_1327300.1_S414	1	1	1	1	0	0	0	0	171722	182407	173847	143144	0	0	0	0	171722	182407	173847	143144	0	0	0	0	331251	341517	153956	143144					242467	n/a	n/a	6160	0.453989	n/a	n/a	n/a	n/a	n/a	n/a
IFSET#KDYGVELK_2	PF3D7_1012600.1	PF3D7_1012600.1	GMPS	GMP synthase [glutamine-hydrolyzing]	1	PF3D7_1012600.1_T35	1	1	1	1	0	0	0	0	83103.3	59571.3	389021	342963	0	0	0	0	83103.3	59571.3	389021	342963	0	0	0	0	160306	111534	344512	342963					239829	n/a	n/a	6187	0.451596	n/a	n/a	n/a	n/a	n/a	n/a
NVEPEDDFGS#LNSNIMK_2	PF3D7_0604500.1	PF3D7_0604500.1	N/A	GYF domain-containing protein, putative	1	PF3D7_0604500.1_S1892	1	0	1	1	0	0	0	0	80573.4	0	127256	446389	0	0	0	0	80573.4	0	127256	446389	0	0	0	0	155426		112696	446389					238170	n/a	n/a	6213	0.449291	n/a	n/a	n/a	n/a	n/a	n/a
S#FIDLSDNSIPEIQR_2	PF3D7_1231600.1	PF3D7_1231600.1	PRP2	pre-mRNA-splicing factor ATP-dependent RNA helicase PRP2, putative	1	PF3D7_1231600.1_S877	1	1	1	1	0	0	0	0	0	79908.4	163253	419393	0	0	0	0	0	79908.4	163253	419393	0	0	0	0		149611	144574	419393					237859	n/a	n/a	6218	0.448848	n/a	n/a	n/a	n/a	n/a	n/a
NNS#TSNILEYHINDNNNNNNINFIK_3	PF3D7_1212900.1	PF3D7_1212900.1	BDP2	bromodomain protein 2, putative	1	PF3D7_1212900.1_S184	2	0	2	1	0	0	0	0	30530.7	0	312988	429560	0	0	0	0	30530.7	96812.1	312988	429560	0	0	0	0	58893.6	181259	277177	429560					236723	n/a	n/a	6237	0.447163	n/a	n/a	n/a	n/a	n/a	n/a
ILIVHVDNVGS#NQMASVR_3	PF3D7_1130200.1	PF3D7_1130200.1	PfP0	60S ribosomal protein P0	1	PF3D7_1130200.1_S37	0	1	1	0	0	0	0	0	0	153833	123542	0	0	0	0	0	161031	153833	123542	0	0	0	0	0	310629	288018	109407						236018	n/a	n/a	6244	0.446543	n/a	n/a	n/a	n/a	n/a	n/a
NQT#LDDFIR_2	PF3D7_0411900.1	PF3D7_0411900.1	N/A	DNA polymerase alpha catalytic subunit A	1	PF3D7_0411900.1_T90	1	1	1	1	0	0	0	0	37593	4581.1	356071	529746	0	0	0	0	37593	4581.1	356071	529746	0	0	0	0	72516.7	8577.1	315332	529746					231543	n/a	n/a	6294	0.44211	n/a	n/a	n/a	n/a	n/a	n/a
EKNDVDVPFIES#K_3	PF3D7_1327300.1	PF3D7_1327300.1	N/A	conserved Plasmodium protein, unknown function	1	PF3D7_1327300.1_S150	1	1	1	1	0	0	0	0	192865	72657.9	227709	215230	0	0	0	0	192865	72657.9	227709	215230	0	0	0	0	372037	136036	201656	215230					231240	n/a	n/a	6299	0.441667	n/a	n/a	n/a	n/a	n/a	n/a
S#IVNDYDMPGNDNDVHTSENKVEYK_3	PF3D7_0810600.1	PF3D7_0810600.1	DBP1	ATP-dependent RNA helicase DBP1, putative	1	PF3D7_0810600.1_S548	1	1	2	1	0	0	0	0	113065	49124.8	350053	304141	0	0	0	0	113065	49124.8	350053	304141	0	0	0	0	218102	91975.3	310002	304141					231055	n/a	n/a	6301	0.441489	n/a	n/a	n/a	n/a	n/a	n/a
IAGDDLLNVLSSHES#LKENEK_3	PF3D7_0323600.1	PF3D7_0323600.1	N/A	BSD domain-containing protein, putative	1	PF3D7_0323600.1_S190	0	1	1	0	0	0	0	0	0	0	259587	0	0	0	0	0	0	0	259587	0	0	0	0	0			229887						229887	n/a	n/a	6310	0.440691	n/a	n/a	n/a	n/a	n/a	n/a
HAKPDINS#KEELDILFNK_3	PF3D7_0319900.1	PF3D7_0319900.1	N/A	conserved protein, unknown function	1	PF3D7_0319900.1_S234	0	1	1	1	0	0	0	0	0	95215.7	83587.4	427071	0	0	0	0	0	95215.7	83587.4	427071	0	0	0	0		178270	74023.8	427071					226455	n/a	n/a	6353	0.436879	n/a	n/a	n/a	n/a	n/a	n/a
FANMSLSNFAS#FIK_2	PF3D7_1353300.1	PF3D7_1353300.1	N/A	conserved Plasmodium protein, unknown function	1	PF3D7_1353300.1_S1270	0	1	1	0	0	0	0	0	0	89898.6	313740	0	0	0	0	0	0	89898.6	313740	0	0	0	0	0		168315	277843						223079	n/a	n/a	6392	0.433422	n/a	n/a	n/a	n/a	n/a	n/a
KQELINLPYSNFDS#LDLIGR_3	PF3D7_0724700.1	PF3D7_0724700.1	BDP6	bromodomain protein 6, putative	1	PF3D7_0724700.1_S1545	1	1	2	1	0	0	0	0	94357.3	174585	202564	202531	0	0	0	0	94357.3	174585	202564	202531	0	0	0	0	182015	326872	179388	202531					222701	n/a	n/a	6396	0.433067	n/a	n/a	n/a	n/a	n/a	n/a
TRS#DGNVGSYLEK_2	PF3D7_0934100.1	PF3D7_0934100.1	XPD	TFIIH basal transcription factor complex helicase XPD subunit	1	PF3D7_0934100.1_S460	1	1	1	1	0	0	0	0	54682.8	109023	291831	320203	0	0	0	0	54682.8	109023	291831	320203	0	0	0	0	105483	204121	258441	320203					222062	n/a	n/a	6399	0.432801	n/a	n/a	n/a	n/a	n/a	n/a
TNS#NFLINNDICDDNKK_3	PF3D7_0926100.1	PF3D7_0926100.1	N/A	protein kinase, putative	1	PF3D7_0926100.1_S856	0	1	1	1	0	0	0	0	0	70421.3	298465	365115	0	0	0	0	55149.5	70421.3	298465	365115	0	0	0	0	106383	131848	264316	365115					216916	n/a	n/a	6453	0.428014	n/a	n/a	n/a	n/a	n/a	n/a
HTNNLDEEYIYNVHS#K_3	PF3D7_1006700.1	PF3D7_1006700.1	N/A	conserved Plasmodium protein, unknown function	1	PF3D7_1006700.1_S267	1	0	1	1	0	0	0	0	101490	0	280886	270484	0	0	0	0	101490	79115.3	280886	270484	0	0	0	0	195773	148126	248749	270484					215783	n/a	n/a	6469	0.426596	n/a	n/a	n/a	n/a	n/a	n/a
KYES#LLK_2	PF3D7_1473200.1	PF3D7_1473200.1	N/A	DnaJ protein, putative	1	PF3D7_1473200.1_S361	1	1	1	1	0	0	0	0	0	52916.2	331055	251048	0	0	0	0	0	52916.2	331055	251048	0	0	0	0		99073.9	293178	251048					214433	n/a	n/a	6480	0.425621	n/a	n/a	n/a	n/a	n/a	n/a
GEQTSDVNTLYNQST#ILK_2	PF3D7_1327300.1	PF3D7_1327300.1	N/A	conserved Plasmodium protein, unknown function	1	PF3D7_1327300.1_T1668	1	1	1	1	0	0	0	0	163854	159340	95750.6	152085	0	0	0	0	163854	159340	95750.6	152085	0	0	0	0	316074	298329	84795.4	152085					212821	n/a	n/a	6498	0.424025	n/a	n/a	n/a	n/a	n/a	n/a
GLS#HPILISANK_2	PF3D7_1361800.1	PF3D7_1361800.1	GAC	glideosome-associated connector	1	PF3D7_1361800.1_S2540	1	1	1	0	0	0	0	0	88582.6	94460.6	0	0	0	0	0	0	88582.6	94460.6	0	289389	0	0	0	0	170875	176857		289389					212374	n/a	n/a	6501	0.423759	n/a	n/a	n/a	n/a	n/a	n/a
MGS#NNINDSTNYYNMR_2	PF3D7_0511500.1	PF3D7_0511500.1	N/A	RNA pseudouridylate synthase, putative	1	PF3D7_0511500.1_S8563	0	2	1	1	0	0	0	0	0	0	326268	331845	0	0	0	0	8098	0	326268	331845	0	0	0	0	15621		288938	331845					212135	n/a	n/a	6505	0.423404	n/a	n/a	n/a	n/a	n/a	n/a
KNS#IQNITNLNEQNNIHISNENNIK_3	PF3D7_1422800.1	PF3D7_1422800.1	ARP4	actin-related protein ARP4	1	PF3D7_1422800.1_S351	1	0	3	2	0	0	0	0	53756.4	0	268733	294621	0	0	0	0	53756.4	0	268733	294621	0	0	0	0	103696		237986	294621					212101	n/a	n/a	6506	0.423316	n/a	n/a	n/a	n/a	n/a	n/a
NIVSNHISAVDPLFFISEHACS#FVAK_3	PF3D7_0914200.1	PF3D7_0914200.1	N/A	phospholipid or glycerol acyltransferase, putative	1	PF3D7_0914200.1_S207	1	1	1	1	0	0	0	0	99099.5	109756	300590	179971	0	0	0	0	99099.5	109756	300590	179971	0	0	0	0	191163	205494	266198	179971					210707	n/a	n/a	6526	0.421543	n/a	n/a	n/a	n/a	n/a	n/a
LPS#NGTTGEQGSSTGTVR_2	PF3D7_0207600.1	PF3D7_0207600.1	SERA5	serine repeat antigen 5	1	PF3D7_0207600.1_S183	3	1	3	2	1	0	0	0	183260	195264	88879.5	31760.9	0	0	0	0	183260	195264	88879.5	31760.9	0	0	0	0	353509	365589	78710.4	31760.9					207392	n/a	n/a	6571	0.417553	n/a	n/a	n/a	n/a	n/a	n/a
KELEWPSLS#VDFGDFHHENLENNVLNQIVCVGTHTSNK_5	PF3D7_0110700.1	PF3D7_0110700.1	CAF1C	chromatin assembly factor 1 subunit C, putative	1	PF3D7_0110700.1_S72	2	1	1	1	0	0	0	0	75936.9	17387.6	492613	213747	0	0	0	0	75936.9	17387.6	492613	213747	0	0	0	0	146482	32554.4	436251	213747					207259	n/a	n/a	6575	0.417199	n/a	n/a	n/a	n/a	n/a	n/a
NQNS#FVMNNETNDHNENR_3	PF3D7_1468900.1	PF3D7_1468900.1	N/A	zinc finger protein, putative	1	PF3D7_1468900.1_S585	0	1	1	1	0	0	0	0	0	13480	491057	333945	0	0	0	0	16171.4	13480	491057	333945	0	0	0	0	31194.6	25238.3	434873	333945					206313	n/a	n/a	6595	0.415426	n/a	n/a	n/a	n/a	n/a	n/a
KLS#GISHITVHEVNNLLK_3	PF3D7_1104000.1	PF3D7_1104000.1	N/A	phenylalanine--tRNA ligase beta subunit	1	PF3D7_1104000.1_S319	1	1	1	1	0	0	0	0	127928	137571	240932	99512.1	0	0	0	0	127928	137571	240932	99512.1	0	0	0	0	246773	257571	213366	99512.1					204305	n/a	n/a	6621	0.413121	n/a	n/a	n/a	n/a	n/a	n/a
NFPVLQNS#HGVLPTPSR_3	PF3D7_0606500.1	PF3D7_0606500.1	PTB	polypyrimidine tract-binding protein, putative	1	PF3D7_0606500.1_S427	0	1	1	1	0	0	0	0	0	57890.9	205354	373752	0	0	0	0	78099.2	57890.9	205354	373752	0	0	0	0	150653	108388	181858	373752					203663	n/a	n/a	6633	0.412057	n/a	n/a	n/a	n/a	n/a	n/a
LGACLMGGVGNMPIKPGS#K_2	PF3D7_1407100.1	PF3D7_1407100.1	NOP1	rRNA 2'-O-methyltransferase fibrillarin, putative	1	PF3D7_1407100.1_S165	1	1	0	2	0	0	0	0	139322	93118.1	0	139514	0	0	0	0	139322	93118.1	0	139514	0	0	0	0	268751	174343		139514					194203	n/a	n/a	6751	0.401596	n/a	n/a	n/a	n/a	n/a	n/a
SFSTSTLSS#FFK_2	PF3D7_0314700.1	PF3D7_0314700.1	RNF1	RING finger protein RNF1	1	PF3D7_0314700.1_S134	1	1	1	1	0	0	0	0	95582.1	111098	177657	215824	0	0	0	0	95582.1	111098	177657	215824	0	0	0	0	184377	208006	157330	215824					191385	n/a	n/a	6784	0.39867	n/a	n/a	n/a	n/a	n/a	n/a
KLNAS#LT#ELDDNQCQFLGVNK_3	PF3D7_0520900.1	PF3D7_0520900.1	SAHH	adenosylhomocysteinase	2	PF3D7_0520900.1_S452	1	1	1	1	0	0	0	0	20269.4	47774.4	375351	301557	0	0	0	0	20269.4	47774.4	375351	301557	0	0	0	0	39099.6	89447	332406	301557					190627	n/a	n/a	6793	0.397872	n/a	n/a	n/a	n/a	n/a	n/a
KLNAS#LT#ELDDNQCQFLGVNK_3	PF3D7_0520900.1	PF3D7_0520900.1	SAHH	adenosylhomocysteinase	2	PF3D7_0520900.1_T454	1	1	1	1	0	0	0	0	20269.4	47774.4	375351	301557	0	0	0	0	20269.4	47774.4	375351	301557	0	0	0	0	39099.6	89447	332406	301557					190627	n/a	n/a	6793	0.397872	n/a	n/a	n/a	n/a	n/a	n/a
LQLLHINS#NINTIHK_3	PF3D7_1419400.1	PF3D7_1419400.1	N/A	conserved Plasmodium membrane protein, unknown function	1	PF3D7_1419400.1_S1985	1	1	1	1	0	0	0	0	72486.8	124183	261741	154296	0	0	0	0	72486.8	124183	261741	154296	0	0	0	0	139827	232505	231794	154296					189605	n/a	n/a	6803	0.396986	n/a	n/a	n/a	n/a	n/a	n/a
TFVS#FNLYHNNNEK_3	PF3D7_0603400.1	PF3D7_0603400.1	TEX1	trophozoite exported protein 1	1	PF3D7_0603400.1_S218	1	1	2	1	0	0	0	0	75643.3	113534	222638	172956	0	0	0	0	75643.3	113534	222638	172956	0	0	0	0	145916	212567	197165	172956					182151	n/a	n/a	6891	0.389184	n/a	n/a	n/a	n/a	n/a	n/a
NKENS#LIHNNEELFSFDR_3	PF3D7_1207000.1	PF3D7_1207000.1	N/A	conserved Plasmodium protein, unknown function	1	PF3D7_1207000.1_S835	0	1	1	0	0	0	0	0	0	40332.6	344563	0	0	0	0	0	0	40332.6	344563	152886	0	0	0	0		75513.9	305141	152886					177847	n/a	n/a	6966	0.382535	n/a	n/a	n/a	n/a	n/a	n/a
NKNT#LPFEQFMK_3	PF3D7_1355600.1	PF3D7_1355600.1	PIP1	PhIL1 interacting protein PIP1	1	PF3D7_1355600.1_T488	1	1	1	1	0	0	0	0	104837	91556.2	139550	202921	0	0	0	0	104837	91556.2	139550	202921	0	0	0	0	202231	171419	123583	202921					175038	n/a	n/a	7002	0.379344	n/a	n/a	n/a	n/a	n/a	n/a
AHFILGLTLLHLNS#LEEGLK_3	PF3D7_0707700.1	PF3D7_0707700.1	N/A	E3 ubiquitin-protein ligase, putative	1	PF3D7_0707700.1_S788	1	1	0	1	0	0	0	0	96827.6	91342.8	0	155562	0	0	0	0	96827.6	91342.8	0	155562	0	0	0	0	186780	171019		155562					171120	n/a	n/a	7058	0.374379	n/a	n/a	n/a	n/a	n/a	n/a
MFT#GNEEKNPFDEVIITGLGNATK_2	PF3D7_1006200.1	PF3D7_1006200.1	ALBA3	DNA/RNA-binding protein Alba 3	1	PF3D7_1006200.1_T36	0	1	1	1	0	0	0	0	0	38719.6	336688	293752	0	0	0	0	8880.1	38719.6	336688	293752	0	0	0	0	17129.7	72493.9	298166	293752					170385	n/a	n/a	7063	0.373936	n/a	n/a	n/a	n/a	n/a	n/a
IINVNS#YNK_2	PF3D7_1433400.1	PF3D7_1433400.1	PHD2	PHD finger protein PHD2, putative	1	PF3D7_1433400.1_S5279	0	1	1	1	0	0	0	0	0	20764.3	91071.3	519581	0	0	0	0	12557.6	20764.3	91071.3	519581	0	0	0	0	24223.6	38876.6	80651.5	519581					165833	n/a	n/a	7119	0.368972	n/a	n/a	n/a	n/a	n/a	n/a
LIAPLS#KEQLIDILATSALIHEDIR_3	PF3D7_0916700.1	PF3D7_0916700.1	HoMu	RNA-binding protein musashi, putative	1	PF3D7_0916700.1_S108	2	1	1	1	0	0	0	0	111626	84973.7	117188	183165	0	0	0	0	111626	84973.7	117188	183165	0	0	0	0	215327	159094	103780	183165					165342	n/a	n/a	7126	0.368351	n/a	n/a	n/a	n/a	n/a	n/a
NNS#YEEGVEFLVNLQNDLKK_3	PF3D7_1461800.1	PF3D7_1461800.1	N/A	conserved Plasmodium protein, unknown function	1	PF3D7_1461800.1_S1925	0	1	1	0	0	0	0	0	0	82988.4	196674	0	0	0	0	0	0	82988.4	196674	0	0	0	0	0		155377	174171						164774	n/a	n/a	7139	0.367199	n/a	n/a	n/a	n/a	n/a	n/a
S#LGCMSELQTSR_2	PF3D7_0915400.1	PF3D7_0915400.1	PFK9	ATP-dependent 6-phosphofructokinase	1	PF3D7_0915400.1_S774	0	1	1	1	0	0	0	0	0	99409	158422	288166	0	0	0	0	21201.9	99409	158422	288166	0	0	0	0	40898.4	186121	140296	288166					163870	n/a	n/a	7156	0.365691	n/a	n/a	n/a	n/a	n/a	n/a
KTS#GTYVVDEMENSER_2	PF3D7_1131600.1	PF3D7_1131600.1	N/A	kelch domain-containing protein, putative	1	PF3D7_1131600.1_S2459	1	0	1	0	0	0	0	0	80364.9	0	488117	0	0	0	0	0	80364.9	29539.8	488117	8136.9	0	0	0	0	155024	55306.8	432269	8136.9					162684	n/a	n/a	7177	0.36383	n/a	n/a	n/a	n/a	n/a	n/a
LVS#DKNVDLVLYELK_2	PF3D7_0528100.1	PF3D7_0528100.1	N/A	AP-1/2 complex subunit beta, putative	1	PF3D7_0528100.1_S349	0	1	1	1	0	0	0	0	0	122142	179265	94531.9	0	0	0	0	0	122142	179265	94531.9	0	0	0	0		228684	158754	94531.9					160657	n/a	n/a	7204	0.361436	n/a	n/a	n/a	n/a	n/a	n/a
T#KEYDIIINNK_2	PF3D7_0726400.1	PF3D7_0726400.1	N/A	conserved Plasmodium membrane protein, unknown function	1	PF3D7_0726400.1_T4745	1	1	1	1	0	0	0	0	74568.4	60747.9	253738	160171	0	0	0	0	74568.4	60747.9	253738	160171	0	0	0	0	143842	113737	224707	160171					160614	n/a	n/a	7207	0.36117	n/a	n/a	n/a	n/a	n/a	n/a
YNNS#KDFSLLLER_3	PF3D7_1318300.1	PF3D7_1318300.1	N/A	conserved Plasmodium protein, unknown function	1	PF3D7_1318300.1_S1101	0	1	1	0	0	0	0	0	0	52368.2	241413	0	0	0	0	0	0	52368.2	241413	0	0	0	0	0		98047.9	213792						155920	n/a	n/a	7269	0.355674	n/a	n/a	n/a	n/a	n/a	n/a
SIS#LILER_2	PF3D7_1002700.1	PF3D7_1002700.1	N/A	conserved Plasmodium protein, unknown function	1	PF3D7_1002700.1_S300	1	1	1	1	0	0	0	0	31381.6	59099.3	237390	239712	0	0	0	0	31381.6	59099.3	237390	239712	0	0	0	0	60535	110650	210229	239712					155281	n/a	n/a	7283	0.354433	n/a	n/a	n/a	n/a	n/a	n/a
LVS#DKNVDLVLYELK_3	PF3D7_0528100.1	PF3D7_0528100.1	N/A	AP-1/2 complex subunit beta, putative	1	PF3D7_0528100.1_S349	1	1	1	1	0	0	0	0	84416.6	116101	118290	133143	0	0	0	0	84416.6	116101	118290	133143	0	0	0	0	162839	217374	104756	133143					154528	n/a	n/a	7290	0.353812	n/a	n/a	n/a	n/a	n/a	n/a
ISSTLIEKDS#VEK_2	PF3D7_0727400.1	PF3D7_0727400.1	N/A	proteasome subunit alpha type-5, putative	1	PF3D7_0727400.1_S63	1	1	1	1	0	0	0	0	0	11644.1	142557	305756	0	0	0	0	0	11644.1	142557	305756	0	0	0	0		21801	126247	305756					151268	n/a	n/a	7344	0.349025	n/a	n/a	n/a	n/a	n/a	n/a
YNS#LNNNNYPHQDMNQTNMHMTNIK_4	PF3D7_1023900.1	PF3D7_1023900.1	CHD1	chromodomain-helicase-DNA-binding protein 1 homolog, putative	1	PF3D7_1023900.1_S139	1	0	0	1	0	0	0	0	61501.7	0	0	320910	0	0	0	0	61501.7	55212.2	69838	320910	0	0	0	0	118637	103373	61847.6	320910					151192	n/a	n/a	7345	0.348936	n/a	n/a	n/a	n/a	n/a	n/a
QLIVPQFS#DIILHDLK_3	PF3D7_0527600.1	PF3D7_0527600.1	N/A	conserved Plasmodium protein, unknown function	1	PF3D7_0527600.1_S140	1	1	1	1	0	0	0	0	66604.4	69474.8	179693	187021	0	0	0	0	66604.4	69474.8	179693	187021	0	0	0	0	128480	130076	159134	187021					151178	n/a	n/a	7346	0.348848	n/a	n/a	n/a	n/a	n/a	n/a
ENVISQNYHS#LPTYTR_2	PF3D7_1319000.1	PF3D7_1319000.1	N/A	conserved Plasmodium protein, unknown function	1	PF3D7_1319000.1_S811	1	1	1	1	0	0	0	0	13376.7	18400	173778	381201	0	0	0	0	13376.7	18400	173778	381201	0	0	0	0	25803.6	34449.9	153896	381201					148837	n/a	n/a	7374	0.346365	n/a	n/a	n/a	n/a	n/a	n/a
NNENS#NSLITLFENMKPIFDNK_3	PF3D7_1119700.1	PF3D7_1119700.1	N/A	conserved Plasmodium protein, unknown function	1	PF3D7_1119700.1_S239	1	0	1	1	0	0	0	0	76205.2	0	81425.4	223033	0	0	0	0	76205.2	0	81425.4	223033	0	0	0	0	147000		72109.2	223033					147381	n/a	n/a	7398	0.344238	n/a	n/a	n/a	n/a	n/a	n/a
DIYYITGESINAVSNSPFLEALT#KK_3	PF3D7_0708400.1	PF3D7_0708400.1	HSP90	heat shock protein 90	1	PF3D7_0708400.1_T531	1	1	1	0	0	0	0	0	42945.3	64540.6	256517	0	0	0	0	0	42945.3	64540.6	256517	0	0	0	0	0	82841.3	120838	227168						143616	n/a	n/a	7447	0.339894	n/a	n/a	n/a	n/a	n/a	n/a
YKNS#LVMIPLKK_2	PF3D7_0814000.1	PF3D7_0814000.1	N/A	60S ribosomal protein L13-2, putative	1	PF3D7_0814000.1_S121	1	0	1	1	0	0	0	0	0	0	100329	327884	0	0	0	0	0	6969.9	100329	327884	0	0	0	0		13049.6	88849.9	327884					143261	n/a	n/a	7454	0.339273	n/a	n/a	n/a	n/a	n/a	n/a
NVTILTTLPT#ENYLLDLSDK_2	PF3D7_0705500.1	PF3D7_0705500.1	N/A	inositol-phosphate phosphatase, putative	1	PF3D7_0705500.1_T1330	1	1	1	0	0	0	0	0	95520.7	91495.7	81697.1	0	0	0	0	0	95520.7	91495.7	81697.1	0	0	0	0	0	184259	171306	72349.8						142638	n/a	n/a	7462	0.338564	n/a	n/a	n/a	n/a	n/a	n/a
KLEFLAS#LKNESPQWVEETNIR_3	PF3D7_1220900.1	PF3D7_1220900.1	HP1	heterochromatin protein 1	1	PF3D7_1220900.1_S169	1	1	1	1	0	0	0	1	33622.3	50203.4	259680	179018	0	0	0	0	33622.3	50203.4	259680	179018	0	0	0	0	64857.3	93994.8	229969	179018					141960	n/a	n/a	7470	0.337855	n/a	n/a	n/a	n/a	n/a	n/a
VFS#NINIK_2	PF3D7_1466800.1	PF3D7_1466800.1	N/A	NOC3 domain-containing protein, putative	1	PF3D7_1466800.1_S423	1	1	1	1	0	0	0	0	188433	26010.6	66817.2	95508.6	0	0	0	0	188433	26010.6	66817.2	95508.6	0	0	0	0	363487	48699.1	59172.4	95508.6					141717	n/a	n/a	7476	0.337323	n/a	n/a	n/a	n/a	n/a	n/a
TSDS#LNENYNER_2	PF3D7_0309200.1	PF3D7_0309200.1	ARK2	serine/threonine protein kinase ARK2, putative	1	PF3D7_0309200.1_S394	0	1	1	1	0	0	0	0	0	31650.3	319971	141735	0	0	0	0	39082	31650.3	319971	141735	0	0	0	0	75389	59258.2	283362	141735					139936	n/a	n/a	7509	0.334397	n/a	n/a	n/a	n/a	n/a	n/a
NLS#STFTTFAMSLNK_2	PF3D7_1246300.1	PF3D7_1246300.1	KIC4	protein KIC4	1	PF3D7_1246300.1_S341	0	1	1	0	0	0	0	0	0	52021.8	199949	0	0	0	0	0	0	52021.8	199949	0	0	0	0	0		97399.3	177072						137236	n/a	n/a	7553	0.330496	n/a	n/a	n/a	n/a	n/a	n/a
LGIPELHYYNS#VR_3	PF3D7_1329500.1	PF3D7_1329500.1	N/A	conserved protein, unknown function	1	PF3D7_1329500.1_S1363	1	1	1	1	0	0	0	0	53964.6	62676.6	217377	129438	0	0	0	0	53964.6	62676.6	217377	129438	0	0	0	0	104097	117348	192506	129438					135847	n/a	n/a	7575	0.328546	n/a	n/a	n/a	n/a	n/a	n/a
YPS#YFQK_2	PF3D7_0407800.1	PF3D7_0407800.1	CINCH	protein CINCH	1	PF3D7_0407800.1_S664	1	1	1	1	0	0	0	0	63079.6	66232.5	121918	172793	0	0	0	0	63079.6	66232.5	121918	172793	0	0	0	0	121680	124006	107969	172793					131612	n/a	n/a	7640	0.322784	n/a	n/a	n/a	n/a	n/a	n/a
YVNQNGVNS#FQQVPR_2	PF3D7_1359400.1	PF3D7_1359400.1	CELF1	CUGBP Elav-like family member 1	1	PF3D7_1359400.1_S463	1	2	2	4	0	0	0	0	23232.5	0	13444.6	336929	0	0	0	0	23232.5	0	13444.6	336929	0	0	0	0	44815.4		11906.3	336929					131217	n/a	n/a	7647	0.322163	n/a	n/a	n/a	n/a	n/a	n/a
DLISFYSLPS#K_2	PF3D7_1412800.1	PF3D7_1412800.1	NMT	glycylpeptide N-tetradecanoyltransferase	1	PF3D7_1412800.1_S319	1	1	1	1	0	0	0	0	74732.2	84897.4	156843	81915.1	0	0	0	0	74732.2	84897.4	156843	81915.1	0	0	0	0	144158	158952	138898	81915.1					130981	n/a	n/a	7654	0.321543	n/a	n/a	n/a	n/a	n/a	n/a
FCS#KEEGEFHISK_3	PF3D7_1234100.1	PF3D7_1234100.1	BDP5	bromodomain protein 5	1	PF3D7_1234100.1_S527	0	1	1	1	0	0	0	0	0	21430.9	206862	206334	0	0	0	0	44349.6	21430.9	206862	206334	0	0	0	0	85550.2	40124.6	183194	206334					128801	n/a	n/a	7685	0.318794	n/a	n/a	n/a	n/a	n/a	n/a
HPYISPLINNNT#NILVNVLNDLK_3	PF3D7_0706500.1	PF3D7_0706500.1	N/A	conserved Plasmodium protein, unknown function	1	PF3D7_0706500.1_T630	1	1	2	1	0	0	0	0	73702.7	56141.9	162630	116558	0	0	0	0	73702.7	56141.9	162630	116558	0	0	0	0	142172	105113	144023	116558					126967	n/a	n/a	7715	0.316135	n/a	n/a	n/a	n/a	n/a	n/a
MDS#SYFVSR_2	PF3D7_0307300.1	PF3D7_0307300.1	EB1	microtubule-associated protein RP/EB family, putative	1	PF3D7_0307300.1_S15	1	0	1	1	0	0	0	0	75134	0	152823	98462.4	0	0	0	0	75134	0	152823	98462.4	0	0	0	0	144933		135338	98462.4					126245	n/a	n/a	7732	0.314628	n/a	n/a	n/a	n/a	n/a	n/a
VINISS#FNK_2	PF3D7_0510800.1	PF3D7_0510800.1	N/A	WD repeat-containing protein, putative	1	PF3D7_0510800.1_S92	1	1	0	1	0	0	0	0	23722.1	71538.1	0	188255	0	0	0	0	23722.1	71538.1	152940	188255	0	0	0	0	45759.8	133939	135442	188255					125849	n/a	n/a	7741	0.31383	n/a	n/a	n/a	n/a	n/a	n/a
IVTS#LNKIPSPLK_3	PF3D7_0210900.1	PF3D7_0210900.1	N/A	conserved Plasmodium protein, unknown function	1	PF3D7_0210900.1_S254	1	0	1	0	0	0	0	0	36968.1	0	245373	0	0	0	0	0	36968.1	12605.8	245373	188576	0	0	0	0	71311.3	23601.6	217299	188576					125197	n/a	n/a	7757	0.312411	n/a	n/a	n/a	n/a	n/a	n/a
IKKPS#FIQFLFRPHPK_4	PF3D7_0517700.1	PF3D7_0517700.1	EIF3B	eukaryotic translation initiation factor 3 subunit B, putative	1	PF3D7_0517700.1_S605	0	1	0	1	0	0	0	0	0	23835.7	0	173933	0	0	0	0	5167.9	23835.7	304325	173933	0	0	0	0	9968.86	44627.1	269506	173933					124509	n/a	n/a	7766	0.311613	n/a	n/a	n/a	n/a	n/a	n/a
DSITQAYQMMDYTSLMS#TNR_2	PF3D7_0311300.1	PF3D7_0311300.1	N/A	phosphatidylinositol 3- and 4-kinase, putative	1	PF3D7_0311300.1_S480	1	0	1	1	0	0	0	0	44354.6	0	253551	70138.7	0	0	0	0	44354.6	57775.1	253551	70138.7	0	0	0	0	85559.8	108171	224541	70138.7					122103	n/a	n/a	7819	0.306915	n/a	n/a	n/a	n/a	n/a	n/a
IPLFS#NSFK_2	PF3D7_0704300.1	PF3D7_0704300.1	N/A	conserved Plasmodium membrane protein, unknown function	1	PF3D7_0704300.1_S1554	0	1	2	0	0	0	1	0	0	30389.7	210155	0	0	0	0	0	0	30389.7	210155	0	0	0	0	0		56898	186110						121504	n/a	n/a	7826	0.306294	n/a	n/a	n/a	n/a	n/a	n/a
LFS#FQIISNMK_2	PF3D7_0527200.1	PF3D7_0527200.1	USP14	ubiquitin carboxyl-terminal hydrolase 14	1	PF3D7_0527200.1_S230	1	1	1	1	0	0	0	0	51902.5	77582.8	169546	85321.6	0	0	0	0	51902.5	77582.8	169546	85321.6	0	0	0	0	100120	145257	150148	85321.6					120211	n/a	n/a	7849	0.304255	n/a	n/a	n/a	n/a	n/a	n/a
SYKS#LEFLEIMNLYR_3	PF3D7_1440600.1	PF3D7_1440600.1	SOC3	protein SOC3, putative	1	PF3D7_1440600.1_S418	1	1	2	1	0	0	0	0	77761.7	26768.7	164126	120862	0	0	0	0	77761.7	26768.7	164126	120862	0	0	0	0	150002	50118.5	145348	120862					116583	n/a	n/a	7924	0.297606	n/a	n/a	n/a	n/a	n/a	n/a
AKELLESSS#K_2	PF3D7_1335300.1,PF3D7_1335400.1	PF3D7_1335300.1	RH2b	reticulocyte binding protein 2 homologue b	1	PF3D7_1335300.1_S333	2	1	2	1	0	0	0	0	68928.7	132164	63457.5	22826.6	0	0	0	0	68928.7	132164	63457.5	22826.6	0	0	0	0	132963	247449	56197.1	22826.6					114859	n/a	n/a	7953	0.295035	n/a	n/a	n/a	n/a	n/a	n/a
YNS#LNNNNYPHQDMNQTNMHMTNIK_3	PF3D7_1023900.1	PF3D7_1023900.1	CHD1	chromodomain-helicase-DNA-binding protein 1 homolog, putative	1	PF3D7_1023900.1_S139	0	2	2	3	0	0	0	0	0	73245.7	124200	117207	0	0	0	0	48970.6	73245.7	124200	117207	0	0	0	0	94464.1	137136	109989	117207					114699	n/a	n/a	7956	0.29477	n/a	n/a	n/a	n/a	n/a	n/a
LEELASNT#HGFVGADLAQLCTEAALTCIR_3	PF3D7_0619400.1	PF3D7_0619400.1	N/A	cell division cycle protein 48 homologue, putative	1	PF3D7_0619400.1_T406	0	2	1	0	0	0	0	0	0	20114.2	216349	0	0	0	0	0	0	20114.2	216349	0	0	0	0	0		37659.4	191595						114627	n/a	n/a	7959	0.294504	n/a	n/a	n/a	n/a	n/a	n/a
YFS#NNYNS#LR_2	PF3D7_1110400.1	PF3D7_1110400.1	N/A	RNA-binding protein, putative	2	PF3D7_1110400.1_S1382	1	0	1	0	0	0	0	0	42046.9	0	196023	0	0	0	0	0	42046.9	46508.6	196023	0	0	0	0	0	81108.3	87077.1	173595						113927	n/a	n/a	7975	0.293085	n/a	n/a	n/a	n/a	n/a	n/a
YFS#NNYNS#LR_2	PF3D7_1110400.1	PF3D7_1110400.1	N/A	RNA-binding protein, putative	2	PF3D7_1110400.1_S1387	1	0	1	0	0	0	0	0	42046.9	0	196023	0	0	0	0	0	42046.9	46508.6	196023	0	0	0	0	0	81108.3	87077.1	173595						113927	n/a	n/a	7975	0.293085	n/a	n/a	n/a	n/a	n/a	n/a
MFSYNS#KIEEEDIEK_3	PF3D7_1366600.1	PF3D7_1366600.1	SRPR-alpha	signal recognition particle receptor subunit alpha, putative	1	PF3D7_1366600.1_S281	0	1	1	1	0	0	0	0	0	39363.3	80429.6	204659	0	0	0	0	54325.1	39363.3	80429.6	204659	0	0	0	0	104793	73699.1	71227.3	204659					113595	n/a	n/a	7987	0.292021	n/a	n/a	n/a	n/a	n/a	n/a
EMS#IPIDLNDK_2	PF3D7_1357800.1	PF3D7_1357800.1	CCT4	T-complex protein 1 subunit delta	1	PF3D7_1357800.1_S141	0	1	0	1	0	0	0	0	0	32050.9	0	260817	0	0	0	0	3489.7	32050.9	0	260817	0	0	0	0	6731.62	60008.2		260817					109186	n/a	n/a	8063	0.285284	n/a	n/a	n/a	n/a	n/a	n/a
LYDLKS#DNLIWK_3	PF3D7_0716800.1	PF3D7_0716800.1	EIF3I	eukaryotic translation initiation factor 3 subunit I, putative	1	PF3D7_0716800.1_S132	1	0	1	1	0	0	0	0	38863.6	0	81986.5	264777	0	0	0	0	38863.6	12653.7	81986.5	264777	0	0	0	0	74967.7	23691.3	72606.1	264777					109011	n/a	n/a	8066	0.285018	n/a	n/a	n/a	n/a	n/a	n/a
LKDNVTLDNIVTAQT#QNFNK_3	PF3D7_0706000.1	PF3D7_0706000.1	N/A	importin-7, putative	1	PF3D7_0706000.1_T1126	0	1	1	0	0	0	0	0	0	40616.3	72236	0	0	0	0	0	96770.9	40616.3	72236	0	0	0	0	0	186671	76045.1	63971.2						108896	n/a	n/a	8071	0.284574	n/a	n/a	n/a	n/a	n/a	n/a
VDIGQVLLS#IRTK_3	PF3D7_1414300.1	PF3D7_1414300.1	N/A	60S ribosomal protein L10, putative	1	PF3D7_1414300.1_S137	0	1	1	0	0	0	0	0	0	57633.6	115587	0	0	0	0	0	0	57633.6	115587	0	0	0	0	0		107906	102362						105134	n/a	n/a	8133	0.279078	n/a	n/a	n/a	n/a	n/a	n/a
SFS#LYDIK_2	PF3D7_1206900.1	PF3D7_1206900.1	N/A	conserved Plasmodium protein, unknown function	1	PF3D7_1206900.1_S155	0	1	1	1	0	0	0	0	0	0	77198.6	140036	0	0	0	0	0	0	77198.6	140036	0	0	0	0			68366	140036					104201	n/a	n/a	8152	0.277394	n/a	n/a	n/a	n/a	n/a	n/a
S#IITSGNMPNLLLAGAPGTGK_2	PF3D7_1241700.1	PF3D7_1241700.1	RFC4	replication factor C subunit 4, putative	1	PF3D7_1241700.1_S42	0	1	2	1	0	0	0	0	0	37748.1	138218	171918	0	0	0	0	21000.3	37748.1	138218	171918	0	0	0	0	40509.5	70675	122404	171918					101377	n/a	n/a	8194	0.27367	n/a	n/a	n/a	n/a	n/a	n/a
ECFNLFHPLTYMHS#ILNEK_3	PF3D7_1124100.1	PF3D7_1124100.1	BDCP	BEACH domain-containing protein, putative	1	PF3D7_1124100.1_S816	0	1	0	1	0	0	0	0	0	76476.1	0	56384.9	0	0	0	0	0	76476.1	0	56384.9	0	0	0	0		143185		56384.9					99784.8	n/a	n/a	8217	0.271631	n/a	n/a	n/a	n/a	n/a	n/a
LGS#VVNNEENTCSDKR_3	PF3D7_1311800.1	PF3D7_1311800.1	M1AAP	M1-family alanyl aminopeptidase	1	PF3D7_1311800.1_S131	0	1	1	1	0	0	0	0	0	57577.8	170014	92620.8	0	0	0	0	18635.6	57577.8	170014	92620.8	0	0	0	0	35948	107802	150562	92620.8					96733.2	n/a	n/a	8278	0.266223	n/a	n/a	n/a	n/a	n/a	n/a
NS#NVHYNNYQSYYNNHNVQK_3	PF3D7_1423700.1	PF3D7_1423700.1	N/A	conserved Plasmodium protein, unknown function	1	PF3D7_1423700.1_S332	0	1	1	1	0	0	0	0	0	49863.2	134050	77210.2	0	0	0	0	0	49863.2	134050	77210.2	0	0	0	0		93357.8	118713	77210.2					96427.1	n/a	n/a	8283	0.26578	n/a	n/a	n/a	n/a	n/a	n/a
FSS#FMENENENENK_2	PF3D7_1312900.1	PF3D7_1312900.1	EIF4G	eukaryotic translation initation factor 4 gamma	1	PF3D7_1312900.1_S336	1	1	1	1	0	0	0	0	25335.2	25824.4	147696	152371	0	0	0	0	25335.2	25824.4	147696	152371	0	0	0	0	48871.5	48350.5	130798	152371					95097.6	n/a	n/a	8314	0.263032	n/a	n/a	n/a	n/a	n/a	n/a
IGLVGFPS#VGK_2	PF3D7_0524400.1	PF3D7_0524400.1	RBG1	ribosome-interacting GTPase 1, putative	1	PF3D7_0524400.1_S72	1	1	1	1	0	0	0	0	19209.2	24804.2	156705	156904	0	0	0	0	19209.2	24804.2	156705	156904	0	0	0	0	37054.5	46440.4	138776	156904					94793.7	n/a	n/a	8320	0.2625	n/a	n/a	n/a	n/a	n/a	n/a
YNGS#MGNLIDQTITVMNLNR_3	PF3D7_1361800.1	PF3D7_1361800.1	GAC	glideosome-associated connector	1	PF3D7_1361800.1_S1399	1	2	1	2	0	0	0	0	15221.9	43494.8	158584	127397	0	0	0	0	15221.9	43494.8	158584	127397	0	0	0	0	29363	81434.4	140439	127397					94658.4	n/a	n/a	8321	0.262411	n/a	n/a	n/a	n/a	n/a	n/a
IIKGDS#EICINEK_2	PF3D7_1119100.1	PF3D7_1119100.1	N/A	tRNA m(1)G methyltransferase, putative	1	PF3D7_1119100.1_S310	1	1	1	1	0	0	0	0	42533.3	35061.4	131199	113676	0	0	0	0	42533.3	35061.4	131199	113676	0	0	0	0	82046.6	65644.7	116188	113676					94388.8	n/a	n/a	8327	0.261879	n/a	n/a	n/a	n/a	n/a	n/a
YSYTS#NEFR_2	PF3D7_0820200.1	PF3D7_0820200.1	PGPS	phosphatidylglycerophosphate synthase	1	PF3D7_0820200.1_S267	1	1	1	0	0	0	0	0	0	0	34683.9	0	0	0	0	0	0	0	34683.9	155880	0	0	0	0			30715.6	155880					93297.6	n/a	n/a	8350	0.25984	n/a	n/a	n/a	n/a	n/a	n/a
S#IFSVENVIGEHVK_3	PF3D7_1033400.1	PF3D7_1033400.1	HAD1	haloacid dehalogenase-like hydrolase	1	PF3D7_1033400.1_S64	1	0	1	1	0	0	0	0	0	0	142018	142580	0	0	0	0	0	4516.2	142018	142580	0	0	0	0		8455.59	125769	142580					92268.2	n/a	n/a	8373	0.257801	n/a	n/a	n/a	n/a	n/a	n/a
FFNFDEMES#FLNNEENK_2	PF3D7_1027100.1	PF3D7_1027100.1	MPP10	U3 small nucleolar ribonucleoprotein protein MPP10, putative	1	PF3D7_1027100.1_S215	1	0	1	0	0	0	0	0	66763.3	0	84115.5	0	0	0	0	0	66763.3	39061.4	84115.5	0	0	0	0	0	128786	73133.8	74491.5						92137.2	n/a	n/a	8378	0.257358	n/a	n/a	n/a	n/a	n/a	n/a
YLT#VEDIYK_2	PF3D7_1458400.1	PF3D7_1458400.1	ADCL	aminodeoxychorismate lyase	1	PF3D7_1458400.1_T79	0	1	1	1	0	0	0	0	0	13762.4	131653	208172	0	0	0	0	5476.8	13762.4	131653	208172	0	0	0	0	10564.7	25767.1	116590	208172					90273.5	n/a	n/a	8427	0.253014	n/a	n/a	n/a	n/a	n/a	n/a
YNTQHS#SYTPDQVER_2	PF3D7_1456400.1	PF3D7_1456400.1	N/A	conserved Plasmodium protein, unknown function	1	PF3D7_1456400.1_S561	2	1	1	1	0	0	1	1	6263.2	0	146812	125197	0	0	0	0	6263.2	0	146812	125197	0	0	0	0	12081.7		130015	125197					89097.8	n/a	n/a	8452	0.250798	n/a	n/a	n/a	n/a	n/a	n/a
AIS#ESGFEHPSEVQQETIPAAITGTDILCQAK_3	PF3D7_0209800.1	PF3D7_0209800.1	UAP56	ATP-dependent RNA helicase UAP56	1	PF3D7_0209800.1_S71	5	5	5	6	3	2	6	4	6.6101e+07	73937578	1.44077e+08	1.5713e+08	6.20085e+07	4.98671e+07	8.00836e+07	6.75895e+07	6.6101e+07	73937578	1.44077e+08	1.5713e+08	6.20085e+07	4.98671e+07	8.00836e+07	6.75895e+07	1.27508e+08	1.38432e+08	1.27592e+08	1.5713e+08	9.71581e+07	9.0642e+07	8.12267e+07	8.66348e+07	1.37666e+08	8.89154e+07	1.54828	18	0.998493	35	0.9967	0.000747731	0.0153207	0.745585	0.957935
EITAS#EEEEGEGEGEREGEEEEEKK_3	PF3D7_0708400.1	PF3D7_0708400.1	HSP90	heat shock protein 90	1	PF3D7_0708400.1_S220	3	5	4	4	2	4	3	4	3.0185e+07	3.14742e+07	7.4808e+07	6.48284e+07	2.11846e+07	22735530	4.44557e+07	4.4e+07	3.0185e+07	3.14742e+07	7.4808e+07	6.48284e+07	2.11846e+07	22735530	4.44557e+07	4.4e+07	5.82267e+07	5.89286e+07	6.62489e+07	6.48284e+07	3.31931e+07	4.13257e+07	4.50903e+07	5.63982e+07	6.20581e+07	4.40018e+07	1.41035	51	0.995567	61	0.9941	0.0136202	0.083009	0.84151	0.976291
NTPLLYQDTMNDLGDGLQNMDT#LR_3	PF3D7_1431100.1	PF3D7_1431100.1	PIP2	PhIL1 interacting protein PIP2	1	PF3D7_1431100.1_T31	9	10	15	15	1	0	1	0	2.43278e+07	2.81069e+07	81233908	7.26287e+07	9.33862e+06	0	0	0	2.43278e+07	2.81069e+07	81233908	7.26287e+07	9.33862e+06	1.11854e+07	1.47052e+07	1.33785e+07	4.69283e+07	5.2624e+07	7.19396e+07	7.26287e+07	1.46322e+07	2.03313e+07	1.49151e+07	1.71482e+07	6.10302e+07	1.67567e+07	3.64213	52	0.995479	153	0.9851	0.000593075	0.0131753	0.142661	0.467616
NTPLLYQDT#MNDLGDGLQNMDTLR_3	PF3D7_1431100.1	PF3D7_1431100.1	PIP2	PhIL1 interacting protein PIP2	1	PF3D7_1431100.1_T18	7	7	7	6	7	8	11	10	2.4321e+07	2.81125e+07	7.69481e+07	6.85416e+07	9.14128e+06	9.70557e+06	1.57126e+07	1.4252e+07	2.4321e+07	2.81125e+07	7.69481e+07	6.85416e+07	9.14128e+06	9.70557e+06	1.57126e+07	1.4252e+07	4.6915e+07	5.26345e+07	6.81442e+07	6.85416e+07	1.4323e+07	1.76415e+07	1.59369e+07	1.82679e+07	5.90588e+07	1.65423e+07	3.57016	55	0.995213	156	0.9848	0.000260631	0.00852455	0.150059	0.481651
$MLGNKLS#ISDLK_2	PF3D7_0922500.1	PF3D7_0922500.1	PGK	phosphoglycerate kinase	1	PF3D7_0922500.1_S7	2	2	2	3	1	1	2	2	2.07493e+07	2.21462e+07	3.18802e+07	28906605	1.04111e+07	9.79224e+06	1.42158e+07	1.68868e+07	2.07493e+07	2.21462e+07	3.18802e+07	28906605	1.04111e+07	9.79224e+06	1.42158e+07	1.68868e+07	4.00253e+07	4.14638e+07	2.82326e+07	28906605	1.63126e+07	1.77991e+07	1.44187e+07	2.16451e+07	3.46571e+07	1.75439e+07	1.97545	75	0.99344	145	0.9859	0.00434014	0.0406014	0.515949	0.878311
KHS#EFISFPIK_3	PF3D7_0708400.1	PF3D7_0708400.1	HSP90	heat shock protein 90	1	PF3D7_0708400.1_S198	3	3	3	3	1	2	3	3	1.78609e+07	1.9445e+07	3.07485e+07	3.19495e+07	8.10999e+06	9563079	1.33119e+07	1.03338e+07	1.78609e+07	1.9445e+07	3.07485e+07	3.19495e+07	8.10999e+06	9563079	1.33119e+07	1.03338e+07	3.44536e+07	3.64065e+07	2.72304e+07	3.19495e+07	1.27072e+07	1.73825e+07	1.35019e+07	1.32457e+07	3.251e+07	1.42093e+07	2.28793	79	0.993085	173	0.9831	0.000186874	0.00689186	0.397797	0.799856
ELKSS#QDYMNNELTYGAHNYDPIPVVLK_3	PF3D7_0608800.1	PF3D7_0608800.1	OAT	ornithine aminotransferase	1	PF3D7_0608800.1_S10	2	2	4	2	1	1	3	1	11401383	1.22082e+07	4.9655e+07	3.89244e+07	9.3711e+06	6.47849e+06	1.37798e+07	8.36616e+06	11401383	1.22082e+07	4.9655e+07	3.89244e+07	9.3711e+06	6.47849e+06	1.37798e+07	8.36616e+06	2.19932e+07	2.28571e+07	4.39737e+07	3.89244e+07	1.46831e+07	1.17758e+07	1.39764e+07	1.07236e+07	3.19371e+07	1.27897e+07	2.49709	81	0.992908	188	0.9816	0.0148759	0.0882859	0.335902	0.746128
LTS#KDLDDELDKYMGSSNVK_3	PF3D7_0519700.1	PF3D7_0519700.1	N/A	FoP domain-containing protein, putative	1	PF3D7_0519700.1_S145	2	2	3	2	1	1	2	1	9.73815e+06	9.58584e+06	38772537	4.45166e+07	2.72638e+06	2.19854e+06	3.95093e+06	2.97961e+06	9.73815e+06	9.58584e+06	38772537	4.45166e+07	2.72638e+06	2.19854e+06	3.95093e+06	2.97961e+06	1.87848e+07	1.79474e+07	3.43364e+07	4.45166e+07	4.27183e+06	3.99622e+06	4.00733e+06	3.8192e+06	2.88963e+07	4.02364e+06	7.18163	88	0.992287	649	0.9363	0.00827078	0.0602251	0.0176938	0.108042
TDS#EILDGLDYSEMSK_2	PF3D7_1223100.1	PF3D7_1223100.1	PKAr	cAMP-dependent protein kinase regulatory subunit	1	PF3D7_1223100.1_S83	4	4	4	6	3	2	5	4	1.31749e+07	1.46167e+07	3.68723e+07	2.98665e+07	1.42824e+07	1.01663e+07	1.59933e+07	13906104	1.31749e+07	1.46167e+07	3.68723e+07	2.98665e+07	1.42824e+07	1.01663e+07	1.59933e+07	13906104	2.54143e+07	2.73666e+07	3.26536e+07	2.98665e+07	2.23785e+07	1.8479e+07	1.62216e+07	1.78245e+07	2.88252e+07	1.87259e+07	1.53933	89	0.992199	136	0.9867	0.00258263	0.0303393	0.75145	0.958912
GIYS#YGFEKPSAIQQR_3	PF3D7_1468700.1	PF3D7_1468700.1	eIF4A	eukaryotic initiation factor 4A	1	PF3D7_1468700.1_S40	2	2	3	2	1	1	1	1	1.27077e+07	1.23673e+07	3.15945e+07	3.72282e+07	2.36918e+06	2.13316e+06	3.10876e+06	2.69025e+06	1.27077e+07	1.23673e+07	3.15945e+07	3.72282e+07	2.36918e+06	2.13316e+06	3.10876e+06	2.69025e+06	2.45131e+07	2.3155e+07	2.79796e+07	3.72282e+07	3.71216e+06	3.87738e+06	3.15314e+06	3.44831e+06	2.8219e+07	3.54775e+06	7.95405	90	0.99211	730	0.9284	0.00023869	0.00799525	0.012132	0.079445
LGLS#IDEEENNDIDLPPLEETVDATDSK_3	PF3D7_0708400.1	PF3D7_0708400.1	HSP90	heat shock protein 90	1	PF3D7_0708400.1_S716	30	34	54	64	16	17	29	30	14869693	1.63544e+07	2.45941e+07	2.15197e+07	8.28445e+06	5.91141e+06	1.25769e+07	1.00163e+07	14869693	1.63544e+07	2.45941e+07	2.15197e+07	8.28445e+06	5.91141e+06	1.25769e+07	1.00163e+07	2.86836e+07	3.062e+07	2.17802e+07	2.15197e+07	1.29805e+07	1.0745e+07	1.27564e+07	1.28387e+07	2.56508e+07	1.23302e+07	2.08033	101	0.991135	194	0.981	0.00145618	0.021955	0.472368	0.853809
ELKSS#QDYMNNELTYGAHNYDPIPVVLK_4	PF3D7_0608800.1	PF3D7_0608800.1	OAT	ornithine aminotransferase	1	PF3D7_0608800.1_S10	1	1	1	2	1	1	1	1	1.04786e+07	11576353	3.13462e+07	3.15397e+07	7.25597e+06	6.25375e+06	1.07887e+07	8374362	1.04786e+07	11576353	3.13462e+07	3.15397e+07	7.25597e+06	6.25375e+06	1.07887e+07	8374362	2.02132e+07	2.16742e+07	2.77598e+07	3.15397e+07	1.1369e+07	1.13672e+07	1.09427e+07	1.07341e+07	2.52967e+07	1.11033e+07	2.27831	103	0.990957	216	0.9789	0.00173669	0.0242038	0.400944	0.802613
LGS#GAYGEVLLCR_2	PF3D7_0217500.1	PF3D7_0217500.1	CDPK1	calcium-dependent protein kinase 1	1	PF3D7_0217500.1_S64	2	2	2	2	2	2	2	1	1.13263e+07	1.28781e+07	2.91161e+07	2.91707e+07	1.21782e+07	9789765	1.52726e+07	13517484	1.13263e+07	1.28781e+07	2.91161e+07	2.91707e+07	1.21782e+07	9789765	1.52726e+07	13517484	2.18483e+07	2.41113e+07	2.57848e+07	2.91707e+07	1.90815e+07	1.77946e+07	1.54906e+07	1.73264e+07	2.52288e+07	1.74233e+07	1.44799	104	0.990869	147	0.9857	0.00384979	0.0377326	0.814124	0.969251
SS#QDYMNNELTYGAHNYDPIPVVLK_3	PF3D7_0608800.1	PF3D7_0608800.1	OAT	ornithine aminotransferase	1	PF3D7_0608800.1_S10	6	5	9	7	4	2	7	5	9.59648e+06	1.04374e+07	2.57353e+07	2.78975e+07	7.49143e+06	5.30706e+06	9.83898e+06	9.23685e+06	9.59648e+06	1.04374e+07	2.57353e+07	2.78975e+07	7.49143e+06	5.30706e+06	9.83898e+06	9.23685e+06	1.85116e+07	1.95418e+07	2.27909e+07	2.78975e+07	1.1738e+07	9.64648e+06	9.97942e+06	1.18396e+07	2.21854e+07	1.08009e+07	2.05404	116	0.989805	225	0.978	0.00200835	0.0261204	0.482891	0.858964
LDT#IECDIPINEELSWR_2	PF3D7_0624000.1	PF3D7_0624000.1	HK	hexokinase	1	PF3D7_0624000.1_T18	2	2	5	5	1	1	2	3	9.78573e+06	1.3099e+07	2.16165e+07	2.24388e+07	7.92665e+06	5.3215e+06	1.00037e+07	7.28819e+06	9.78573e+06	1.3099e+07	2.16165e+07	2.24388e+07	7.92665e+06	5.3215e+06	1.00037e+07	7.28819e+06	1.88766e+07	2.4525e+07	1.91432e+07	2.24388e+07	1.24199e+07	9.67274e+06	1.01465e+07	9.34185e+06	2.12459e+07	1.03952e+07	2.04381	121	0.989362	240	0.9765	0.000391161	0.0106782	0.487056	0.861595
EMEEQNIPELNIPQLS#AIHNR_3	PF3D7_1327300.1	PF3D7_1327300.1	N/A	conserved Plasmodium protein, unknown function	1	PF3D7_1327300.1_S1583	1	2	2	1	0	1	1	1	1.2049e+07	1.42853e+07	1.60005e+07	1.7899e+07	0	916034	1.73077e+06	1.03282e+06	1.2049e+07	1.42853e+07	1.60005e+07	1.7899e+07	1.17974e+06	916034	1.73077e+06	1.03282e+06	2.32425e+07	2.67461e+07	1.41698e+07	1.7899e+07	1.84848e+06	1.66505e+06	1.75548e+06	1.32385e+06	2.05144e+07	1.64821e+06	12.4464	123	0.989184	1515	0.8512	0.000512311	0.0121619	0.00189787	0.0174635
DIKPENILLENKHS#LLNIK_4	PF3D7_0217500.1	PF3D7_0217500.1	CDPK1	calcium-dependent protein kinase 1	1	PF3D7_0217500.1_S204	4	4	4	4	3	4	5	4	1.03503e+07	1.18527e+07	2.2476e+07	12964041	8.25756e+06	7109003	9.10101e+06	4.48731e+06	1.03503e+07	1.18527e+07	2.2476e+07	12964041	8.25756e+06	7109003	9.10101e+06	4.48731e+06	1.99657e+07	2.21915e+07	1.99044e+07	12964041	1.29384e+07	1.29218e+07	9.23092e+06	5.75174e+06	1.87564e+07	1.02107e+07	1.83694	134	0.988209	248	0.9757	0.0178093	0.0993433	0.580543	0.912125
KLNAS#LTELDDNQCQFLGVNK_3	PF3D7_0520900.1	PF3D7_0520900.1	SAHH	adenosylhomocysteinase	1	PF3D7_0520900.1_S452	3	5	3	5	1	0	0	1	8.96578e+06	8.99523e+06	19349850	2.36444e+07	2784045	0	0	2.29496e+06	8.96578e+06	8.99523e+06	19349850	2.36444e+07	2784045	240143	340188	2.29496e+06	1.7295e+07	1.68416e+07	1.7136e+07	2.36444e+07	4.36219e+06	436501	345044	2.94163e+06	1.87292e+07	2.02134e+06	9.26574	135	0.988121	1269	0.8754	0.000125049	0.00572074	0.00668848	0.0489193
KRT#DDDIEAHLLSSTYEEK_4	PF3D7_0806800.1	PF3D7_0806800.1	N/A	V-type proton ATPase subunit a, putative	1	PF3D7_0806800.1_T890	2	2	1	1	1	1	1	2	9.60634e+06	9.53474e+06	1.98112e+07	2.07522e+07	2.82099e+06	3.42144e+06	4.21465e+06	3.50973e+06	9.60634e+06	9.53474e+06	1.98112e+07	2.07522e+07	2.82099e+06	3.42144e+06	4.21465e+06	3.50973e+06	1.85306e+07	1.78517e+07	1.75445e+07	2.07522e+07	4.42007e+06	6.21905e+06	4.27481e+06	4.49869e+06	1.86698e+07	4.85316e+06	3.84693	136	0.988032	531	0.9479	3.61002e-06	0.000996252	0.123815	0.426745
DALLTLSS#DGMDITNK_2	PF3D7_0932800.1	PF3D7_0932800.1	CSE1	importin alpha re-exporter, putative	1	PF3D7_0932800.1_S736	4	4	4	6	1	1	3	2	1.01197e+07	10842683	1.63358e+07	1.54226e+07	2.95732e+06	2.24141e+06	2.00762e+06	1.51279e+06	1.01197e+07	10842683	1.63358e+07	1.54226e+07	2.95732e+06	2.24141e+06	2.00762e+06	1.51279e+06	1.95209e+07	2.03005e+07	1.44667e+07	1.54226e+07	4.63368e+06	4.07414e+06	2.03627e+06	1.93906e+06	1.74277e+07	3.17079e+06	5.49632	155	0.986348	813	0.9202	0.000116156	0.00539879	0.0438963	0.212268
KIS#LVNLR_2	PF3D7_0904800.1	PF3D7_0904800.1	RPA1	replication protein A1, small fragment	1	PF3D7_0904800.1_S123	2	2	2	2	1	1	1	1	8565026	8.52994e+06	2.24178e+07	1.70397e+07	5.71908e+06	5.73051e+06	5.56681e+06	3.73218e+06	8565026	8.52994e+06	2.24178e+07	1.70397e+07	5.71908e+06	5.73051e+06	5.56681e+06	3.73218e+06	1.65219e+07	1.59704e+07	1.98529e+07	1.70397e+07	8.96096e+06	1.04162e+07	5.64627e+06	4.78383e+06	1.73462e+07	7.45181e+06	2.32779	156	0.986259	345	0.9662	0.000799708	0.0157254	0.385063	0.790289
DALLTLS#SDGMDITNK_2	PF3D7_0932800.1	PF3D7_0932800.1	CSE1	importin alpha re-exporter, putative	1	PF3D7_0932800.1_S735	1	0	2	2	0	1	0	1	1.01082e+07	0	1.78264e+07	1.54226e+07	0	2.4507e+06	0	1.9061e+06	1.01082e+07	9.85803e+06	1.78264e+07	1.54226e+07	3260913	2.4507e+06	1.92875e+06	1.9061e+06	1.94986e+07	1.8457e+07	1.57868e+07	1.54226e+07	5.10937e+06	4.45456e+06	1.95628e+06	2.44319e+06	1.72912e+07	3.49085e+06	4.9533	158	0.986082	743	0.9271	3.40667e-05	0.00305491	0.0606185	0.267038
KYS#VADPDHGMQFEEFNR_3	PF3D7_1409400.1	PF3D7_1409400.1	N/A	conserved protein, unknown function	1	PF3D7_1409400.1_S199	2	2	3	3	2	1	1	1	7.10041e+06	7.29183e+06	1.9461e+07	19718614	5.02976e+06	3.6872e+06	5.21289e+06	4.55758e+06	7.10041e+06	7.29183e+06	1.9461e+07	19718614	5.02976e+06	3.6872e+06	5.21289e+06	4.55758e+06	1.36967e+07	1.36523e+07	1.72343e+07	19718614	7.88088e+06	6.70211e+06	5.2873e+06	5.84181e+06	1.60755e+07	6.42803e+06	2.50084	168	0.985195	409	0.9599	0.000881226	0.0163651	0.334897	0.744906
LDS#GSFSWPTFGISK_2	PF3D7_1408600.1	PF3D7_1408600.1	N/A	40S ribosomal protein S8e, putative	1	PF3D7_1408600.1_S62	3	4	3	2	2	2	1	2	6.26831e+06	7.77781e+06	2.14931e+07	1.72885e+07	3.46472e+06	2.06792e+06	4.18536e+06	2.70402e+06	6.26831e+06	7.77781e+06	2.14931e+07	1.72885e+07	3.46472e+06	2.06792e+06	4.18536e+06	2.70402e+06	1.20915e+07	1.45622e+07	1.9034e+07	1.72885e+07	5.4287e+06	3.7588e+06	4.2451e+06	3.46595e+06	1.57441e+07	4.22464e+06	3.72673	172	0.98484	609	0.9403	0.000346535	0.0100998	0.134498	0.451521
AIKS#GDSALVSLEPK_2	PF3D7_1357000.1,PF3D7_1357100.1	PF3D7_1357000.1	N/A	elongation factor 1-alpha	1	PF3D7_1357000.1_S382	2	1	3	3	1	1	1	2	5.10808e+06	5.58898e+06	2.28327e+07	2.10939e+07	2.62996e+06	2.23556e+06	5.30907e+06	3.47352e+06	5.10808e+06	5.58898e+06	2.28327e+07	2.10939e+07	2.62996e+06	2.23556e+06	5.30907e+06	3.47352e+06	9.85347e+06	1.04641e+07	2.02204e+07	2.10939e+07	4.12076e+06	4.06352e+06	5.38485e+06	4.45228e+06	1.5408e+07	4.50535e+06	3.41992	175	0.984574	571	0.944	0.0117802	0.0765497	0.166986	0.514563
FLNIDS#K_2	PF3D7_1357000.1,PF3D7_1357100.1	PF3D7_1357000.1	N/A	elongation factor 1-alpha	1	PF3D7_1357000.1_S363	1	1	2	2	1	1	1	2	6.10804e+06	5.98297e+06	1.60713e+07	1.87815e+07	1.21716e+06	1.0043e+06	2095461	1410096	6.10804e+06	5.98297e+06	1.60713e+07	1.87815e+07	1.21716e+06	1.0043e+06	2095461	1410096	1.17824e+07	1.12018e+07	1.42326e+07	1.87815e+07	1.90712e+06	1.82549e+06	2.12537e+06	1.80743e+06	1.39996e+07	1.91635e+06	7.30531	196	0.982713	1336	0.8688	0.000422591	0.0109618	0.0166317	0.102759
MLGNKLS#ISDLK_2	PF3D7_0922500.1	PF3D7_0922500.1	PGK	phosphoglycerate kinase	1	PF3D7_0922500.1_S7	2	2	2	2	1	1	1	1	5.58141e+06	5.45485e+06	17440162	1.94922e+07	5.02121e+06	3.68421e+06	6.55282e+06	4.71465e+06	5.58141e+06	5.45485e+06	17440162	1.94922e+07	5.02121e+06	3.68421e+06	6.55282e+06	4.71465e+06	1.07665e+07	1.0213e+07	1.54448e+07	1.94922e+07	7.8675e+06	6.69668e+06	6.64636e+06	6.04314e+06	1.39791e+07	6.81342e+06	2.0517	197	0.982624	379	0.9629	0.017746	0.0990612	0.48384	0.859595
NTPLLYQDT#MNDLGDGLQNMDT#LR_3	PF3D7_1431100.1	PF3D7_1431100.1	PIP2	PhIL1 interacting protein PIP2	2	PF3D7_1431100.1_T18	4	5	13	16	1	1	1	1	6.83094e+06	6.45358e+06	1.56223e+07	1.60621e+07	591349	370001	617796	502901	6.83094e+06	6.45358e+06	1.56223e+07	1.60621e+07	591349	370001	617796	502901	1.31769e+07	1.20829e+07	1.38349e+07	1.60621e+07	926557	672540	626614	644608	1.37892e+07	717580	19.2162	202	0.982181	2816	0.7234	4.52973e-06	0.00112702	0.000228406	0.00309953
NTPLLYQDT#MNDLGDGLQNMDT#LR_3	PF3D7_1431100.1	PF3D7_1431100.1	PIP2	PhIL1 interacting protein PIP2	2	PF3D7_1431100.1_T31	4	5	13	16	1	1	1	1	6.83094e+06	6.45358e+06	1.56223e+07	1.60621e+07	591349	370001	617796	502901	6.83094e+06	6.45358e+06	1.56223e+07	1.60621e+07	591349	370001	617796	502901	1.31769e+07	1.20829e+07	1.38349e+07	1.60621e+07	926557	672540	626614	644608	1.37892e+07	717580	19.2162	202	0.982181	2816	0.7234	4.52973e-06	0.00112702	0.000228406	0.00309953
GIYS#YGFEKPSAIQQR_2	PF3D7_1468700.1	PF3D7_1468700.1	eIF4A	eukaryotic initiation factor 4A	1	PF3D7_1468700.1_S40	1	1	3	2	0	1	1	1	5742363	5475656	1.54165e+07	18896228	0	901684	1.57059e+06	907608	5742363	5475656	1.54165e+07	18896228	1077326	901684	1.57059e+06	907608	1.1077e+07	1.0252e+07	1.36526e+07	18896228	1.68801e+06	1.63897e+06	1.59301e+06	1.16335e+06	1.34695e+07	1.52083e+06	8.85662	208	0.981649	1616	0.8413	0.000868757	0.0163234	0.00800857	0.0567388
SRT#LTSVYDSILEDIVSPSEIIGK_3	PF3D7_1302800.1	PF3D7_1302800.1	N/A	40S ribosomal protein S7, putative	1	PF3D7_1302800.1_T118	4	5	4	3	2	2	2	2	6.54173e+06	8.04324e+06	1.35351e+07	1.09064e+07	2.03886e+06	2.93767e+06	3.12953e+06	2.31891e+06	6.54173e+06	8.04324e+06	1.35351e+07	1.09064e+07	2.03886e+06	2.93767e+06	3.12953e+06	2.31891e+06	1.2619e+07	1.50592e+07	1.19865e+07	1.09064e+07	3.19459e+06	5.33971e+06	3.1742e+06	2.97233e+06	1.26428e+07	3.67021e+06	3.4447	222	0.980408	710	0.9303	0.000135042	0.00593313	0.164048	0.509295
FTFPS#LSPTDVLIPGK_2	PF3D7_0608600.1	PF3D7_0608600.1	N/A	conserved Plasmodium protein, unknown function	1	PF3D7_0608600.1_S219	2	2	2	2	0	0	0	1	3.90819e+06	4066032	1.73915e+07	1.74587e+07	0	0	0	1.59694e+06	3.90819e+06	4066032	1.73915e+07	1.74587e+07	1.77042e+06	1211654	2.15639e+06	1.59694e+06	7.53888e+06	7.61275e+06	1.54017e+07	1.74587e+07	2.77398e+06	2.20239e+06	2.18717e+06	2.04693e+06	1.2003e+07	2.30262e+06	5.21276	233	0.979433	1126	0.8895	0.00964946	0.0666779	0.0518475	0.240657
KLGS#GSFGDIYVAK_2	PF3D7_1136500.1,PF3D7_1136500.2	PF3D7_1136500.1	CK1	casein kinase 1	1	PF3D7_1136500.1_S17	2	2	2	2	1	1	1	1	6.43463e+06	5.76489e+06	1.32951e+07	12679406	1.94887e+06	1.57401e+06	1.98466e+06	1.31543e+06	6.43463e+06	5.76489e+06	1.32951e+07	12679406	1.94887e+06	1.57401e+06	1.98466e+06	1.31543e+06	1.24124e+07	1.07935e+07	1.1774e+07	12679406	3.05359e+06	2.86103e+06	2.01299e+06	1.68609e+06	1.19148e+07	2.40342e+06	4.95743	236	0.979167	1074	0.8946	1.98933e-06	0.000752823	0.060466	0.266559
AIKS#GDS#ALVSLEPK_2	PF3D7_1357000.1,PF3D7_1357100.1	PF3D7_1357000.1	N/A	elongation factor 1-alpha	2	PF3D7_1357000.1_S382	3	2	3	3	2	2	2	2	5.81215e+06	3.78219e+06	1.20646e+07	1.72918e+07	1.86859e+06	1.4922e+06	2.17898e+06	1.79261e+06	5.81215e+06	3.78219e+06	1.20646e+07	1.72918e+07	1.86859e+06	1.4922e+06	2.17898e+06	1.79261e+06	1.12116e+07	7.08132e+06	1.06843e+07	1.72918e+07	2.9278e+06	2.71233e+06	2.21008e+06	2.29773e+06	1.15672e+07	2.53699e+06	4.55945	243	0.978546	1004	0.9015	0.00537368	0.0453285	0.0774449	0.316363
AIKS#GDS#ALVSLEPK_2	PF3D7_1357000.1,PF3D7_1357100.1	PF3D7_1357000.1	N/A	elongation factor 1-alpha	2	PF3D7_1357000.1_S385	3	2	3	3	2	2	2	2	5.81215e+06	3.78219e+06	1.20646e+07	1.72918e+07	1.86859e+06	1.4922e+06	2.17898e+06	1.79261e+06	5.81215e+06	3.78219e+06	1.20646e+07	1.72918e+07	1.86859e+06	1.4922e+06	2.17898e+06	1.79261e+06	1.12116e+07	7.08132e+06	1.06843e+07	1.72918e+07	2.9278e+06	2.71233e+06	2.21008e+06	2.29773e+06	1.15672e+07	2.53699e+06	4.55945	243	0.978546	1004	0.9015	0.00537368	0.0453285	0.0774449	0.316363
LQNKNS#LTNFAVR_3	PF3D7_0507100.1	PF3D7_0507100.1	RPL4	60S ribosomal protein L4	1	PF3D7_0507100.1_S318	3	2	3	3	1	1	1	2	5.68513e+06	5.68597e+06	1.28591e+07	1.30306e+07	3.68795e+06	3.03685e+06	5.40203e+06	4.61858e+06	5.68513e+06	5.68597e+06	1.28591e+07	1.30306e+07	3.68795e+06	3.03685e+06	5.40203e+06	4.61858e+06	1.09666e+07	1.06457e+07	1.13878e+07	1.30306e+07	5.77847e+06	5.51999e+06	5.47914e+06	5.92e+06	1.15077e+07	5.6744e+06	2.028	245	0.978369	460	0.9549	3.73418e-05	0.00320161	0.493575	0.865279
QLMS#LIINTFYSNK_2	PF3D7_0708400.1	PF3D7_0708400.1	HSP90	heat shock protein 90	1	PF3D7_0708400.1_S17	5	5	3	3	2	1	2	2	5274152	4.34597e+06	1.63589e+07	1.2433e+07	699804	691024	1.58124e+06	1.05743e+06	5274152	4.34597e+06	1.63589e+07	1.2433e+07	699804	691024	1.58124e+06	1.05743e+06	1.01738e+07	8.13687e+06	1.44872e+07	1.2433e+07	1.09649e+06	1.25605e+06	1.60381e+06	1.3554e+06	1.13077e+07	1.32794e+06	8.51525	249	0.978014	1805	0.8228	0.000354625	0.0102343	0.00934257	0.0642229
GRT#LIEALDTMEPPK_2	PF3D7_1357000.1,PF3D7_1357100.1	PF3D7_1357000.1	N/A	elongation factor 1-alpha	1	PF3D7_1357000.1_T213	3	3	3	4	1	1	1	1	4.70694e+06	4.94659e+06	1.2582e+07	1.54108e+07	503526	417032	1.02643e+06	422331	4.70694e+06	4.94659e+06	1.2582e+07	1.54108e+07	503526	417032	1.02643e+06	422331	9.07968e+06	9.26141e+06	1.11424e+07	1.54108e+07	788951	758026	1.04108e+06	541335	1.12236e+07	782349	14.346	250	0.977926	2645	0.7402	0.000398681	0.0107014	0.000983151	0.0102232
TILS#DIDSFVNSK_2	PF3D7_0517400.1	PF3D7_0517400.1	FACT-L	FACT complex subunit SPT16, putative	1	PF3D7_0517400.1_S1027	3	4	2	2	2	2	2	2	6.78208e+06	6.82221e+06	10968027	9.21278e+06	1.42017e+06	2231586	2.04596e+06	1.89881e+06	6.78208e+06	6.82221e+06	10968027	9.21278e+06	1.42017e+06	2231586	2.04596e+06	1.89881e+06	1.30826e+07	1.27731e+07	9.71313e+06	9.21278e+06	2.22519e+06	4.05629e+06	2.07516e+06	2.43385e+06	1.11954e+07	2.69762e+06	4.1501	252	0.977748	950	0.9068	0.00025564	0.00842372	0.100968	0.375116
S#GTGNIFVK_2	PF3D7_1224300.1	PF3D7_1224300.1	PABP1	polyadenylate-binding protein 1, putative	1	PF3D7_1224300.1_S101	1	1	1	1	2	1	2	1	5.23411e+06	5.95486e+06	1.24208e+07	1.19386e+07	5.56835e+06	3.75209e+06	7.90233e+06	5.91731e+06	5.23411e+06	5.95486e+06	1.24208e+07	1.19386e+07	5.56835e+06	3.75209e+06	7.90233e+06	5.91731e+06	1.00966e+07	1.11492e+07	1.09997e+07	1.19386e+07	8.72478e+06	6.82006e+06	8.01513e+06	7.58468e+06	1.1046e+07	7.78616e+06	1.41867	257	0.977305	334	0.9673	0.00101982	0.0177284	0.835378	0.975128
DIQSLLSNLSVGSAPAAAAQVTTEKPS#EDKK_3	PF3D7_1103100.1	PF3D7_1103100.1	RPP1	60S acidic ribosomal protein P1, putative	1	PF3D7_1103100.1_S91	1	2	2	1	2	1	3	2	5.38385e+06	5434751	1.10293e+07	1.23009e+07	3.89459e+06	4.30298e+06	8.44542e+06	5.90183e+06	5.38385e+06	5434751	1.10293e+07	1.23009e+07	3.89459e+06	4.30298e+06	8.44542e+06	5.90183e+06	1.03854e+07	1.01754e+07	9.76743e+06	1.23009e+07	6.10225e+06	7.8214e+06	8.56597e+06	7.56484e+06	1.06573e+07	7.51362e+06	1.4184	266	0.976507	342	0.9665	0.00623621	0.050294	0.83558	0.975128
KRT#DDDIEAHLLSSTYEEK_3	PF3D7_0806800.1	PF3D7_0806800.1	N/A	V-type proton ATPase subunit a, putative	1	PF3D7_0806800.1_T890	1	1	1	1	1	0	0	0	4.63485e+06	4.74876e+06	1.24146e+07	1.36838e+07	1.65624e+06	0	0	0	4.63485e+06	4.74876e+06	1.24146e+07	1.36838e+07	1.65624e+06	1.77855e+06	2.19413e+06	1.37055e+06	8.9406e+06	8.891e+06	1.09942e+07	1.36838e+07	2.59508e+06	3.23282e+06	2.22545e+06	1.75674e+06	1.06274e+07	2.45252e+06	4.33325	267	0.976418	1053	0.8966	0.000433022	0.0110521	0.0895438	0.346421
NTPLLYQDT#MNDLGDGLQNMDTLR_2	PF3D7_1431100.1	PF3D7_1431100.1	PIP2	PhIL1 interacting protein PIP2	1	PF3D7_1431100.1_T18	2	3	1	2	1	1	1	2	3.79711e+06	4.31248e+06	1.47823e+07	1.3424e+07	1.42442e+06	1.88557e+06	2.38226e+06	2.00466e+06	3.79711e+06	4.31248e+06	1.47823e+07	1.3424e+07	1.42442e+06	1.88557e+06	2.38226e+06	2.00466e+06	7.3246e+06	8.07417e+06	1.3091e+07	1.3424e+07	2.23186e+06	3.42734e+06	2.41627e+06	2.56953e+06	1.04784e+07	2.66125e+06	3.93741	272	0.975975	960	0.9058	0.00305683	0.0337435	0.11642	0.410752
NS#LTNFAVR_2	PF3D7_0507100.1	PF3D7_0507100.1	RPL4	60S ribosomal protein L4	1	PF3D7_0507100.1_S318	2	2	3	2	2	1	1	1	5.61988e+06	5.774e+06	1.04931e+07	1.09138e+07	4.18235e+06	3.80006e+06	5.97488e+06	4724568	5.61988e+06	5.774e+06	1.04931e+07	1.09138e+07	4.18235e+06	3.80006e+06	5.97488e+06	4724568	1.08407e+07	1.08105e+07	9.29258e+06	1.09138e+07	6.55313e+06	6.90726e+06	6.06017e+06	6.05585e+06	1.04644e+07	6.3941e+06	1.63657	274	0.975798	411	0.9597	9.32392e-05	0.00473059	0.69028	0.945595
S#GDEMIGLK_2	PF3D7_0708400.1	PF3D7_0708400.1	HSP90	heat shock protein 90	1	PF3D7_0708400.1_S489	2	2	3	3	2	2	2	2	5.15685e+06	5.75381e+06	1.10367e+07	1.07946e+07	5.66732e+06	5077874	7.08422e+06	6.23102e+06	5.15685e+06	5.75381e+06	1.10367e+07	1.07946e+07	5.66732e+06	5077874	7.08422e+06	6.23102e+06	9.94754e+06	1.07727e+07	9.77399e+06	1.07946e+07	8.87985e+06	9.2299e+06	7.18534e+06	7.98679e+06	1.03222e+07	8.32047e+06	1.24058	277	0.975532	310	0.9696	0.00943378	0.0655982	0.977016	0.999656
MLES#HIDQYFK_2	PF3D7_1431100.1	PF3D7_1431100.1	PIP2	PhIL1 interacting protein PIP2	1	PF3D7_1431100.1_S81	1	2	3	3	1	1	1	1	3327615	3.27824e+06	1.18537e+07	1.71745e+07	550214	426978	907780	608266	3327615	3.27824e+06	1.18537e+07	1.71745e+07	550214	426978	907780	608266	6.41896e+06	6.13779e+06	1.04975e+07	1.71745e+07	862105	776105	920737	779662	1.00572e+07	834652	12.0495	285	0.974823	2506	0.7539	0.0115882	0.0758605	0.0021948	0.0195275
VFS#GTVATGQK_2	PF3D7_1451100.1	PF3D7_1451100.1	eEF2	elongation factor 2	1	PF3D7_1451100.1_S392	1	1	1	1	0	0	0	0	4.96458e+06	4.74125e+06	1.22224e+07	1.05194e+07	0	0	0	0	4.96458e+06	4.74125e+06	1.22224e+07	1.05194e+07	806259	722875	729028	615356	9.57665e+06	8.87695e+06	1.0824e+07	1.05194e+07	1.26329e+06	1.31395e+06	739435	788750	9.94925e+06	1.02636e+06	9.69377	287	0.974645	2162	0.7877	1.38932e-06	0.000613454	0.00556738	0.0420491
TAEIKVS#IDEQSPDIAQCVHENR_3	PF3D7_0922200.1	PF3D7_0922200.1	SAMS	S-adenosylmethionine synthetase	1	PF3D7_0922200.1_S102	6	6	9	8	5	4	7	8	4.04388e+06	4.36543e+06	1.18547e+07	1.20605e+07	3303971	2.65923e+06	4.33158e+06	2.697e+06	4.04388e+06	4.36543e+06	1.18547e+07	1.20605e+07	3303971	2.65923e+06	4.33158e+06	2.697e+06	7.80064e+06	8.17331e+06	1.04984e+07	1.20605e+07	5.17684e+06	4.8336e+06	4.39341e+06	3.45695e+06	9.6332e+06	4.4652e+06	2.1574	295	0.973936	576	0.9435	0.00293919	0.032939	0.442981	0.831512
MAS#ISEADNAIR_2	PF3D7_1359400.1	PF3D7_1359400.1	CELF1	CUGBP Elav-like family member 1	1	PF3D7_1359400.1_S135	1	1	1	3	1	1	1	1	3.64872e+06	4.02245e+06	1.12301e+07	1.23277e+07	1.43451e+06	1.03433e+06	2.0893e+06	1.87712e+06	3.64872e+06	4.02245e+06	1.12301e+07	1.23277e+07	1.43451e+06	1.03433e+06	2.0893e+06	1.87712e+06	7.03837e+06	7.53115e+06	9.94522e+06	1.23277e+07	2.24766e+06	1.88007e+06	2.11912e+06	2.40605e+06	9.21061e+06	2.16323e+06	4.25781	311	0.972518	1198	0.8824	0.00119011	0.0197531	0.0940576	0.357955
NIVPQVS#R_2	PF3D7_1027800.1	PF3D7_1027800.1	RPL3	60S ribosomal protein L3	1	PF3D7_1027800.1_S344	2	2	3	3	2	2	2	2	4.56753e+06	4.75384e+06	9.88936e+06	1.01525e+07	3.05602e+06	2.48561e+06	2.89565e+06	2.61053e+06	4.56753e+06	4.75384e+06	9.88936e+06	1.01525e+07	3.05602e+06	2.48561e+06	2.89565e+06	2.61053e+06	8.81075e+06	8.90051e+06	8.75788e+06	1.01525e+07	4.78833e+06	4.51802e+06	2.93698e+06	3.34613e+06	9.15542e+06	3.89736e+06	2.34913	314	0.972252	667	0.9346	8.15025e-05	0.00451021	0.378434	0.784716
ISPGYVS#FHEK_2	PF3D7_1347500.1	PF3D7_1347500.1	ALBA4	DNA/RNA-binding protein Alba 4	1	PF3D7_1347500.1_S119	1	1	1	1	1	1	1	1	4.48612e+06	4.07874e+06	9596592	11198390	4.55281e+06	3.34715e+06	5.12331e+06	4.06696e+06	4.48612e+06	4.07874e+06	9596592	11198390	4.55281e+06	3.34715e+06	5.12331e+06	4.06696e+06	8.65371e+06	7.63654e+06	8.49861e+06	11198390	7.13359e+06	6.08401e+06	5.19644e+06	5.21294e+06	8.99681e+06	5.90675e+06	1.52314	323	0.971454	444	0.9565	0.0135105	0.0827404	0.762176	0.961459
GNFLFTSES#VNEGHPDK_3	PF3D7_0922200.1	PF3D7_0922200.1	SAMS	S-adenosylmethionine synthetase	1	PF3D7_0922200.1_S17	3	3	2	3	2	1	1	1	4.65378e+06	4.71328e+06	10002496	9115842	3.40649e+06	2.66649e+06	3.12362e+06	2.33277e+06	4.65378e+06	4.71328e+06	10002496	9115842	3.40649e+06	2.66649e+06	3.12362e+06	2.33277e+06	8.97712e+06	8.82457e+06	8.85807e+06	9115842	5.33747e+06	4.84679e+06	3.16821e+06	2.99009e+06	8.9439e+06	4.08564e+06	2.18911	327	0.971099	634	0.9378	0.000180709	0.00681209	0.431492	0.823495
TALS#LSESFFK_2	PF3D7_0923900.1	PF3D7_0923900.1	PABP2	polyadenylate-binding protein 2, putative	1	PF3D7_0923900.1_S130	2	1	4	4	2	1	2	2	2.91382e+06	3.07929e+06	1.22099e+07	11785973	1.19593e+06	928155	1.61315e+06	1.12396e+06	2.91382e+06	3.07929e+06	1.22099e+07	11785973	1.19593e+06	928155	1.61315e+06	1.12396e+06	5.62075e+06	5.7653e+06	1.08129e+07	11785973	1.87385e+06	1.68708e+06	1.63618e+06	1.44066e+06	8.49624e+06	1.65944e+06	5.11994	350	0.96906	1502	0.8525	0.00577523	0.047487	0.0548048	0.250296
LS#NVFVIGDNTKPYISLPR_3	PF3D7_1105400.1	PF3D7_1105400.1	RPS4	40S ribosomal protein S4, putative	1	PF3D7_1105400.1_S223	1	1	2	2	2	1	4	1	4.6585e+06	5106242	7.29413e+06	8.73495e+06	3.77294e+06	2.11529e+06	5.02086e+06	3.67672e+06	4.6585e+06	5106242	7.29413e+06	8.73495e+06	3.77294e+06	2.11529e+06	5.02086e+06	3.67672e+06	8.98624e+06	9.56031e+06	6.45958e+06	8.73495e+06	5.91164e+06	3.8449e+06	5.09253e+06	4.71275e+06	8.43527e+06	4.89045e+06	1.72484	353	0.968794	528	0.9482	0.00454357	0.0417961	0.639374	0.930321
EANEIVQDVLQEFVEGKIS#EEEDKQK_4	PF3D7_1201000.1	PF3D7_1201000.1	N/A	Plasmodium exported protein (PHISTb), unknown function	1	PF3D7_1201000.1_S433	2	2	2	2	2	1	2	2	4.98665e+06	4.33263e+06	7.45786e+06	8.83877e+06	2.12907e+06	3.80623e+06	5.12993e+06	2.52211e+06	4.98665e+06	4.33263e+06	7.45786e+06	8.83877e+06	2.12907e+06	3.80623e+06	5.12993e+06	2.52211e+06	9.61923e+06	8.11188e+06	6.60457e+06	8.83877e+06	3.33594e+06	6.91848e+06	5.20315e+06	3.23279e+06	8.29361e+06	4.67259e+06	1.77495	357	0.96844	544	0.9466	0.0156604	0.0910033	0.612305	0.924965
ASIT#NSAINYYDTVK_2	PF3D7_0102200.1	PF3D7_0102200.1	RESA	ring-infected erythrocyte surface antigen	1	PF3D7_0102200.1_T384	2	0	0	3	0	2	0	0	5.36123e+06	0	0	1.31306e+07	0	164547	0	0	5.36123e+06	0	1.41005e+06	1.31306e+07	0	164547	0	0	1.03418e+07		1.24872e+06	1.31306e+07		299092			8.24037e+06	299092	27.5513	360	0.968174	4553	0.5528	n/a	n/a	3.0984e-05	0.000574995
NDVTYTKLDT#IECDIPINEELSWR_3	PF3D7_0624000.1	PF3D7_0624000.1	HK	hexokinase	1	PF3D7_0624000.1_T18	2	2	2	2	1	2	1	0	3612352	3.66605e+06	1.13436e+07	8.70978e+06	2.56423e+06	1.98157e+06	2.85501e+06	0	3612352	3.66605e+06	1.13436e+07	8.70978e+06	2.56423e+06	1.98157e+06	2.85501e+06	2.02832e+06	6.96821e+06	6.86388e+06	1.00457e+07	8.70978e+06	4.01777e+06	3.60184e+06	2.89576e+06	2.59986e+06	8.1469e+06	3.27881e+06	2.48471	364	0.967819	787	0.9228	0.00106896	0.0184016	0.339243	0.749711
KTNPLDLLPPSNFS#LDEWK_3	PF3D7_1338300.1	PF3D7_1338300.1	EF-1gamma	elongation factor 1-gamma, putative	1	PF3D7_1338300.1_S264	3	3	3	3	3	2	2	2	3.46014e+06	3.79658e+06	9.56957e+06	9.45283e+06	2.68558e+06	2.65951e+06	3.30906e+06	2.43955e+06	3.46014e+06	3.79658e+06	9.56957e+06	9.45283e+06	2.68558e+06	2.65951e+06	3.30906e+06	2.43955e+06	6.6746e+06	7.10826e+06	8.47467e+06	9.45283e+06	4.20791e+06	4.83411e+06	3.3563e+06	3.12696e+06	7.92759e+06	3.88132e+06	2.0425	375	0.966844	671	0.9342	0.00165668	0.0237117	0.487595	0.86182
S#LTDYDINR_2	PF3D7_1304500.1	PF3D7_1304500.1	N/A	small heat shock protein, putative	1	PF3D7_1304500.1_S71	2	2	2	2	2	2	2	2	4.14993e+06	4.04271e+06	9.76495e+06	7.29554e+06	3.9028e+06	2.94413e+06	5.804e+06	4.79926e+06	4.14993e+06	4.04271e+06	9.76495e+06	7.29554e+06	3.9028e+06	2.94413e+06	5.804e+06	4.79926e+06	8.0052e+06	7.56908e+06	8.6477e+06	7.29554e+06	6.11512e+06	5.35147e+06	5.88685e+06	6.15159e+06	7.87938e+06	5.87625e+06	1.34088	377	0.966667	446	0.9563	0.00119445	0.0197531	0.894541	0.9856
VGYQADKVDFIPIS#GFEGDNLIEK_3	PF3D7_1357000.1,PF3D7_1357100.1	PF3D7_1357000.1	N/A	elongation factor 1-alpha	1	PF3D7_1357000.1_S192	2	2	1	1	1	1	1	1	3.75844e+06	3680725	8.30393e+06	9.99839e+06	2.5207e+06	2723164	5.47799e+06	3.71415e+06	3.75844e+06	3680725	8.30393e+06	9.99839e+06	2.5207e+06	2723164	5.47799e+06	3.71415e+06	7.25001e+06	6.89135e+06	7.35385e+06	9.99839e+06	3.94956e+06	4.94982e+06	5.55619e+06	4.76071e+06	7.8734e+06	4.80407e+06	1.6389	378	0.966578	535	0.9475	0.00804452	0.0591517	0.688882	0.945595
RNDT#LEEDLKSDHPK_4	PF3D7_1445700.1	PF3D7_1445700.1	N/A	conserved Plasmodium protein, unknown function	1	PF3D7_1445700.1_T266	3	2	4	5	2	1	3	3	4.84508e+06	4.68969e+06	7.37088e+06	6.49552e+06	2.25783e+06	1.52609e+06	4.26998e+06	3.39741e+06	4.84508e+06	4.68969e+06	7.37088e+06	6.49552e+06	2.25783e+06	1.52609e+06	4.26998e+06	3.39741e+06	9.34614e+06	8.78041e+06	6.52755e+06	6.49552e+06	3.53769e+06	2.77393e+06	4.33093e+06	4.35473e+06	7.7874e+06	3.74932e+06	2.07702	382	0.966223	694	0.9319	0.00289768	0.0326145	0.473681	0.854385
TPQPETAIVS#GPQPK_2	PF3D7_0516200.1	PF3D7_0516200.1	RPS11	40S ribosomal protein S11	1	PF3D7_0516200.1_S17	1	1	1	1	1	1	1	1	2.69956e+06	2.8281e+06	1.03886e+07	1.0505e+07	1.47717e+06	1176208	2.07274e+06	1627197	2.69956e+06	2.8281e+06	1.03886e+07	1.0505e+07	1.47717e+06	1176208	2.07274e+06	1627197	5.20743e+06	5.295e+06	9.19997e+06	1.0505e+07	2.31451e+06	2.13796e+06	2.10233e+06	2.08571e+06	7.55186e+06	2.16012e+06	3.49603	398	0.964805	1202	0.882	0.00731162	0.055567	0.158149	0.497032
INS#LVAEENLSK_2	PF3D7_1361800.1	PF3D7_1361800.1	GAC	glideosome-associated connector	1	PF3D7_1361800.1_S1496	1	1	1	1	1	1	1	1	3.63998e+06	3.85165e+06	8.38966e+06	8.25598e+06	3.83772e+06	3.20753e+06	4.45725e+06	3.76161e+06	3.63998e+06	3.85165e+06	8.38966e+06	8.25598e+06	3.83772e+06	3.20753e+06	4.45725e+06	3.76161e+06	7.0215e+06	7.21137e+06	7.42976e+06	8.25598e+06	6.01315e+06	5.83023e+06	4.52087e+06	4.82156e+06	7.47965e+06	5.29645e+06	1.4122	405	0.964184	491	0.9519	0.00309099	0.0338247	0.840144	0.976291
S#NALDEACLELSEEVENDVSHEK_3	PF3D7_0110700.1	PF3D7_0110700.1	CAF1C	chromatin assembly factor 1 subunit C, putative	1	PF3D7_0110700.1_S12	1	1	1	2	2	1	1	1	3.07481e+06	3295149	9.64152e+06	8.33435e+06	672496	674098	1.468e+06	1023746	3.07481e+06	3295149	9.64152e+06	8.33435e+06	672496	674098	1.468e+06	1023746	5.9313e+06	6.16944e+06	8.5384e+06	8.33435e+06	1.0537e+06	1.22529e+06	1.48895e+06	1.31222e+06	7.24337e+06	1.27004e+06	5.70327	417	0.963121	1873	0.8161	0.000139341	0.00597339	0.0389798	0.193889
KHS#EFISFPIK_2	PF3D7_0708400.1	PF3D7_0708400.1	HSP90	heat shock protein 90	1	PF3D7_0708400.1_S198	1	2	2	2	1	1	1	1	3.05672e+06	3.78096e+06	7.0965e+06	9.09932e+06	1.98129e+06	1.5709e+06	2.1856e+06	1.56006e+06	3.05672e+06	3.78096e+06	7.0965e+06	9.09932e+06	1.98129e+06	1.5709e+06	2.1856e+06	1.56006e+06	5.89641e+06	7.079e+06	6.28456e+06	9.09932e+06	3.10439e+06	2.85538e+06	2.2168e+06	1.99965e+06	7.08982e+06	2.54406e+06	2.78682	426	0.962323	999	0.9019	0.000978277	0.0172534	0.267526	0.673181
RDS#GMINCLMEK_2	PF3D7_0915400.1	PF3D7_0915400.1	PFK9	ATP-dependent 6-phosphofructokinase	1	PF3D7_0915400.1_S57	1	1	1	1	1	1	1	1	3.16219e+06	3.32054e+06	7975052	8.53485e+06	2.10311e+06	1.92687e+06	2.6087e+06	2114614	3.16219e+06	3.32054e+06	7975052	8.53485e+06	2.10311e+06	1.92687e+06	2.6087e+06	2114614	6.09986e+06	6.21698e+06	7.06259e+06	8.53485e+06	3.29526e+06	3.50242e+06	2.64594e+06	2.71047e+06	6.97857e+06	3.03852e+06	2.2967	437	0.961348	852	0.9164	0.00059916	0.0131943	0.394955	0.798663
MDS#SNEYNITK_2	PF3D7_1327300.1	PF3D7_1327300.1	N/A	conserved Plasmodium protein, unknown function	1	PF3D7_1327300.1_S1645	2	2	3	2	1	1	1	2	3.99305e+06	4.33889e+06	6382750	6.34586e+06	1.18955e+06	954269	1.3338e+06	1.40911e+06	3.99305e+06	4.33889e+06	6382750	6.34586e+06	1.18955e+06	954269	1.3338e+06	1.40911e+06	7.70257e+06	8.12362e+06	5.65247e+06	6.34586e+06	1.86385e+06	1.73455e+06	1.35284e+06	1.80617e+06	6.95613e+06	1.68935e+06	4.11764	439	0.96117	1482	0.8545	0.000108336	0.00517143	0.103164	0.380069
LGS#GSFGDIYVAK_2	PF3D7_1136500.1,PF3D7_1136500.2	PF3D7_1136500.1	CK1	casein kinase 1	1	PF3D7_1136500.1_S17	1	1	2	2	1	1	1	1	3.57973e+06	3.93048e+06	5.68136e+06	8376926	1.86445e+06	990520	1.19501e+06	943012	3.57973e+06	3.93048e+06	5.68136e+06	8376926	1.86445e+06	990520	1.19501e+06	943012	6.90528e+06	7.35896e+06	5.03133e+06	8376926	2.92132e+06	1.80044e+06	1.21206e+06	1.20873e+06	6.91813e+06	1.78564e+06	3.87431	441	0.960993	1407	0.8619	0.000713657	0.0149344	0.121521	0.42148
MST#KEVDEQMLNVQNK_3	PF3D7_1008700.1	PF3D7_1008700.1	N/A	tubulin beta chain	1	PF3D7_1008700.1_T323	1	1	1	1	0	0	1	1	2.92218e+06	2.78145e+06	8.96954e+06	8.87026e+06	0	0	713665	499883	2.92218e+06	2.78145e+06	8.96954e+06	8.87026e+06	349294	392877	713665	499883	5.63687e+06	5.20765e+06	7.9433e+06	8.87026e+06	547293	714120	723852	640739	6.91452e+06	656501	10.5324	442	0.960904	2974	0.7079	0.000406706	0.0108181	0.00393973	0.0317316
FFSS#KNDNSHITSTLNENDK_3	PF3D7_0106300.1	PF3D7_0106300.1	ATP6	calcium-transporting ATPase	1	PF3D7_0106300.1_S592	2	1	2	4	0	0	1	1	3.597e+06	3.57167e+06	7.85685e+06	7.0084e+06	0	0	246893	276085	3.597e+06	3.57167e+06	7.85685e+06	7.0084e+06	122960	83989.9	246893	276085	6.93861e+06	6.68716e+06	6.95792e+06	7.0084e+06	192661	152666	250417	353880	6.89802e+06	237406	29.0558	445	0.960638	5009	0.508	2.72133e-10	1.89215e-06	2.26466e-05	0.000439115
NLS#LQMK_2	PF3D7_1327300.1	PF3D7_1327300.1	N/A	conserved Plasmodium protein, unknown function	1	PF3D7_1327300.1_S1638	2	2	2	1	1	1	2	1	3.79142e+06	3.90804e+06	7.2948e+06	6.364e+06	3.30581e+06	2530486	5.10601e+06	3.88831e+06	3.79142e+06	3.90804e+06	7.2948e+06	6.364e+06	3.30581e+06	2530486	5.10601e+06	3.88831e+06	7.31364e+06	7.31695e+06	6.46018e+06	6.364e+06	5.17971e+06	4.59959e+06	5.17889e+06	4.98395e+06	6.86369e+06	4.98554e+06	1.37672	448	0.960372	519	0.9491	0.000705305	0.0148653	0.866776	0.981008
IYNTNPFTQTYS#R_2	PF3D7_1012900.1	PF3D7_1012900.1	ATG18	autophagy-related protein 18	1	PF3D7_1012900.1_S42	2	1	2	2	1	1	1	1	3.39254e+06	3.13584e+06	6.55148e+06	9.23227e+06	2085371	1.49188e+06	1989070	1.61686e+06	3.39254e+06	3.13584e+06	6.55148e+06	9.23227e+06	2085371	1.49188e+06	1989070	1.61686e+06	6.5442e+06	5.87117e+06	5.8019e+06	9.23227e+06	3.26747e+06	2.71175e+06	2.01746e+06	2.07245e+06	6.86238e+06	2.51728e+06	2.72611	449	0.960284	1016	0.9003	0.00232658	0.0284027	0.280416	0.688206
$MDDNTANIIGS#HDNILTDPR_3	PF3D7_1017900.1	PF3D7_1017900.1	RPN5	26S proteasome regulatory subunit p55, putative	1	PF3D7_1017900.1_S11	2	1	1	3	1	2	1	1	2.96077e+06	2.835e+06	8.12526e+06	8.84558e+06	463214	306921	902394	742993	2.96077e+06	2.835e+06	8.12526e+06	8.84558e+06	463214	306921	902394	742993	5.71131e+06	5.3079e+06	7.19562e+06	8.84558e+06	725787	557881	915275	952352	6.7651e+06	787824	8.58707	455	0.959752	2629	0.7418	0.000314783	0.00973696	0.0090419	0.0626321
KGS#EVVPNNQYYNLGEYNK_3	PF3D7_0108300.1	PF3D7_0108300.1	ARP	conserved Plasmodium protein, unknown function	1	PF3D7_0108300.1_S1051	2	3	4	3	1	1	1	3	3.77297e+06	3.56713e+06	6.79821e+06	7035797	1.86612e+06	1.65097e+06	3.0988e+06	2.4316e+06	3.77297e+06	3.56713e+06	6.79821e+06	7035797	1.86612e+06	1.65097e+06	3.0988e+06	2.4316e+06	7.27805e+06	6.67866e+06	6.0204e+06	7035797	2.92394e+06	3.00092e+06	3.14303e+06	3.11678e+06	6.75322e+06	3.04617e+06	2.21696	456	0.959663	847	0.9169	1.10672e-05	0.0018099	0.421679	0.816675
IRYES#ITDTQK_2	PF3D7_0708400.1	PF3D7_0708400.1	HSP90	heat shock protein 90	1	PF3D7_0708400.1_S49	1	1	1	2	1	1	1	1	3.75188e+06	3.67458e+06	6.95971e+06	6.66772e+06	775598	399835	1.26552e+06	1.83941e+06	3.75188e+06	3.67458e+06	6.95971e+06	6.66772e+06	775598	399835	1.26552e+06	1.83941e+06	7.23736e+06	6.87984e+06	6.16343e+06	6.66772e+06	1.21525e+06	726769	1.28358e+06	2.35772e+06	6.73709e+06	1.39583e+06	4.82659	458	0.959486	1729	0.8302	1.27033e-05	0.00191306	0.0655209	0.281527
KYS#DKEALITLEVDFPK_3	PF3D7_0517700.1	PF3D7_0517700.1	EIF3B	eukaryotic translation initiation factor 3 subunit B, putative	1	PF3D7_0517700.1_S35	2	2	4	3	1	2	2	2	2.9783e+06	2.70668e+06	8.69921e+06	7.62532e+06	1.88157e+06	1.5996e+06	2.26681e+06	1.11102e+06	2.9783e+06	2.70668e+06	8.69921e+06	7.62532e+06	1.88157e+06	1.5996e+06	2.26681e+06	1.11102e+06	5.74513e+06	5.06767e+06	7.7039e+06	7.62532e+06	2.94814e+06	2.90754e+06	2.29917e+06	1.42409e+06	6.5355e+06	2.39473e+06	2.72911	472	0.958245	1076	0.8944	0.00154407	0.0228787	0.279761	0.687589
GRT#LIEALDTMEPPK_3	PF3D7_1357000.1,PF3D7_1357100.1	PF3D7_1357000.1	N/A	elongation factor 1-alpha	1	PF3D7_1357000.1_T213	3	3	4	5	2	1	1	2	2.81182e+06	2917992	6.58396e+06	8150459	271259	239192	413740	369196	2.81182e+06	2917992	6.58396e+06	8150459	271259	239192	413740	369196	5.42399e+06	5.4633e+06	5.83066e+06	8150459	425023	434773	419646	473228	6.2171e+06	438167	14.1889	501	0.955674	3779	0.6288	0.000113792	0.00531694	0.00103584	0.0106331
AIKS#GDSALVSLEPK_3	PF3D7_1357000.1,PF3D7_1357100.1	PF3D7_1357000.1	N/A	elongation factor 1-alpha	1	PF3D7_1357000.1_S382	2	0	4	3	1	2	2	1	2129595	0	8.63647e+06	8.38219e+06	900356	822460	2.11102e+06	1.45131e+06	2129595	2.46834e+06	8.63647e+06	8.38219e+06	900356	822460	2.11102e+06	1.45131e+06	4.10798e+06	4.62143e+06	7.64834e+06	8.38219e+06	1.41073e+06	1.49496e+06	2.14115e+06	1.86026e+06	6.18998e+06	1.72677e+06	3.58471	505	0.955319	1451	0.8575	0.00620429	0.050174	0.148528	0.479282
LQNKNS#LTNFAVR_2	PF3D7_0507100.1	PF3D7_0507100.1	RPL4	60S ribosomal protein L4	1	PF3D7_0507100.1_S318	1	1	3	2	1	1	1	1	2.84868e+06	2.91312e+06	7.04484e+06	7.3767e+06	2011216	1.59355e+06	2.60421e+06	1.93365e+06	2.84868e+06	2.91312e+06	7.04484e+06	7.3767e+06	2011216	1.59355e+06	2.60421e+06	1.93365e+06	5.4951e+06	5.45417e+06	6.23881e+06	7.3767e+06	3.15128e+06	2.89654e+06	2.64138e+06	2.47851e+06	6.14119e+06	2.79193e+06	2.19963	511	0.954787	926	0.9091	0.000398536	0.0107014	0.427756	0.82102
AIKSGDS#ALVSLEPK_3	PF3D7_1357000.1,PF3D7_1357100.1	PF3D7_1357000.1	N/A	elongation factor 1-alpha	1	PF3D7_1357000.1_S385	0	1	0	1	0	0	0	0	0	2.45668e+06	0	8.26932e+06	0	0	0	0	2.12362e+06	2.45668e+06	8.28521e+06	8.26932e+06	901475	817720	2.11218e+06	1452830	4.09645e+06	4.59959e+06	7.33726e+06	8.26932e+06	1.41248e+06	1.48635e+06	2.14233e+06	1.86221e+06	6.07565e+06	1.72584e+06	3.5204	519	0.954078	1452	0.8574	0.00566129	0.0468555	0.155435	0.49114
DIQSLLSNLSVGSAPAAAAQVT#TEKPSEDKK_3	PF3D7_1103100.1	PF3D7_1103100.1	RPP1	60S acidic ribosomal protein P1, putative	1	PF3D7_1103100.1_T86	1	0	1	1	0	0	1	0	3091908	0	6.38017e+06	6.2873e+06	0	0	3476697	0	3091908	3.17012e+06	6.38017e+06	6.2873e+06	2.40947e+06	1.85399e+06	3476697	1.88209e+06	5.96428e+06	5.93535e+06	5.65019e+06	6.2873e+06	3.77529e+06	3.36995e+06	3.52632e+06	2.41242e+06	5.95928e+06	3.27099e+06	1.82186	532	0.952926	789	0.9226	0.000169973	0.00664175	0.5881	0.916039
NMITGTS#QADVALLVVPAEVGGFEGAFSK_3	PF3D7_1357000.1,PF3D7_1357100.1	PF3D7_1357000.1	N/A	elongation factor 1-alpha	1	PF3D7_1357000.1_S107	5	5	2	2	2	1	3	1	2.75793e+06	2.98028e+06	7.11723e+06	6.05984e+06	2.27427e+06	1.37014e+06	2.68783e+06	2.07554e+06	2.75793e+06	2.98028e+06	7.11723e+06	6.05984e+06	2.27427e+06	1.37014e+06	2.68783e+06	2.07554e+06	5.32003e+06	5.57992e+06	6.30292e+06	6.05984e+06	3.56345e+06	2.49047e+06	2.72619e+06	2.66038e+06	5.81568e+06	2.86012e+06	2.03337	543	0.95195	902	0.9115	0.000103739	0.00506146	0.491352	0.863688
KPSIFIKPLS#NSPK_3	PF3D7_1327300.1	PF3D7_1327300.1	N/A	conserved Plasmodium protein, unknown function	1	PF3D7_1327300.1_S276	1	1	2	2	1	1	2	3	3.44432e+06	3.52908e+06	5.49661e+06	5024437	2.96722e+06	2.26543e+06	3.15831e+06	2.89068e+06	3.44432e+06	3.52908e+06	5.49661e+06	5024437	2.96722e+06	2.26543e+06	3.15831e+06	2.89068e+06	6.64407e+06	6.60742e+06	4.86772e+06	5024437	4.6492e+06	4.11781e+06	3.20339e+06	3.70521e+06	5.78591e+06	3.9189e+06	1.47641	547	0.951596	661	0.9352	0.0175079	0.0982915	0.794058	0.966974
ASS#LSDEVLISLSPHIPISIK_3	PF3D7_1226600.1	PF3D7_1226600.1	PCNA2	proliferating cell nuclear antigen 2	1	PF3D7_1226600.1_S219	3	2	3	2	1	1	2	2	3.07385e+06	2.93e+06	6.72336e+06	5.74103e+06	1.75046e+06	1.86583e+06	2.33101e+06	1.32595e+06	3.07385e+06	2.93e+06	6.72336e+06	5.74103e+06	1.75046e+06	1.86583e+06	2.33101e+06	1.32595e+06	5.92945e+06	5.48578e+06	5.95412e+06	5.74103e+06	2.74271e+06	3.39146e+06	2.36428e+06	1.69958e+06	5.7776e+06	2.54951e+06	2.26616	548	0.951507	997	0.9021	0.000125565	0.00572074	0.404956	0.804052
FVT#DEEGIPDNWMGLDAGPK_2	PF3D7_0922500.1	PF3D7_0922500.1	PGK	phosphoglycerate kinase	1	PF3D7_0922500.1_T301	2	2	3	3	2	3	2	2	2.96e+06	3.13774e+06	5.97867e+06	6.14227e+06	2109924	1.79409e+06	3.47387e+06	2.62414e+06	2.96e+06	3.13774e+06	5.97867e+06	6.14227e+06	2109924	1.79409e+06	3.47387e+06	2.62414e+06	5.70983e+06	5.87473e+06	5.29463e+06	6.14227e+06	3.30594e+06	3.26106e+06	3.52346e+06	3.36356e+06	5.75537e+06	3.3635e+06	1.71112	552	0.951152	763	0.9251	1.38359e-05	0.00195934	0.647013	0.932497
CGS#TVITDQYVSGQDNSEHVVQEK_3	PF3D7_0814200.1	PF3D7_0814200.1	ALBA1	DNA/RNA-binding protein Alba 1	1	PF3D7_0814200.1_S74	3	1	4	5	1	1	2	2	2.67633e+06	2.68897e+06	6.85594e+06	6.74199e+06	0	1.19216e+06	3.21109e+06	2.32946e+06	2.67633e+06	2.68897e+06	6.85594e+06	6.74199e+06	1317806	1.19216e+06	3.21109e+06	2.32946e+06	5.16262e+06	5.0345e+06	6.07152e+06	6.74199e+06	2.06481e+06	2.16696e+06	3.25692e+06	2.98585e+06	5.75266e+06	2.61864e+06	2.19681	553	0.951064	974	0.9044	0.00076414	0.0153785	0.428751	0.821822
HFS#HYGNILGATIK_3	PF3D7_1360900.1	PF3D7_1360900.1	N/A	RNA-binding protein, putative	1	PF3D7_1360900.1_S228	3	2	5	4	1	1	2	2	2.87126e+06	3.04549e+06	5943092	5.37811e+06	713932	614614	1.12838e+06	950429	2.87126e+06	3.04549e+06	5943092	5.37811e+06	713932	614614	1.12838e+06	950429	5.53864e+06	5.70201e+06	5.26312e+06	5.37811e+06	1.11863e+06	1.11717e+06	1.14449e+06	1.21824e+06	5.47047e+06	1.14963e+06	4.75846	568	0.949734	1997	0.8039	9.42238e-09	2.77363e-05	0.068346	0.290653
HLDNLS#EADVLELNIPTGVPLVYELDENLKPIK_3	PF3D7_1120100.1	PF3D7_1120100.1	PGM1	phosphoglycerate mutase, putative	1	PF3D7_1120100.1_S199	3	2	2	2	2	2	4	3	2.01208e+06	2.56753e+06	7.55372e+06	6.35904e+06	1.12313e+06	1.80662e+06	2.53333e+06	1.29249e+06	2.01208e+06	2.56753e+06	7.55372e+06	6.35904e+06	1.12313e+06	1.80662e+06	2.53333e+06	1.29249e+06	3.8813e+06	4.80714e+06	6.68947e+06	6.35904e+06	1.75978e+06	3.28384e+06	2.56949e+06	1.65669e+06	5.43424e+06	2.31745e+06	2.34492	570	0.949557	1113	0.8907	0.00645504	0.0514946	0.379731	0.785604
TWGS#FSLNVNSK_2	PF3D7_1327300.1	PF3D7_1327300.1	N/A	conserved Plasmodium protein, unknown function	1	PF3D7_1327300.1_S155	2	2	4	5	0	0	0	0	2.61362e+06	2.68511e+06	6.67828e+06	5.62512e+06	0	0	0	0	2.61362e+06	2.68511e+06	6.67828e+06	5.62512e+06	0	13174.4	66747.8	63424.7	5.04166e+06	5.02727e+06	5.91419e+06	5.62512e+06		23946.7	67700.6	81296.4	5.40206e+06	57647.9	93.7078	571	0.949468	7564	0.2569	5.14658e-06	0.00122037	6.6471e-09	4.21138e-07
KRS#NIVPIVEDAR_3	PF3D7_1407100.1	PF3D7_1407100.1	NOP1	rRNA 2'-O-methyltransferase fibrillarin, putative	1	PF3D7_1407100.1_S212	2	2	1	1	1	1	1	1	2.92978e+06	2.95002e+06	5.4792e+06	5.53692e+06	1.46798e+06	1.90196e+06	2.38087e+06	2.15861e+06	2.92978e+06	2.95002e+06	5.4792e+06	5.53692e+06	1.46798e+06	1.90196e+06	2.38087e+06	2.15861e+06	5.65153e+06	5.52327e+06	4.8523e+06	5.53692e+06	2.30011e+06	3.45713e+06	2.41486e+06	2.76686e+06	5.391e+06	2.73474e+06	1.9713	573	0.949291	938	0.9079	0.000159067	0.00647337	0.517764	0.879323
LLS#SEKEDVCEQAVWALGNIAGDSAECR_3	PF3D7_0812400.1	PF3D7_0812400.1	KARalpha	karyopherin alpha	1	PF3D7_0812400.1_S187	1	1	2	4	1	1	1	1	2.44059e+06	2.43262e+06	7.45143e+06	5.48756e+06	1.25396e+06	1.64993e+06	2.2917e+06	1.94829e+06	2.44059e+06	2.43262e+06	7.45143e+06	5.48756e+06	1.25396e+06	1.64993e+06	2.2917e+06	1.94829e+06	4.70789e+06	4.55455e+06	6.59888e+06	5.48756e+06	1.96477e+06	2.99903e+06	2.32441e+06	2.49728e+06	5.33722e+06	2.44638e+06	2.18168	577	0.948936	1055	0.8964	0.00135874	0.0212372	0.434151	0.825558
SNS#KEDEKLVVNNLNDYFNILQNDNK_3	PF3D7_0219600.1	PF3D7_0219600.1	RFC1	replication factor C subunit 1	1	PF3D7_0219600.1_S118	2	1	1	4	2	1	1	2	1.94308e+06	2.06235e+06	5.23289e+06	8.95184e+06	554111	512845	1.14089e+06	1.41353e+06	1.94308e+06	2.06235e+06	5.23289e+06	8.95184e+06	554111	512845	1.14089e+06	1.41353e+06	3.74819e+06	3.86129e+06	4.63418e+06	8.95184e+06	868210	932183	1.15718e+06	1.81183e+06	5.29887e+06	1.19235e+06	4.44405	582	0.948493	1944	0.8091	0.0168323	0.0957303	0.0833624	0.332402
KSS#LETNLISPNLINNSTIINQINNMTSLK_3	PF3D7_1032100.1	PF3D7_1032100.1	DCP1	mRNA-decapping enzyme subunit 1, putative	1	PF3D7_1032100.1_S584	1	1	1	1	1	1	0	0	2.89087e+06	2385054	6.49084e+06	4.77002e+06	907886	1.38772e+06	0	0	2.89087e+06	2385054	6.49084e+06	4.77002e+06	907886	1.38772e+06	0	0	5.57647e+06	4.46549e+06	5.7482e+06	4.77002e+06	1.42252e+06	2.52243e+06			5.14004e+06	1.97247e+06	2.60589	594	0.947429	1299	0.8725	0.00526399	0.0450166	0.308108	0.7169
KIESYYST#QIEEMPLEVADYL_2	PF3D7_1468700.1	PF3D7_1468700.1	eIF4A	eukaryotic initiation factor 4A	1	PF3D7_1468700.1_T385	2	2	2	2	1	1	1	2	2.62868e+06	2.20947e+06	6.43543e+06	5.29015e+06	1.29332e+06	1.27978e+06	2.13707e+06	1.66842e+06	2.62868e+06	2.20947e+06	6.43543e+06	5.29015e+06	1.29332e+06	1.27978e+06	2.13707e+06	1.66842e+06	5.0707e+06	4.13675e+06	5.69912e+06	5.29015e+06	2.02644e+06	2.32623e+06	2.16757e+06	2.13854e+06	5.04918e+06	2.16469e+06	2.33251	603	0.946631	1195	0.8827	0.000138603	0.00597076	0.383583	0.788979
FLNIDS#KIDK_2	PF3D7_1357000.1,PF3D7_1357100.1	PF3D7_1357000.1	N/A	elongation factor 1-alpha	1	PF3D7_1357000.1_S363	1	2	3	3	1	1	1	1	2.09809e+06	2.25877e+06	6422394	6.17314e+06	476658	404534	704872	530664	2.09809e+06	2.25877e+06	6422394	6.17314e+06	476658	404534	704872	530664	4.0472e+06	4.22904e+06	5.68758e+06	6.17314e+06	746852	735309	714933	680193	5.03424e+06	719322	6.99859	604	0.946543	2809	0.7241	0.000181309	0.00681209	0.0194125	0.116113
NTFS#FSR_2	PF3D7_1416100.1	PF3D7_1416100.1	SEY1	protein SEY1, putative	1	PF3D7_1416100.1_S418	3	2	1	2	1	2	2	2	2.75309e+06	2.61414e+06	5.57308e+06	4.84601e+06	2785553	2.29327e+06	3.2878e+06	2.36912e+06	2.75309e+06	2.61414e+06	5.57308e+06	4.84601e+06	2785553	2.29327e+06	3.2878e+06	2.36912e+06	5.31069e+06	4.89441e+06	4.93544e+06	4.84601e+06	4.36455e+06	4.16841e+06	3.33473e+06	3.03668e+06	4.99664e+06	3.72609e+06	1.34099	609	0.946099	699	0.9314	0.00935351	0.0651941	0.894461	0.9856
LTPFLELTS#GEIPLWVK_2	PF3D7_0304200.1	PF3D7_0304200.1	EHD	EH domain-containing protein	1	PF3D7_0304200.1_S432	3	2	1	1	2	1	1	1	3.06509e+06	2730259	4.74314e+06	4.54929e+06	1.56536e+06	1.52537e+06	2.9492e+06	2.43392e+06	3.06509e+06	2730259	4.74314e+06	4.54929e+06	1.56536e+06	1.52537e+06	2.9492e+06	2.43392e+06	5.91254e+06	5.11181e+06	4.20046e+06	4.54929e+06	2.45268e+06	2.77262e+06	2.99129e+06	3.11975e+06	4.94353e+06	2.83409e+06	1.74431	617	0.94539	909	0.9108	0.00190266	0.0252668	0.628705	0.929331
TNLISLPS#IIEK_2	PF3D7_1369500.1	PF3D7_1369500.1	N/A	conserved protein, unknown function	1	PF3D7_1369500.1_S309	2	2	2	2	1	1	1	2	2.67695e+06	2.63712e+06	5.33911e+06	4.92553e+06	1.51847e+06	1.44423e+06	1934296	1334417	2.67695e+06	2.63712e+06	5.33911e+06	4.92553e+06	1.51847e+06	1.44423e+06	1934296	1334417	5.16383e+06	4.93742e+06	4.72825e+06	4.92553e+06	2.37921e+06	2.62513e+06	1.96191e+06	1.71043e+06	4.93876e+06	2.16917e+06	2.2768	618	0.945301	1193	0.8829	1.69497e-05	0.00213894	0.401441	0.803285
S#FEQLNPR_2	PF3D7_1368100.1	PF3D7_1368100.1	RPN11	26S proteasome regulatory subunit RPN11, putative	1	PF3D7_1368100.1_S134	1	1	0	1	0	0	0	0	2.6219e+06	2.7739e+06	0	4.49839e+06	0	0	0	0	2.6219e+06	2.7739e+06	0	4.49839e+06	11238.9	12864.1	23157.7	12927.4	5.05764e+06	5.19351e+06		4.49839e+06	17609.7	23382.7	23488.3	16570.1	4.91652e+06	20262.7	242.639	619	0.945213	8818	0.1337	1.18771e-06	0.00060852	1.55881e-12	3.60592e-10
DHPS#FEYHIFK_3	PF3D7_1338300.1	PF3D7_1338300.1	EF-1gamma	elongation factor 1-gamma, putative	1	PF3D7_1338300.1_S369	2	2	2	2	1	1	2	2	2.07501e+06	2.1829e+06	5.74096e+06	6.41957e+06	1.24061e+06	1.08055e+06	1.75817e+06	1.38632e+06	2.07501e+06	2.1829e+06	5.74096e+06	6.41957e+06	1.24061e+06	1.08055e+06	1.75817e+06	1.38632e+06	4.00268e+06	4.087e+06	5.08411e+06	6.41957e+06	1.94386e+06	1.96408e+06	1.78326e+06	1.77696e+06	4.89834e+06	1.86704e+06	2.62359	622	0.944947	1367	0.8658	0.00172987	0.0242038	0.303839	0.713124
TGLTSILPDNISVLEPKT#DTVDL_2	PF3D7_1465900.1	PF3D7_1465900.1	N/A	40S ribosomal protein S3	1	PF3D7_1465900.1_T216	2	2	1	1	2	2	2	2	2.62046e+06	2.59302e+06	5.51629e+06	4700012	2.21406e+06	2.14034e+06	2.79909e+06	2.33955e+06	2.62046e+06	2.59302e+06	5.51629e+06	4700012	2.21406e+06	2.14034e+06	2.79909e+06	2.33955e+06	5.05486e+06	4.85485e+06	4.88515e+06	4700012	3.4691e+06	3.89043e+06	2.83904e+06	2.99878e+06	4.87372e+06	3.29934e+06	1.47718	624	0.94477	780	0.9235	0.000731054	0.0151548	0.793523	0.966974
SGT#GNIFVK_2	PF3D7_1224300.1	PF3D7_1224300.1	PABP1	polyadenylate-binding protein 1, putative	1	PF3D7_1224300.1_T103	1	1	2	2	0	0	0	0	2.19305e+06	2.27888e+06	5.9628e+06	5.66957e+06	0	0	0	0	2.19305e+06	2.27888e+06	5.9628e+06	5.66957e+06	1.01491e+06	392724	882752	697559	4.23039e+06	4.26671e+06	5.28057e+06	5.66957e+06	1.59022e+06	713843	895352	894116	4.86181e+06	1.02338e+06	4.75073	625	0.944681	2169	0.787	8.58718e-05	0.00464127	0.0686757	0.291194
TNS#GLLYDFVCR_2	PF3D7_0110700.1	PF3D7_0110700.1	CAF1C	chromatin assembly factor 1 subunit C, putative	1	PF3D7_0110700.1_S54	2	2	2	3	0	0	1	0	2.15016e+06	2.25923e+06	6.50665e+06	5.01298e+06	0	0	0	0	2.15016e+06	2.25923e+06	6.50665e+06	5.01298e+06	5266.7	0	0	0	4.14766e+06	4.22992e+06	5.7622e+06	5.01298e+06	8252.14				4.78819e+06	8252.14	580.236	636	0.943706	9535	0.0633	n/a	n/a	1.83234e-16	1.01257e-13
YKNSAAGAS#MQSAANITLR_3	PF3D7_0626800.1	PF3D7_0626800.1	PyrK	pyruvate kinase	1	PF3D7_0626800.1_S14	0	1	3	1	0	0	1	0	0	0	5.06299e+06	5.06259e+06	0	0	11357.5	0	0	0	5.06299e+06	5.06259e+06	0	0	11357.5	0			4.48371e+06	5.06259e+06			11519.6		4.77315e+06	11519.6	414.35	638	0.943528	9282	0.0881	n/a	n/a	7.06875e-15	3.05708e-12
NFDNLSNS#NSQITEMTNEQGVIPLR_3	PF3D7_1124600.1	PF3D7_1124600.1	EK	ethanolamine kinase	1	PF3D7_1124600.1_S35	1	2	3	2	3	2	2	3	2626000	2.73994e+06	5.12473e+06	4.35228e+06	1761020	1.81931e+06	1.51459e+06	1.27354e+06	2626000	2.73994e+06	5.12473e+06	4.35228e+06	1761020	1.81931e+06	1.51459e+06	1.27354e+06	5.06554e+06	5.12994e+06	4.53839e+06	4.35228e+06	2.75926e+06	3.3069e+06	1.53621e+06	1.6324e+06	4.77154e+06	2.30869e+06	2.06677	639	0.94344	1122	0.8899	0.00202755	0.0262156	0.477764	0.856536
YKNS#AAGASMQSAANITLR_3	PF3D7_0626800.1	PF3D7_0626800.1	PyrK	pyruvate kinase	1	PF3D7_0626800.1_S9	3	4	2	3	2	2	3	2	2.62182e+06	2.04324e+06	5.18499e+06	5.48787e+06	2.0753e+06	1.59571e+06	2.77887e+06	1.72283e+06	2.62182e+06	2.04324e+06	5.18499e+06	5.48787e+06	2.0753e+06	1.59571e+06	2.77887e+06	1.72283e+06	5.05747e+06	3.82552e+06	4.59175e+06	5.48787e+06	3.25169e+06	2.90047e+06	2.81854e+06	2.20828e+06	4.74065e+06	2.79474e+06	1.69627	642	0.943174	925	0.9092	0.00342877	0.0356649	0.65539	0.935874
NFDNLSNSNS#QITEMTNEQGVIPLR_3	PF3D7_1124600.1	PF3D7_1124600.1	EK	ethanolamine kinase	1	PF3D7_1124600.1_S37	5	3	1	2	0	2	2	0	2.50939e+06	2743755	4.51189e+06	4.60142e+06	0	1.74374e+06	1.70917e+06	0	2.50939e+06	2743755	4.51189e+06	4.60142e+06	55103.9	1.74374e+06	1.70917e+06	0	4.8406e+06	5.13708e+06	3.99566e+06	4.60142e+06	86339.7	3.16955e+06	1.73357e+06		4.64369e+06	1.66315e+06	2.7921	658	0.941755	1499	0.8528	0.0135302	0.0827458	0.266437	0.672014
KQS#DAMHFLLR_3	PF3D7_0415900.1	PF3D7_0415900.1	N/A	60S ribosomal protein L15, putative	1	PF3D7_0415900.1_S16	1	1	2	1	1	1	1	1	2.50462e+06	2.59809e+06	4.79003e+06	4.63345e+06	2136126	2.2179e+06	2.22912e+06	1.63621e+06	2.50462e+06	2.59809e+06	4.79003e+06	4.63345e+06	2136126	2.2179e+06	2.22912e+06	1.63621e+06	4.83141e+06	4.86436e+06	4.24198e+06	4.63345e+06	3.34699e+06	4.03141e+06	2.26094e+06	2.09725e+06	4.6428e+06	2.93415e+06	1.58233	659	0.941667	882	0.9134	0.0120117	0.0775975	0.723714	0.952071
LLS#FTS#NDILR_2	PF3D7_0414900.1	PF3D7_0414900.1	ARO	armadillo-domain containing rhoptry protein	2	PF3D7_0414900.1_S33	6	6	7	10	3	3	6	6	2427157	2.84624e+06	4.70527e+06	4.33787e+06	1.48984e+06	1.5814e+06	2.13443e+06	1.79358e+06	2427157	2.84624e+06	4.70527e+06	4.33787e+06	1.48984e+06	1.5814e+06	2.13443e+06	1.79358e+06	4.68198e+06	5.32896e+06	4.16692e+06	4.33787e+06	2.33435e+06	2.87446e+06	2.1649e+06	2.29897e+06	4.62893e+06	2.41817e+06	1.91423	662	0.941401	1069	0.8951	0.000323749	0.00983274	0.543459	0.89411
LLS#FTS#NDILR_2	PF3D7_0414900.1	PF3D7_0414900.1	ARO	armadillo-domain containing rhoptry protein	2	PF3D7_0414900.1_S36	6	6	7	10	3	3	6	6	2427157	2.84624e+06	4.70527e+06	4.33787e+06	1.48984e+06	1.5814e+06	2.13443e+06	1.79358e+06	2427157	2.84624e+06	4.70527e+06	4.33787e+06	1.48984e+06	1.5814e+06	2.13443e+06	1.79358e+06	4.68198e+06	5.32896e+06	4.16692e+06	4.33787e+06	2.33435e+06	2.87446e+06	2.1649e+06	2.29897e+06	4.62893e+06	2.41817e+06	1.91423	662	0.941401	1069	0.8951	0.000323749	0.00983274	0.543459	0.89411
KCS#YELNEIR_2	PF3D7_1011800.1	PF3D7_1011800.1	PREBP	PRE-binding protein	1	PF3D7_1011800.1_S683	2	1	1	1	1	1	1	1	2753227	2.80236e+06	4.29819e+06	4.10975e+06	2.22769e+06	1.83088e+06	2.51594e+06	2.17571e+06	2753227	2.80236e+06	4.29819e+06	4.10975e+06	2.22769e+06	1.83088e+06	2.51594e+06	2.17571e+06	5.31096e+06	5.24681e+06	3.80641e+06	4.10975e+06	3.49047e+06	3.32793e+06	2.55186e+06	2.78877e+06	4.61848e+06	3.03976e+06	1.51936	665	0.941135	851	0.9165	0.0121441	0.0781094	0.764706	0.962852
RKS#NALDEACLELSEEVENDVSHEK_4	PF3D7_0110700.1	PF3D7_0110700.1	CAF1C	chromatin assembly factor 1 subunit C, putative	1	PF3D7_0110700.1_S12	2	1	4	2	0	1	1	1	1.61592e+06	1.76089e+06	8171396	4.74713e+06	0	351767	614215	288711	1.61592e+06	1.76089e+06	8171396	4.74713e+06	200971	351767	614215	288711	3.11711e+06	3.29687e+06	7.23647e+06	4.74713e+06	314893	639397	622982	370064	4.5994e+06	486834	9.44757	667	0.940957	3586	0.6478	0.00506895	0.0442549	0.00618327	0.045865
GIKPILNGYDT#IGQAQSGTGK_3	PF3D7_1468700.1	PF3D7_1468700.1	eIF4A	eukaryotic initiation factor 4A	1	PF3D7_1468700.1_T63	3	4	4	5	1	1	2	2	1.32927e+06	2.19494e+06	6.11527e+06	6.25752e+06	613603	342874	198302	190692	1.32927e+06	2.19494e+06	6.11527e+06	6.25752e+06	613603	342874	198302	190692	2.56416e+06	4.10954e+06	5.4156e+06	6.25752e+06	961426	623232	201133	244425	4.5867e+06	507554	9.03688	674	0.940337	3497	0.6565	0.00260192	0.0303534	0.00739316	0.053059
EKS#LDESSILYK_2	PF3D7_0321900.1	PF3D7_0321900.1	CARL	cyclic amine resistance locus protein	1	PF3D7_0321900.1_S192	1	1	1	1	1	1	1	1	3.4673e+06	2.06542e+06	4.91505e+06	2964237	742790	878794	1.39904e+06	304391	3.4673e+06	2.06542e+06	4.91505e+06	2964237	742790	878794	1.39904e+06	304391	6.6884e+06	3.86704e+06	4.3527e+06	2964237	1.16384e+06	1.59736e+06	1.41901e+06	390162	4.46809e+06	1.14259e+06	3.91048	687	0.939184	2008	0.8028	0.00735849	0.0557587	0.118566	0.415332
ISYS#SDHFDLLEK_2	PF3D7_1349200.1	PF3D7_1349200.1	N/A	glutamate--tRNA ligase, putative	1	PF3D7_1349200.1_S382	0	1	1	1	0	0	0	0	0	1.85667e+06	5.28442e+06	5.77373e+06	0	0	0	0	1.90015e+06	1.85667e+06	5.28442e+06	5.77373e+06	468688	0	608179	561248	3.66539e+06	3.47621e+06	4.67981e+06	5.77373e+06	734365		616860	719396	4.39878e+06	690207	6.37313	697	0.938298	2867	0.7184	0.00196402	0.0256952	0.026926	0.147242
EVTNLS#FDKDR_2	PF3D7_0716800.1	PF3D7_0716800.1	EIF3I	eukaryotic translation initiation factor 3 subunit I, putative	1	PF3D7_0716800.1_S191	1	1	1	2	1	1	1	2	2.14808e+06	2.04965e+06	5.07001e+06	4975100	1.92564e+06	1.40386e+06	1.56339e+06	1.29455e+06	2.14808e+06	2.04965e+06	5.07001e+06	4975100	1.92564e+06	1.40386e+06	1.56339e+06	1.29455e+06	4.14364e+06	3.83752e+06	4.48993e+06	4975100	3.01719e+06	2.55175e+06	1.5857e+06	1.65933e+06	4.36155e+06	2.20349e+06	1.97938	704	0.937677	1178	0.8844	0.00229334	0.0282364	0.514239	0.877081
YLSGHNRPLTHVNT#NYDGDLLFTTGR_4	PF3D7_0716800.1	PF3D7_0716800.1	EIF3I	eukaryotic translation initiation factor 3 subunit I, putative	1	PF3D7_0716800.1_T18	1	1	2	2	0	0	0	0	1.39855e+06	1.46159e+06	5748418	6.71953e+06	0	0	0	0	1.39855e+06	1.46159e+06	5748418	6.71953e+06	107198	13790	99559.6	107371	2.6978e+06	2.7365e+06	5.09072e+06	6.71953e+06	167963	25065.7	100981	137625	4.31114e+06	107909	39.9517	714	0.936791	6567	0.3549	0.00513035	0.0444365	3.13141e-06	7.94595e-05
MFT#GNEEKNPFDEVIITGLGNATK_3	PF3D7_1006200.1	PF3D7_1006200.1	ALBA3	DNA/RNA-binding protein Alba 3	1	PF3D7_1006200.1_T36	2	1	1	2	0	1	1	1	2.15624e+06	1.89669e+06	4.89906e+06	5.09346e+06	0	163360	798633	645840	2.15624e+06	1.89669e+06	4.89906e+06	5.09346e+06	163691	163360	798633	645840	4.15937e+06	3.55114e+06	4.33854e+06	5.09346e+06	256480	296935	810033	827824	4.28563e+06	547818	7.82309	717	0.936525	3335	0.6724	4.2607e-05	0.00330113	0.0129142	0.083414
VLLSISSLLT#DPNADDPLVPEIAHVYK_3	PF3D7_1203900.1	PF3D7_1203900.1	UBC	ubiquitin-conjugating enzyme E2	1	PF3D7_1203900.1_T111	1	1	1	2	0	0	0	0	2.22237e+06	2.41746e+06	4.71578e+06	4.07636e+06	0	0	0	0	2.22237e+06	2.41746e+06	4.71578e+06	4.07636e+06	0	29138.3	0	0	4.28695e+06	4.52616e+06	4.17623e+06	4.07636e+06		52963.8			4.26642e+06	52963.8	80.5535	724	0.935904	7703	0.2433	n/a	n/a	2.17136e-08	1.11909e-06
KNS#SIFQEDLYPPIIMR_3	PF3D7_1251200.1	PF3D7_1251200.1	N/A	coronin	1	PF3D7_1251200.1_S351	1	2	3	3	1	0	2	2	1.77212e+06	1.93886e+06	5.67125e+06	4.9635e+06	1.23835e+06	0	2.70705e+06	1.80127e+06	1.77212e+06	1.93886e+06	5.67125e+06	4.9635e+06	1.23835e+06	800451	2.70705e+06	1.80127e+06	3.41841e+06	3.63008e+06	5.02238e+06	4.9635e+06	1.94032e+06	1.45496e+06	2.7457e+06	2.30883e+06	4.25859e+06	2.11245e+06	2.01595	726	0.935727	1225	0.8797	0.0054739	0.0459069	0.498608	0.868135
DNS#MTSYMLSK_2	PF3D7_0708400.1	PF3D7_0708400.1	HSP90	heat shock protein 90	1	PF3D7_0708400.1_S642	2	2	1	2	1	1	1	1	1.69221e+06	1.79334e+06	4.21049e+06	6480408	984575	660631	1.28924e+06	1.00067e+06	1.69221e+06	1.79334e+06	4.21049e+06	6480408	984575	660631	1.28924e+06	1.00067e+06	3.26427e+06	3.35763e+06	3.72875e+06	6480408	1.54268e+06	1.20081e+06	1.30764e+06	1.28264e+06	4.20777e+06	1.33344e+06	3.15557	735	0.934929	1793	0.8239	0.00957498	0.066371	0.202451	0.580339
NLEGHTGVLNTVTISPDGS#LCASGGK_3	PF3D7_0826700.1	PF3D7_0826700.1	RACK1	receptor for activated c kinase	1	PF3D7_0826700.1_S214	4	3	6	5	1	2	4	2	1.85105e+06	2.03257e+06	4.89859e+06	5.01136e+06	1710428	775445	2.50261e+06	548333	1.85105e+06	2.03257e+06	4.89859e+06	5.01136e+06	1710428	775445	2.50261e+06	548333	3.57066e+06	3.80554e+06	4.33812e+06	5.01136e+06	2.67999e+06	1.4095e+06	2.53834e+06	702842	4.18142e+06	1.83267e+06	2.2816	738	0.934663	1387	0.8638	0.00621323	0.0502004	0.399864	0.801803
EANEIVQDVLQEFVEGKIS#EEEDKQK_3	PF3D7_1201000.1	PF3D7_1201000.1	N/A	Plasmodium exported protein (PHISTb), unknown function	1	PF3D7_1201000.1_S433	1	1	1	1	1	1	1	1	2.41493e+06	1.98748e+06	3.99535e+06	4.77728e+06	1.1046e+06	1.67217e+06	2.51566e+06	1.07141e+06	2.41493e+06	1.98748e+06	3.99535e+06	4.77728e+06	1.1046e+06	1.67217e+06	2.51566e+06	1.07141e+06	4.6584e+06	3.72112e+06	3.53823e+06	4.77728e+06	1.73075e+06	3.03945e+06	2.55157e+06	1.37331e+06	4.17376e+06	2.17377e+06	1.92005	739	0.934574	1191	0.8831	0.00678252	0.0529708	0.540772	0.893172
FFS#SKNDNSHITSTLNENDK_3	PF3D7_0106300.1	PF3D7_0106300.1	ATP6	calcium-transporting ATPase	1	PF3D7_0106300.1_S591	1	3	2	1	0	0	0	0	499154	3.8252e+06	8.09558e+06	1.25782e+06	0	0	0	0	499154	3.8252e+06	8.09558e+06	1.25782e+06	0	0	0	2047.1	962867	7.16185e+06	7.16934e+06	1.25782e+06				2623.93	4.13797e+06	2623.93	1577.01	746	0.933954	10000	0.0176	n/a	n/a	1.10279e-21	2.1939e-18
KCS#DMLDEDTTSHLLLFNR_3	PF3D7_0606600.1	PF3D7_0606600.1	N/A	conserved Plasmodium protein, unknown function	1	PF3D7_0606600.1_S1420	1	1	1	1	0	1	1	1	1.73849e+06	1.69773e+06	6.1333e+06	4.42967e+06	0	916224	1.61948e+06	1.31356e+06	1.73849e+06	1.69773e+06	6.1333e+06	4.42967e+06	1.09736e+06	916224	1.61948e+06	1.31356e+06	3.35354e+06	3.17862e+06	5.43156e+06	4.42967e+06	1.71939e+06	1.66539e+06	1.6426e+06	1.68369e+06	4.09835e+06	1.67777e+06	2.44274	753	0.933333	1486	0.8541	0.00360721	0.0365972	0.350858	0.762839
RAS#VLLSLK_2	PF3D7_0527500.1	PF3D7_0527500.1	HIP	Hsc70-interacting protein	1	PF3D7_0527500.1_S172	1	1	2	2	1	1	1	2	2.13522e+06	2.06481e+06	4.48438e+06	4.26081e+06	1.71295e+06	1.43567e+06	2126533	1.64689e+06	2.13522e+06	2.06481e+06	4.48438e+06	4.26081e+06	1.71295e+06	1.43567e+06	2126533	1.64689e+06	4.11882e+06	3.8659e+06	3.9713e+06	4.26081e+06	2.68393e+06	2.60957e+06	2.15689e+06	2.11094e+06	4.05421e+06	2.39033e+06	1.69609	759	0.932801	1080	0.894	7.05255e-05	0.00432507	0.655498	0.935874
FYDITSFFKPSS#K_2	PF3D7_0219600.1	PF3D7_0219600.1	RFC1	replication factor C subunit 1	1	PF3D7_0219600.1_S104	1	0	1	1	0	0	1	0	1695285	0	5.34406e+06	5.23285e+06	0	0	425986	0	1695285	1.53988e+06	5.34406e+06	5.23285e+06	140788	0	425986	299726	3.2702e+06	2.88308e+06	4.73262e+06	5.23285e+06	220594		432066	384183	4.02969e+06	345615	11.6595	762	0.932535	4286	0.579	0.0027338	0.0313942	0.00253936	0.0219665
TVS#VLLR_2	PF3D7_0915400.1	PF3D7_0915400.1	PFK9	ATP-dependent 6-phosphofructokinase	1	PF3D7_0915400.1_S24	4	4	4	4	2	2	2	2	2.17952e+06	2208726	4.1334e+06	3.86853e+06	251569	168842	209021	134345	2.17952e+06	2208726	4.1334e+06	3.86853e+06	251569	168842	209021	134345	4.20429e+06	4.13535e+06	3.66048e+06	3.86853e+06	394172	306900	212005	172200	3.96716e+06	271319	14.6217	772	0.931649	4746	0.5338	1.55528e-07	0.000228911	0.000897892	0.00951154
NIVPQVS#RDALAQVSLK_3	PF3D7_1027800.1	PF3D7_1027800.1	RPL3	60S ribosomal protein L3	1	PF3D7_1027800.1_S344	1	2	3	2	1	1	1	1	1.17147e+06	1.2861e+06	5.63528e+06	5.96263e+06	668654	485797	829931	662164	1.17147e+06	1.2861e+06	5.63528e+06	5.96263e+06	668654	485797	829931	662164	2.25976e+06	2.40794e+06	4.99052e+06	5.96263e+06	1.04768e+06	883020	841778	848748	3.90521e+06	905307	4.31369	782	0.930762	2370	0.7672	0.0180406	0.0998605	0.0906896	0.349376
YKNS#LVMIPLKK_3	PF3D7_0814000.1	PF3D7_0814000.1	N/A	60S ribosomal protein L13-2, putative	1	PF3D7_0814000.1_S121	1	1	1	1	1	1	1	1	1942611	1.81292e+06	4.86925e+06	3.90411e+06	1.37575e+06	1.45373e+06	2897839	1.98811e+06	1942611	1.81292e+06	4.86925e+06	3.90411e+06	1.37575e+06	1.45373e+06	2897839	1.98811e+06	3.74729e+06	3.39429e+06	4.31214e+06	3.90411e+06	2.1556e+06	2.64241e+06	2.9392e+06	2.54832e+06	3.83946e+06	2.57138e+06	1.49315	793	0.929787	988	0.903	0.00226775	0.0280876	0.782482	0.966035
NINS#DIIIDENDIR_2	PF3D7_0715900.1	PF3D7_0715900.1	CDF	cation diffusion facilitator family protein, putative	1	PF3D7_0715900.1_S219	1	0	1	0	1	1	1	1	1.59813e+06	0	5.00438e+06	0	168479	529513	1.32361e+06	1064966	1.59813e+06	1.46522e+06	5.00438e+06	5.06267e+06	168479	529513	1.32361e+06	1064966	3.08279e+06	2.7433e+06	4.43181e+06	5.06267e+06	263981	962481	1.34251e+06	1.36505e+06	3.83014e+06	983505	3.89438	794	0.929699	2233	0.7807	0.00334736	0.0351771	0.119871	0.417786
YVVEVTGLPISGS#WQDLK_2	PF3D7_0517300.1	PF3D7_0517300.1	SR1	serine/arginine-rich splicing factor 1	1	PF3D7_0517300.1_S123	1	1	1	1	1	2	1	2	2.47145e+06	1.68261e+06	4.2651e+06	3.55071e+06	907481	512594	1.15807e+06	621939	2.47145e+06	1.68261e+06	4.2651e+06	3.55071e+06	907481	512594	1.15807e+06	621939	4.76742e+06	3.15032e+06	3.77711e+06	3.55071e+06	1.42189e+06	931726	1.1746e+06	797188	3.81139e+06	1.08135e+06	3.52466	801	0.929078	2085	0.7952	0.000320535	0.00983274	0.154966	0.490751
S#VILPEQHLNAK_2	PF3D7_0109000.1	PF3D7_0109000.1	PHIL1	photosensitized INA-labeled protein PHIL1	1	PF3D7_0109000.1_S28	1	1	1	1	1	1	1	1	1.24305e+06	1099283	5289254	6069360	171651	260726	496148	313958	1.24305e+06	1099283	5289254	6069360	171651	260726	496148	313958	2.39784e+06	2.05816e+06	4.68409e+06	6069360	268952	473914	503230	402424	3.80236e+06	412130	9.22612	802	0.928989	3920	0.615	0.0121198	0.0780821	0.00680476	0.0497332
LS#ISDLK_2	PF3D7_0922500.1	PF3D7_0922500.1	PGK	phosphoglycerate kinase	1	PF3D7_0922500.1_S7	1	2	2	1	1	1	1	1	2.14592e+06	2246553	3.6228e+06	3.58296e+06	1.66245e+06	1.54303e+06	2.28873e+06	1.81807e+06	2.14592e+06	2246553	3.6228e+06	3.58296e+06	1.66245e+06	1.54303e+06	2.28873e+06	1.81807e+06	4.13947e+06	4.20617e+06	3.20831e+06	3.58296e+06	2.60481e+06	2.80471e+06	2.3214e+06	2.33036e+06	3.78423e+06	2.51532e+06	1.50447	806	0.928635	1017	0.9002	0.00301298	0.0334201	0.774751	0.964674
RLS#NQPNLVFVGEHAK_2	PF3D7_1117700.1	PF3D7_1117700.1	RAN	GTP-binding nuclear protein RAN/TC4	1	PF3D7_1117700.1_S168	1	1	2	3	2	1	1	1	2.10322e+06	2.21586e+06	3.83247e+06	3.51416e+06	2.10836e+06	1.44547e+06	2.69921e+06	1.43248e+06	2.10322e+06	2.21586e+06	3.83247e+06	3.51416e+06	2.10836e+06	1.44547e+06	2.69921e+06	1.43248e+06	4.05711e+06	4.14871e+06	3.39398e+06	3.51416e+06	3.3035e+06	2.62739e+06	2.73774e+06	1.83612e+06	3.77849e+06	2.62619e+06	1.43877	807	0.928546	969	0.9049	0.0179239	0.0995871	0.820747	0.97063
SVFPS#IVGRPK_2	PF3D7_1246200.1	PF3D7_1246200.1	ACT1	actin I	1	PF3D7_1246200.1_S34	2	2	2	2	1	2	2	1	2.11329e+06	2.34867e+06	3.08319e+06	3.79096e+06	1.68215e+06	1433247	2.07913e+06	1.6448e+06	2.11329e+06	2.34867e+06	3.08319e+06	3.79096e+06	1.68215e+06	1433247	2.07913e+06	1.6448e+06	4.07653e+06	4.39736e+06	2.73043e+06	3.79096e+06	2.63568e+06	2.60517e+06	2.10881e+06	2.10826e+06	3.74882e+06	2.36448e+06	1.58547	814	0.927926	1089	0.8931	0.0121377	0.0781094	0.721732	0.951451
STLVHAIS#GVHTVR_3	PF3D7_1410600.1	PF3D7_1410600.1	eIF2gamma	eukaryotic translation initiation factor 2 subunit gamma, putative	1	PF3D7_1410600.1_S56	1	1	1	1	1	1	1	1	1.87621e+06	1.82555e+06	4.15865e+06	4.25382e+06	1.39853e+06	1.2259e+06	1.5114e+06	861908	1.87621e+06	1.82555e+06	4.15865e+06	4.25382e+06	1.39853e+06	1.2259e+06	1.5114e+06	861908	3.61921e+06	3.41793e+06	3.68284e+06	4.25382e+06	2.1913e+06	2.22828e+06	1.53297e+06	1.10478e+06	3.74345e+06	1.76433e+06	2.12174	816	0.927748	1424	0.8602	0.000899907	0.0164196	0.456313	0.842575
SGPFKS#NEYRY_2	PF3D7_0520900.1	PF3D7_0520900.1	SAHH	adenosylhomocysteinase	1	PF3D7_0520900.1_S474	2	0	1	2	0	0	1	1	1.93797e+06	0	3.47212e+06	4.56049e+06	0	0	456507	417023	1.93797e+06	1.90875e+06	3.47212e+06	4.56049e+06	373945	352099	456507	417023	3.73834e+06	3.57371e+06	3.07486e+06	4.56049e+06	585917	640001	463023	534531	3.73685e+06	555868	6.72255	819	0.927482	3302	0.6757	5.0873e-05	0.00367179	0.0223824	0.128916
GIDVQQVSLVINY#DLPASPDTYIHR_3	PF3D7_1468700.1	PF3D7_1468700.1	eIF4A	eukaryotic initiation factor 4A	1	PF3D7_1468700.1_Y337	0	1	2	2	0	0	0	0	0	737105	5.63204e+06	4.64918e+06	0	0	0	0	0	737105	5.63204e+06	4.64918e+06	92210.5	0	0	0		1.38007e+06	4.98766e+06	4.64918e+06	144480				3.6723e+06	144480	25.4173	831	0.926418	5998	0.4108	n/a	n/a	4.93821e-05	0.000858747
EAAGIHT#TTFNSIK_2	PF3D7_1246200.1	PF3D7_1246200.1	ACT1	actin I	1	PF3D7_1246200.1_T277	1	1	1	1	1	1	0	0	1.75612e+06	1.7549e+06	3.93366e+06	4.14604e+06	182074	130730	0	0	1.75612e+06	1.7549e+06	3.93366e+06	4.14604e+06	182074	130730	363650	361311	3.38755e+06	3.28566e+06	3.48359e+06	4.14604e+06	285283	237623	368841	463120	3.57571e+06	338717	10.5566	857	0.924113	4326	0.5751	3.59842e-06	0.000996252	0.00390153	0.0314842
DITT#LAPSTMK_2	PF3D7_1246200.1	PF3D7_1246200.1	ACT1	actin I	1	PF3D7_1246200.1_T320	1	1	1	1	0	0	1	1	1.50584e+06	1.45345e+06	3.80913e+06	5.23264e+06	0	0	382646	276201	1.50584e+06	1.45345e+06	3.80913e+06	5.23264e+06	448451	417480	382646	276201	2.90476e+06	2.72126e+06	3.37332e+06	5.23264e+06	702656	758841	388108	354029	3.55799e+06	550908	6.45841	867	0.923227	3322	0.6737	0.00212256	0.0270589	0.0257258	0.142666
KFESS#INEEGELIQDIIFPGK_3	PF3D7_1352400.1	PF3D7_1352400.1	N/A	conserved Plasmodium protein, unknown function	1	PF3D7_1352400.1_S416	1	2	1	2	1	1	1	1	1.50725e+06	1.36724e+06	4.83833e+06	4.47251e+06	872138	1.12311e+06	1.29682e+06	869416	1.50725e+06	1.36724e+06	4.83833e+06	4.47251e+06	872138	1.12311e+06	1.29682e+06	869416	2.90748e+06	2.55986e+06	4.28476e+06	4.47251e+06	1.36651e+06	2.04144e+06	1.31533e+06	1.1144e+06	3.55615e+06	1.45942e+06	2.43669	870	0.922961	1671	0.8359	0.00699118	0.0542046	0.352569	0.764057
DITTLAPS#TMK_2	PF3D7_1246200.1	PF3D7_1246200.1	ACT1	actin I	1	PF3D7_1246200.1_S324	1	1	2	1	1	0	0	0	1.50122e+06	1.43435e+06	3.80913e+06	5.23264e+06	444450	0	0	0	1.50122e+06	1.43435e+06	3.80913e+06	5.23264e+06	444450	417480	335640	276492	2.89586e+06	2.6855e+06	3.37332e+06	5.23264e+06	696387	758841	340431	354402	3.54683e+06	537515	6.59856	873	0.922695	3372	0.6688	0.00222973	0.0277334	0.0238851	0.135222
AGMVLNFAPSAVVS#ECK_2	PF3D7_1357000.1,PF3D7_1357100.1	PF3D7_1357000.1	N/A	elongation factor 1-alpha	1	PF3D7_1357000.1_S273	1	1	2	2	1	1	1	1	1.39049e+06	1.50648e+06	4.52624e+06	4.63035e+06	1.43172e+06	397886	1.18682e+06	909767	1.39049e+06	1.50648e+06	4.52624e+06	4.63035e+06	1.43172e+06	397886	1.18682e+06	909767	2.68225e+06	2.82055e+06	4.00838e+06	4.63035e+06	2.24329e+06	723225	1.20376e+06	1.16612e+06	3.53538e+06	1.3341e+06	2.65002	880	0.922074	1792	0.824	0.00838079	0.0607777	0.297593	0.708599
S#MNIMNSFLVDTFEK_2	PF3D7_1105100.1	PF3D7_1105100.1	H2B	histone H2B	1	PF3D7_1105100.1_S51	2	1	2	1	1	0	2	1	2.09605e+06	2.06444e+06	3.56198e+06	2.93926e+06	1.03453e+06	0	1.29254e+06	1.14092e+06	2.09605e+06	2.06444e+06	3.56198e+06	2.93926e+06	1.03453e+06	1.11377e+06	1.29254e+06	1.14092e+06	4.04326e+06	3.86521e+06	3.15444e+06	2.93926e+06	1.62096e+06	2.02447e+06	1.31099e+06	1.46241e+06	3.50054e+06	1.60471e+06	2.18142	887	0.921454	1546	0.8482	0.000856831	0.0163075	0.434245	0.82558
GNFLFTSES#VNEGHPDK_2	PF3D7_0922200.1	PF3D7_0922200.1	SAMS	S-adenosylmethionine synthetase	1	PF3D7_0922200.1_S17	1	1	1	2	1	1	1	1	1806922	1593483	3868199	3.99187e+06	1.18892e+06	873134	1.04974e+06	734602	1806922	1593483	3868199	3.99187e+06	1.18892e+06	873134	1.04974e+06	734602	3.48555e+06	2.98345e+06	3.42562e+06	3.99187e+06	1.86286e+06	1.58707e+06	1.06472e+06	941597	3.47162e+06	1.36406e+06	2.54506	894	0.920833	1764	0.8268	0.000413113	0.010928	0.323307	0.732393
FQTS#KS#GDEMIGLK_2	PF3D7_0708400.1	PF3D7_0708400.1	HSP90	heat shock protein 90	2	PF3D7_0708400.1_S487	1	1	1	4	1	1	1	1	1.38105e+06	951873	4.68986e+06	5.20051e+06	496919	378070	546914	401130	1.38105e+06	951873	4.68986e+06	5.20051e+06	496919	378070	546914	401130	2.66404e+06	1.78217e+06	4.15328e+06	5.20051e+06	778599	687207	554720	514160	3.45e+06	633671	5.44446	901	0.920213	3043	0.7011	0.0102483	0.0691914	0.0452386	0.21657
FQTS#KS#GDEMIGLK_2	PF3D7_0708400.1	PF3D7_0708400.1	HSP90	heat shock protein 90	2	PF3D7_0708400.1_S489	1	1	1	4	1	1	1	1	1.38105e+06	951873	4.68986e+06	5.20051e+06	496919	378070	546914	401130	1.38105e+06	951873	4.68986e+06	5.20051e+06	496919	378070	546914	401130	2.66404e+06	1.78217e+06	4.15328e+06	5.20051e+06	778599	687207	554720	514160	3.45e+06	633671	5.44446	901	0.920213	3043	0.7011	0.0102483	0.0691914	0.0452386	0.21657
SMNIMNS#FLVDTFEK_2	PF3D7_1105100.1	PF3D7_1105100.1	H2B	histone H2B	1	PF3D7_1105100.1_S57	1	2	2	1	0	1	1	1	2.09605e+06	2.06444e+06	3260472	2.93926e+06	0	1.12021e+06	1.2156e+06	1.14092e+06	2.09605e+06	2.06444e+06	3260472	2.93926e+06	1.03583e+06	1.12021e+06	1.2156e+06	1.14092e+06	4.04326e+06	3.86521e+06	2.88743e+06	2.93926e+06	1.623e+06	2.03618e+06	1.23295e+06	1.46241e+06	3.43379e+06	1.58863e+06	2.16148	907	0.919681	1558	0.847	0.00179848	0.0242478	0.441483	0.831396
EEYDESGPS#IVHR_3	PF3D7_1246200.1	PF3D7_1246200.1	ACT1	actin I	1	PF3D7_1246200.1_S369	1	1	1	1	1	1	1	1	1.76561e+06	1.85813e+06	3.34317e+06	3806225	1.79361e+06	1.51348e+06	1.72274e+06	1604324	1.76561e+06	1.85813e+06	3.34317e+06	3806225	1.79361e+06	1.51348e+06	1.72274e+06	1604324	3.40585e+06	3.47894e+06	2.96066e+06	3806225	2.81032e+06	2.751e+06	1.74733e+06	2.05639e+06	3.41292e+06	2.34126e+06	1.45773	911	0.919326	1104	0.8916	0.0143252	0.0863523	0.807192	0.967971
EEYDES#GPSIVHR_3	PF3D7_1246200.1	PF3D7_1246200.1	ACT1	actin I	1	PF3D7_1246200.1_S366	1	1	1	1	1	1	1	1	1.76561e+06	1.85813e+06	3.34317e+06	3806225	1827975	1.51348e+06	1.72274e+06	1604324	1.76561e+06	1.85813e+06	3.34317e+06	3806225	1827975	1.51348e+06	1.72274e+06	1604324	3.40585e+06	3.47894e+06	2.96066e+06	3806225	2.86417e+06	2.751e+06	1.74733e+06	2.05639e+06	3.41292e+06	2.35472e+06	1.44939	911	0.919326	1094	0.8926	0.0165233	0.0945674	0.813123	0.969136
GIDVQQVS#LVINYDLPASPDTYIHR_3	PF3D7_1468700.1	PF3D7_1468700.1	eIF4A	eukaryotic initiation factor 4A	1	PF3D7_1468700.1_S332	3	1	9	10	0	0	0	0	620117	737105	6.63131e+06	5.19708e+06	0	0	0	0	620117	737105	6.63131e+06	5.19708e+06	85701.1	0	0	0	1.1962e+06	1.38007e+06	5.87259e+06	5.19708e+06	134281				3.41149e+06	134281	25.4056	913	0.919149	6163	0.3946	n/a	n/a	4.95127e-05	0.000859517
GRT#LIEALDTMEPPKRPYDKPLR_5	PF3D7_1357000.1,PF3D7_1357100.1	PF3D7_1357000.1	N/A	elongation factor 1-alpha	1	PF3D7_1357000.1_T213	1	2	2	3	0	1	1	0	887124	908078	5.38214e+06	5.35844e+06	0	28214.9	69289.5	0	887124	908078	5.38214e+06	5.35844e+06	9154.7	28214.9	69289.5	35132.4	1.71126e+06	1.70018e+06	4.76635e+06	5.35844e+06	14344.1	51285.4	70278.5	45032	3.38405e+06	45235	74.8105	918	0.918706	7917	0.2222	0.0141623	0.0856626	3.81809e-08	1.78354e-06
KLGS#GAYGEVLLCR_3	PF3D7_0217500.1	PF3D7_0217500.1	CDPK1	calcium-dependent protein kinase 1	1	PF3D7_0217500.1_S64	1	1	2	2	1	1	1	1	1.38603e+06	1.36596e+06	4.13467e+06	4.58558e+06	1.16333e+06	901020	1.52926e+06	1.53173e+06	1.38603e+06	1.36596e+06	4.13467e+06	4.58558e+06	1.16333e+06	901020	1.52926e+06	1.53173e+06	2.67365e+06	2.55747e+06	3.66161e+06	4.58558e+06	1.82276e+06	1.63776e+06	1.55109e+06	1.96334e+06	3.36958e+06	1.74374e+06	1.93239	924	0.918174	1439	0.8587	0.01524	0.0897307	0.535133	0.890639
HSLIDDVEAVAYPS#FER_3	PF3D7_0627500.1	PF3D7_0627500.1	DJ1	protein DJ-1	1	PF3D7_0627500.1_S129	2	2	2	2	1	1	2	2	1.76785e+06	2.1589e+06	3.02233e+06	2.9457e+06	437954	442509	894888	968446	1.76785e+06	2.1589e+06	3.02233e+06	2.9457e+06	437954	442509	894888	968446	3.41018e+06	4.04206e+06	2.67653e+06	2.9457e+06	686209	804335	907661	1.24133e+06	3.26862e+06	909885	3.59234	945	0.916312	2358	0.7684	0.000330591	0.00986301	0.147732	0.477729
LNAS#LTELDDNQCQFLGVNK_2	PF3D7_0520900.1	PF3D7_0520900.1	SAHH	adenosylhomocysteinase	1	PF3D7_0520900.1_S452	1	0	1	1	0	1	1	1	1.51793e+06	0	4.39087e+06	3.34902e+06	0	419210	788566	503701	1.51793e+06	1.54812e+06	4.39087e+06	3.34902e+06	1.48826e+06	419210	788566	503701	2.92808e+06	2.89851e+06	3.88849e+06	3.34902e+06	2.33189e+06	761986	799822	645634	3.26603e+06	1.13483e+06	2.87798	948	0.916046	2023	0.8013	0.00366209	0.0368336	0.249432	0.652238
SELTYDNLKS#MEEQEK_3	PF3D7_1138500.1	PF3D7_1138500.1	PPM2	protein phosphatase PPM2	1	PF3D7_1138500.1_S485	1	1	0	1	0	0	0	0	1.35032e+06	1.53612e+06	0	4.01129e+06	0	0	0	0	1.35032e+06	1.53612e+06	3.91939e+06	4.01129e+06	353424	314781	825379	687343	2.60476e+06	2.87604e+06	3.47095e+06	4.01129e+06	553763	572168	837160	881021	3.24076e+06	711028	4.55785	954	0.915514	2829	0.7221	0.000239671	0.00799525	0.0775233	0.31648
VYS#NENIIDTPNK_2	PF3D7_1121100.1	PF3D7_1121100.1	N/A	conserved protein, unknown function	1	PF3D7_1121100.1_S233	1	1	1	1	1	1	1	1	1.57802e+06	1.65301e+06	3.77294e+06	3356418	1.40362e+06	820332	458242	647269	1.57802e+06	1.65301e+06	3.77294e+06	3356418	1.40362e+06	820332	458242	647269	3.04399e+06	3.0949e+06	3.34126e+06	3356418	2.19927e+06	1.49109e+06	464783	829656	3.20914e+06	1.2462e+06	2.57514	966	0.91445	1895	0.8139	0.00239463	0.0289511	0.315686	0.724366
GYGFLTFSS#PR_2	PF3D7_0916700.1	PF3D7_0916700.1	HoMu	RNA-binding protein musashi, putative	1	PF3D7_0916700.1_S273	1	1	2	2	1	1	2	1	1.4863e+06	1.37436e+06	3.83781e+06	3.95747e+06	1382237	999562	1829261	1.36981e+06	1.4863e+06	1.37436e+06	3.83781e+06	3.95747e+06	1382237	999562	1829261	1.36981e+06	2.86706e+06	2.57318e+06	3.39871e+06	3.95747e+06	2.16576e+06	1.81687e+06	1.85537e+06	1.7558e+06	3.19911e+06	1.89845e+06	1.68511	971	0.914007	1350	0.8675	0.0064751	0.0516008	0.661765	0.937993
DVLENLVQS#EGKEGK_3	PF3D7_1011800.1	PF3D7_1011800.1	PREBP	PRE-binding protein	1	PF3D7_1011800.1_S859	1	1	2	2	1	1	1	1	1.60096e+06	1679367	3.28223e+06	3.63555e+06	1.36625e+06	1.34555e+06	2.42591e+06	2.02031e+06	1.60096e+06	1679367	3.28223e+06	3.63555e+06	1.36625e+06	1.34555e+06	2.42591e+06	2.02031e+06	3.08825e+06	3.14424e+06	2.90669e+06	3.63555e+06	2.1407e+06	2.44576e+06	2.46053e+06	2.58959e+06	3.19369e+06	2.40915e+06	1.32565	973	0.91383	1073	0.8947	0.00510232	0.0443927	0.906613	0.986553
NFAS#INEYPYVDIK_2	PF3D7_0108700.1	PF3D7_0108700.1	PSOP24	secreted ookinete protein, putative	1	PF3D7_0108700.1_S674	1	1	1	1	0	1	1	1	1.45163e+06	1.75967e+06	4.59334e+06	2.59019e+06	0	78491.1	320937	240318	1.45163e+06	1.75967e+06	4.59334e+06	2.59019e+06	88496.4	78491.1	320937	240318	2.80018e+06	3.2946e+06	4.0678e+06	2.59019e+06	138661	142671	325518	308035	3.18819e+06	228721	13.9392	975	0.913652	5092	0.4998	0.000111515	0.00526165	0.00112629	0.0114435
SKS#YGFVHYEDEESAK_3	PF3D7_1224300.1	PF3D7_1224300.1	PABP1	polyadenylate-binding protein 1, putative	1	PF3D7_1224300.1_S145	1	1	2	2	0	0	1	1	1.61273e+06	1.65779e+06	3.37398e+06	3.46048e+06	0	0	684823	499446	1.61273e+06	1.65779e+06	3.37398e+06	3.46048e+06	556057	0	684823	499446	3.11094e+06	3.10384e+06	2.98795e+06	3.46048e+06	871259		694599	640179	3.1658e+06	735345	4.30519	982	0.913032	2763	0.7286	9.45123e-06	0.00163655	0.0911925	0.350635
VESGVELALITQLLSSSPS#ASSSCGNINIDSGKDEK_4	PF3D7_0801800.1	PF3D7_0801800.1	N/A	mannose-6-phosphate isomerase, putative	1	PF3D7_0801800.1_S464	1	0	1	0	0	0	0	0	1.82678e+06	0	2.41652e+06	0	0	0	0	0	1.82678e+06	2.00487e+06	2.41652e+06	0	845895	0	813096	430340	3.52386e+06	3.75368e+06	2.14003e+06		1.32539e+06		824702	551601	3.13919e+06	900565	3.4858	989	0.912411	2379	0.7664	0.0154576	0.0903414	0.159305	0.498705
EISLIPTYS#KEK_2	PF3D7_1464500.1	PF3D7_1464500.1	N/A	conserved Plasmodium membrane protein, unknown function	1	PF3D7_1464500.1_S1889	1	1	2	1	1	0	0	0	1.64143e+06	1.83543e+06	3182268	3.063e+06	1.70733e+06	0	0	0	1.64143e+06	1.83543e+06	3182268	3.063e+06	1.70733e+06	1.33073e+06	2.64607e+06	2.12406e+06	3.16631e+06	3.43643e+06	2.81817e+06	3.063e+06	2.67514e+06	2.41882e+06	2.68384e+06	2.72257e+06	3.12098e+06	2.62509e+06	1.1889	994	0.911968	970	0.9048	0.0144201	0.0868054	0.977687	0.999656
ADVNEFSGVVHLVS#YEYEQISSEALEAAR_3	PF3D7_1414300.1	PF3D7_1414300.1	N/A	60S ribosomal protein L10, putative	1	PF3D7_1414300.1_S54	2	2	2	2	2	2	2	1	1.72923e+06	1.36177e+06	4123421	2.62351e+06	1.26422e+06	1273990	1.3164e+06	965810	1.72923e+06	1.36177e+06	4123421	2.62351e+06	1.26422e+06	1273990	1.3164e+06	965810	3.33567e+06	2.54962e+06	3.65164e+06	2.62351e+06	1.98085e+06	2.31569e+06	1.33519e+06	1.23795e+06	3.04011e+06	1.71742e+06	1.77016	1021	0.909574	1462	0.8565	0.0122734	0.0784841	0.614837	0.925546
GVS#FTFGQDVVHNFLR_2	PF3D7_1414400.1	PF3D7_1414400.1	PP1	serine/threonine protein phosphatase PP1	1	PF3D7_1414400.1_S222	1	1	2	2	1	1	1	1	1.64322e+06	1.59929e+06	3.20155e+06	3.1578e+06	663652	766008	1.13849e+06	1.10486e+06	1.64322e+06	1.59929e+06	3.20155e+06	3.1578e+06	663652	766008	1.13849e+06	1.10486e+06	3.16977e+06	2.99431e+06	2.83525e+06	3.1578e+06	1.03984e+06	1.39235e+06	1.15474e+06	1.41619e+06	3.03928e+06	1.25078e+06	2.42991	1022	0.909486	1890	0.8144	6.04365e-06	0.00130174	0.354499	0.765615
RLS#KEDIEFLQGAIK_3	PF3D7_0410600.1	PF3D7_0410600.1	ATRP	armadillo-type repeat protein ATRP	1	PF3D7_0410600.1_S28	1	1	1	1	1	1	1	1	1.70072e+06	1.73089e+06	2.86549e+06	3.0577e+06	1.30072e+06	1.12578e+06	1.42463e+06	1146227	1.70072e+06	1.73089e+06	2.86549e+06	3.0577e+06	1.30072e+06	1.12578e+06	1.42463e+06	1146227	3.28069e+06	3.24071e+06	2.53764e+06	3.0577e+06	2.03803e+06	2.0463e+06	1.44497e+06	1.46921e+06	3.02918e+06	1.74963e+06	1.73133	1023	0.909397	1436	0.859	0.00178789	0.0242038	0.635797	0.930321
HNS#FHNNNNNDLNQINNFGIK_3	PF3D7_0703500.1	PF3D7_0703500.1	N/A	erythrocyte membrane-associated antigen	1	PF3D7_0703500.1_S727	3	6	7	10	2	2	5	3	1.41124e+06	1.73793e+06	3.21665e+06	3.28488e+06	385848	670479	303740	696083	1.41124e+06	1.73793e+06	3.21665e+06	3.28488e+06	385848	670479	303740	696083	2.72228e+06	3.2539e+06	2.84862e+06	3.28488e+06	604568	1.21871e+06	308076	892224	3.02742e+06	755895	4.00508	1026	0.909131	2707	0.7341	8.17159e-05	0.00451021	0.111223	0.399111
EIDFLS#CKS#VILPEQHLNAK_3	PF3D7_0109000.1	PF3D7_0109000.1	PHIL1	photosensitized INA-labeled protein PHIL1	2	PF3D7_0109000.1_S25	1	1	2	2	1	0	1	1	1.14656e+06	1.31518e+06	3.78164e+06	4.06976e+06	171559	0	367169	251979	1.14656e+06	1.31518e+06	3.78164e+06	4.06976e+06	171559	110808	367169	251979	2.21172e+06	2.46238e+06	3.34896e+06	4.06976e+06	268807	201412	372410	322981	3.02321e+06	291402	10.3747	1028	0.908954	4605	0.5477	0.000689217	0.014631	0.00419895	0.0334671
EIDFLS#CKS#VILPEQHLNAK_3	PF3D7_0109000.1	PF3D7_0109000.1	PHIL1	photosensitized INA-labeled protein PHIL1	2	PF3D7_0109000.1_S28	1	1	2	2	1	0	1	1	1.14656e+06	1.31518e+06	3.78164e+06	4.06976e+06	171559	0	367169	251979	1.14656e+06	1.31518e+06	3.78164e+06	4.06976e+06	171559	110808	367169	251979	2.21172e+06	2.46238e+06	3.34896e+06	4.06976e+06	268807	201412	372410	322981	3.02321e+06	291402	10.3747	1028	0.908954	4605	0.5477	0.000689217	0.014631	0.00419895	0.0334671
TMNS#LLK_2	PF3D7_0918300.1	PF3D7_0918300.1	EIF3F	eukaryotic translation initiation factor 3 subunit F, putative	1	PF3D7_0918300.1_S13	1	1	2	2	1	1	1	1	1.40406e+06	1.34179e+06	3.76064e+06	3.36261e+06	436009	511002	675818	746999	1.40406e+06	1.34179e+06	3.76064e+06	3.36261e+06	436009	511002	675818	746999	2.70842e+06	2.5122e+06	3.33037e+06	3.36261e+06	683162	928834	685465	957487	2.9784e+06	813737	3.66015	1045	0.907447	2554	0.7492	7.97142e-05	0.00451021	0.140874	0.464152
KLES#LGFPK_2	PF3D7_1011700.1	PF3D7_1011700.1	RAD23	DNA repair protein RAD23, putative	1	PF3D7_1011700.1_S353	1	1	1	1	1	1	1	1	1.08029e+06	1.05058e+06	4.05843e+06	4.2128e+06	324153	340919	495917	297338	1.08029e+06	1.05058e+06	4.05843e+06	4.2128e+06	324153	340919	495917	297338	2.08388e+06	1.96698e+06	3.59409e+06	4.2128e+06	507900	619679	502996	381122	2.96444e+06	502924	5.8944	1047	0.90727	3518	0.6545	0.00456274	0.0418852	0.0349976	0.179259
EAAGIHTTTFNS#IKK_3	PF3D7_1246200.1	PF3D7_1246200.1	ACT1	actin I	1	PF3D7_1246200.1_S282	2	2	2	1	1	1	1	1	1.59758e+06	1489788	3.48797e+06	2.72503e+06	720071	526424	866938	734423	1.59758e+06	1489788	3.48797e+06	2.72503e+06	720071	526424	866938	734423	3.08172e+06	2.7893e+06	3.0889e+06	2.72503e+06	1.12824e+06	956865	879313	941367	2.92124e+06	976447	2.9917	1062	0.90594	2241	0.7799	2.04595e-06	0.000752823	0.228805	0.623713
NDLINNLGT#IAR_2	PF3D7_0708400.1	PF3D7_0708400.1	HSP90	heat shock protein 90	1	PF3D7_0708400.1_T95	1	1	1	1	1	1	1	1	1.39215e+06	1.511e+06	2.78495e+06	3.64922e+06	347601	383700	121100	134252	1.39215e+06	1.511e+06	2.78495e+06	3.64922e+06	347601	383700	121100	134252	2.68545e+06	2.82902e+06	2.46631e+06	3.64922e+06	544640	697441	122829	172081	2.9075e+06	384248	7.56673	1066	0.905585	4074	0.5998	0.000137563	0.00595498	0.0146196	0.0923896
KTDS#LFECEVFKPEQTNK_3	PF3D7_0918900.1	PF3D7_0918900.1	gammaGCS	gamma-glutamylcysteine synthetase	1	PF3D7_0918900.1_S338	1	1	1	1	1	1	1	1	1.30913e+06	1.46286e+06	3.47804e+06	3.28409e+06	809991	749306	1.46564e+06	1.24339e+06	1.30913e+06	1.46286e+06	3.47804e+06	3.28409e+06	809991	749306	1.46564e+06	1.24339e+06	2.52531e+06	2.73887e+06	3.0801e+06	3.28409e+06	1.26914e+06	1.36199e+06	1.48656e+06	1.59375e+06	2.90709e+06	1.42786e+06	2.03598	1067	0.905496	1695	0.8336	0.000198458	0.00706686	0.490273	0.863122
AIKS#GDS#ALVSLEPK_3	PF3D7_1357000.1,PF3D7_1357100.1	PF3D7_1357000.1	N/A	elongation factor 1-alpha	2	PF3D7_1357000.1_S382	1	2	2	1	1	1	1	2	1.84495e+06	1.87441e+06	3.90638e+06	1.04761e+06	199767	154851	210176	250090	1.84495e+06	1.87441e+06	3.90638e+06	1.04761e+06	199767	154851	210176	250090	3.5589e+06	3.50942e+06	3.45944e+06	1.04761e+06	313005	281468	213176	320560	2.89384e+06	282052	10.2599	1072	0.905053	4671	0.5412	0.0054498	0.0457939	0.00439983	0.0347066
AIKS#GDS#ALVSLEPK_3	PF3D7_1357000.1,PF3D7_1357100.1	PF3D7_1357000.1	N/A	elongation factor 1-alpha	2	PF3D7_1357000.1_S385	1	2	2	1	1	1	1	2	1.84495e+06	1.87441e+06	3.90638e+06	1.04761e+06	199767	154851	210176	250090	1.84495e+06	1.87441e+06	3.90638e+06	1.04761e+06	199767	154851	210176	250090	3.5589e+06	3.50942e+06	3.45944e+06	1.04761e+06	313005	281468	213176	320560	2.89384e+06	282052	10.2599	1072	0.905053	4671	0.5412	0.0054498	0.0457939	0.00439983	0.0347066
SGPFKS#NEYRY_3	PF3D7_0520900.1	PF3D7_0520900.1	SAHH	adenosylhomocysteinase	1	PF3D7_0520900.1_S474	2	2	2	2	1	1	1	1	1.47406e+06	1.44149e+06	2.76268e+06	3.56262e+06	270465	259795	386551	362353	1.47406e+06	1.44149e+06	2.76268e+06	3.56262e+06	270465	259795	386551	362353	2.84345e+06	2.69888e+06	2.44659e+06	3.56262e+06	423779	472222	392069	464457	2.88788e+06	438132	6.59136	1074	0.904876	3780	0.6287	5.16638e-05	0.00367179	0.0239758	0.135509
SLKS#NIMMEPELVSVIDTVK_3	PF3D7_1212700.1	PF3D7_1212700.1	EIF3A	eukaryotic translation initiation factor 3 subunit A, putative	1	PF3D7_1212700.1_S268	1	1	2	2	1	1	1	2	1.80784e+06	1.7395e+06	2.36686e+06	2.6627e+06	358523	541776	662330	585706	1.80784e+06	1.7395e+06	2.36686e+06	2.6627e+06	358523	541776	662330	585706	3.48731e+06	3.25683e+06	2.09605e+06	2.6627e+06	561752	984771	671784	750745	2.87572e+06	742263	3.87427	1080	0.904344	2744	0.7305	0.000600622	0.0131943	0.121525	0.42148
ISPGYVS#FHEK_3	PF3D7_1347500.1	PF3D7_1347500.1	ALBA4	DNA/RNA-binding protein Alba 4	1	PF3D7_1347500.1_S119	1	0	1	1	1	0	1	0	1.48375e+06	0	3.02115e+06	3.38314e+06	1.10985e+06	0	1.53874e+06	0	1.48375e+06	1325230	3.02115e+06	3.38314e+06	1.10985e+06	1.03406e+06	1.53874e+06	1.47845e+06	2.86214e+06	2.4812e+06	2.67548e+06	3.38314e+06	1.73897e+06	1.87958e+06	1.56071e+06	1.89505e+06	2.85049e+06	1.76858e+06	1.61174	1089	0.903546	1422	0.8604	0.00205204	0.0264612	0.705376	0.947574
TGNALS#VELGPGILDNIYDGIQRPLER_3	PF3D7_1311900.1	PF3D7_1311900.1	vapA	V-type proton ATPase catalytic subunit A	1	PF3D7_1311900.1_S80	2	2	3	5	1	0	1	2	1.90091e+06	1.63721e+06	2.68409e+06	2.17715e+06	605050	0	1.17811e+06	613569	1.90091e+06	1.63721e+06	2.68409e+06	2.17715e+06	605050	977127	1.17811e+06	613569	3.66684e+06	3.06532e+06	2.37699e+06	2.17715e+06	948025	1.77609e+06	1.19492e+06	786460	2.82158e+06	1.17638e+06	2.39853	1097	0.902837	1970	0.8065	0.00650069	0.0516008	0.363583	0.772851
HSLIDDVEAVAYPS#FER_2	PF3D7_0627500.1	PF3D7_0627500.1	DJ1	protein DJ-1	1	PF3D7_0627500.1_S129	2	2	2	2	0	0	0	1	1.71217e+06	1.79023e+06	2298376	2.39584e+06	0	0	0	510215	1.71217e+06	1.79023e+06	2298376	2.39584e+06	299304	182158	684250	510215	3.30277e+06	3.3518e+06	2.03541e+06	2.39584e+06	468966	331103	694018	653983	2.77146e+06	537017	5.16083	1109	0.901773	3376	0.6684	0.000595283	0.0131753	0.0534786	0.24616
TSGLS#FDEVLFSHDIK_3	PF3D7_0606600.1	PF3D7_0606600.1	N/A	conserved Plasmodium protein, unknown function	1	PF3D7_0606600.1_S993	1	2	1	1	1	1	1	1	1.2417e+06	1.25817e+06	3.10652e+06	3.51401e+06	257323	157382	706536	572958	1.2417e+06	1.25817e+06	3.10652e+06	3.51401e+06	257323	157382	706536	572958	2.39523e+06	2.35564e+06	2.7511e+06	3.51401e+06	403187	286068	716621	734405	2.75399e+06	535070	5.14697	1119	0.900887	3380	0.668	0.000265962	0.00863495	0.0539237	0.247065
LPAAS#LGDMVLATVK_2	PF3D7_1331800.1	PF3D7_1331800.1	N/A	60S ribosomal protein L23, putative	1	PF3D7_1331800.1_S55	1	1	1	1	1	1	1	1	1.39015e+06	1.27935e+06	3.52158e+06	2.72209e+06	1008980	1.15911e+06	1.32767e+06	652301	1.39015e+06	1.27935e+06	3.52158e+06	2.72209e+06	1008980	1.15911e+06	1.32767e+06	652301	2.6816e+06	2.3953e+06	3.11866e+06	2.72209e+06	1.58092e+06	2.10688e+06	1.34662e+06	836106	2.72941e+06	1.46763e+06	1.85974	1125	0.900355	1661	0.8369	0.00590017	0.0482002	0.56932	0.90536
MFS#LHNLEK_2	PF3D7_1361100.1	PF3D7_1361100.1	SEC24A	protein transport protein Sec24A	1	PF3D7_1361100.1_S775	1	1	1	1	1	1	1	1	1.5123e+06	1.59589e+06	2.51519e+06	2.59687e+06	518900	509777	623087	405417	1.5123e+06	1.59589e+06	2.51519e+06	2.59687e+06	518900	509777	623087	405417	2.91721e+06	2.98795e+06	2.22742e+06	2.59687e+06	813040	926606	631981	519655	2.68236e+06	722821	3.71097	1140	0.899025	2800	0.725	5.83653e-05	0.00378988	0.135977	0.453991
S#VTDAGVIDSQSVNK_2	PF3D7_1036900.1	PF3D7_1036900.1	N/A	conserved Plasmodium protein, unknown function	1	PF3D7_1036900.1_S689	0	1	0	1	0	1	1	1	0	1.2343e+06	0	3.65703e+06	0	826215	1.34137e+06	1.07278e+06	1.25372e+06	1.2343e+06	2.51697e+06	3.65703e+06	1.03153e+06	826215	1.34137e+06	1.07278e+06	2.41843e+06	2.31096e+06	2.22899e+06	3.65703e+06	1.61625e+06	1.50179e+06	1.36052e+06	1.37507e+06	2.65385e+06	1.46341e+06	1.81348	1153	0.897872	1669	0.8361	0.0131197	0.0817735	0.592344	0.916145
KDS#VCFYGGTLK_2	PF3D7_0709700.1	PF3D7_0709700.1	PARE	prodrug activation and resistance esterase	1	PF3D7_0709700.1_S309	1	1	1	1	1	1	0	0	1.29877e+06	1.17732e+06	3.44487e+06	2.83469e+06	1.22212e+06	1114903	0	0	1.29877e+06	1.17732e+06	3.44487e+06	2.83469e+06	1.22212e+06	1114903	1.40244e+06	1.15549e+06	2.50532e+06	2.20428e+06	3.05073e+06	2.83469e+06	1.91489e+06	2.02653e+06	1.42246e+06	1.48108e+06	2.64875e+06	1.71124e+06	1.54786	1155	0.897695	1469	0.8558	0.00793461	0.0585385	0.745857	0.957935
LLT#ECNFPSIAIHGGLEQQER_3	PF3D7_0209800.1	PF3D7_0209800.1	UAP56	ATP-dependent RNA helicase UAP56	1	PF3D7_0209800.1_T339	1	1	1	1	1	0	0	0	1.36636e+06	1.33463e+06	2.84168e+06	2.82436e+06	55429	0	0	0	1.36636e+06	1.33463e+06	2.84168e+06	2.82436e+06	55429	0	48392.2	72135.8	2.6357e+06	2.4988e+06	2.51655e+06	2.82436e+06	86849.1		49083	92462.1	2.61885e+06	76131.4	34.3991	1169	0.896454	7152	0.2974	1.00645e-06	0.00060852	8.1075e-06	0.000176741
KPETEDENISSLINS#K_3	PF3D7_0522600.1	PF3D7_0522600.1	N/A	magnesium transporter NIPA, putative	1	PF3D7_0522600.1_S219	1	1	1	2	1	1	1	1	1.35666e+06	1.2216e+06	2.88167e+06	2.91754e+06	778872	710884	877837	744400	1.35666e+06	1.2216e+06	2.88167e+06	2.91754e+06	778872	710884	877837	744400	2.61699e+06	2.28718e+06	2.55197e+06	2.91754e+06	1.22038e+06	1.29215e+06	890367	954156	2.59342e+06	1.08926e+06	2.38089	1182	0.895301	2074	0.7963	9.01591e-05	0.00464127	0.368808	0.777913
KPMVVET#FTEYPPLGR_3	PF3D7_1357000.1,PF3D7_1357100.1	PF3D7_1357000.1	N/A	elongation factor 1-alpha	1	PF3D7_1357000.1_T400	0	1	1	2	0	0	0	0	0	805968	2.9962e+06	5.13897e+06	0	0	0	0	549929	805968	2.9962e+06	5.13897e+06	0	0	0	78328.3	1.06081e+06	1.509e+06	2.65339e+06	5.13897e+06				100400	2.59054e+06	100400	25.8023	1186	0.894947	6695	0.3423	n/a	n/a	4.53092e-05	0.00080194
KAYYNEDVVLS#K_2	PF3D7_1223700.1	PF3D7_1223700.1	VIT	vacuolar iron transporter	1	PF3D7_1223700.1_S21	2	1	2	2	0	1	1	1	1.43393e+06	1332809	2.7919e+06	2.60109e+06	0	911737	684036	419790	1.43393e+06	1332809	2.7919e+06	2.60109e+06	587366	911737	684036	419790	2.76604e+06	2.49539e+06	2.47247e+06	2.60109e+06	920315	1.65724e+06	693801	538078	2.58375e+06	952358	2.713	1191	0.894504	2285	0.7756	0.000710197	0.0149045	0.283292	0.691341
SPELIGAGDQGIMFGYATDETENYMPLTHHYAT#LLGK_4	PF3D7_0922200.1	PF3D7_0922200.1	SAMS	S-adenosylmethionine synthetase	1	PF3D7_0922200.1_T151	0	1	1	1	0	0	0	0	0	998828	3.41892e+06	2.84715e+06	0	0	0	0	0	998828	3.41892e+06	2.84715e+06	37213.9	9316.3	59172	46910.8		1.87009e+06	3.02775e+06	2.84715e+06	58308.7	16934	60016.6	60129.3	2.58166e+06	48847.1	52.8518	1193	0.894326	7814	0.2324	0.000389346	0.0106782	4.76846e-07	1.58106e-05
FLNNINS#LQEQEK_2	PF3D7_0708800.1	PF3D7_0708800.1	HSP110c	heat shock protein 110	1	PF3D7_0708800.1_S768	1	1	2	1	1	0	0	0	989208	1.06719e+06	3.36746e+06	3.42997e+06	580572	0	0	0	989208	1.06719e+06	3.36746e+06	3.42997e+06	580572	430117	800722	592449	1.90818e+06	1.99807e+06	2.98218e+06	3.42997e+06	909670	781811	812151	759389	2.5796e+06	815755	3.16222	1195	0.894149	2546	0.75	0.00331305	0.0351231	0.201457	0.57916
NKTSY#NEIPNLTNTNSISNINK_3	PF3D7_1145100.1	PF3D7_1145100.1	SEC21	coatomer subunit gamma, putative	1	PF3D7_1145100.1_Y756	1	1	1	1	0	0	0	0	1519333	0	2.43617e+06	2.48037e+06	0	0	0	0	1519333	1.41511e+06	2.43617e+06	2.48037e+06	349003	157323	334057	217102	2.93079e+06	2.64949e+06	2.15743e+06	2.48037e+06	546837	285962	338825	278276	2.55452e+06	362475	7.04744	1203	0.89344	4196	0.5878	1.50677e-05	0.0020161	0.0189357	0.114154
GIKPILNGYDTIGQAQS#GTGK_3	PF3D7_1468700.1	PF3D7_1468700.1	eIF4A	eukaryotic initiation factor 4A	1	PF3D7_1468700.1_S69	6	4	5	6	4	3	2	3	1.70368e+06	1.16452e+06	2.06907e+06	2.90247e+06	972305	344985	492774	358108	1.70368e+06	1.16452e+06	2.06907e+06	2.90247e+06	972305	344985	492774	358108	3.28639e+06	2.18031e+06	1.83234e+06	2.90247e+06	1.52346e+06	627069	499808	459015	2.55038e+06	777337	3.28091	1206	0.893174	2655	0.7392	0.00530395	0.0451245	0.184647	0.546959
LTS#KDLDDELDK_2	PF3D7_0519700.1	PF3D7_0519700.1	N/A	FoP domain-containing protein, putative	1	PF3D7_0519700.1_S145	1	1	1	1	0	1	1	1	1.124e+06	1.14779e+06	3040092	3.1614e+06	0	250112	692036	394235	1.124e+06	1.14779e+06	3040092	3.1614e+06	434531	250112	692036	394235	2.16819e+06	2.14898e+06	2.69226e+06	3.1614e+06	680846	454621	701915	505322	2.54271e+06	585676	4.34149	1207	0.893085	3189	0.6868	0.000226648	0.00778804	0.0890661	0.345531
KDS#ILNNMINHAGDK_3	PF3D7_1423700.1	PF3D7_1423700.1	N/A	conserved Plasmodium protein, unknown function	1	PF3D7_1423700.1_S470	1	1	2	2	0	1	1	1	1.2867e+06	1.30988e+06	2.61238e+06	2.83211e+06	0	1.01461e+06	1.13118e+06	727065	1.2867e+06	1.30988e+06	2.61238e+06	2.83211e+06	1.21344e+06	1.01461e+06	1.13118e+06	727065	2.48203e+06	2.45246e+06	2.31348e+06	2.83211e+06	1.90128e+06	1.84422e+06	1.14732e+06	931937	2.52002e+06	1.45619e+06	1.73056	1219	0.892021	1673	0.8357	0.00743112	0.0560412	0.636222	0.930321
RNS#SSYIAASSPNESNLNNLTVQAENVSNVNLK_3	PF3D7_1033700.1	PF3D7_1033700.1	BDP1	bromodomain protein 1	1	PF3D7_1033700.1_S238	1	1	1	1	1	1	1	1	1.00892e+06	1.14376e+06	2.72968e+06	3568489	518766	547495	1.07127e+06	717658	1.00892e+06	1.14376e+06	2.72968e+06	3568489	518766	547495	1.07127e+06	717658	1.94621e+06	2.14143e+06	2.41737e+06	3568489	812830	995166	1.08656e+06	919878	2.51837e+06	953609	2.64089	1220	0.891933	2283	0.7758	0.00534991	0.0452539	0.299734	0.710217
S#MDKDIIQVDKDK_3	PF3D7_1340900.1	PF3D7_1340900.1	PiT	sodium-dependent phosphate transporter	1	PF3D7_1340900.1_S612	1	1	1	2	1	1	2	1	1.23943e+06	1471228	2.47727e+06	2.72381e+06	908104	626138	1.41478e+06	1.61022e+06	1.23943e+06	1471228	2.47727e+06	2.72381e+06	908104	626138	1.41478e+06	1.61022e+06	2.39085e+06	2.75455e+06	2.19383e+06	2.72381e+06	1.42287e+06	1.13811e+06	1.43498e+06	2.06395e+06	2.51576e+06	1.51497e+06	1.66059	1224	0.891578	1623	0.8406	0.00561765	0.0466254	0.676006	0.943893
LLDNETLYYLNPS#GK_2	PF3D7_0922200.1	PF3D7_0922200.1	SAMS	S-adenosylmethionine synthetase	1	PF3D7_0922200.1_S243	1	1	1	1	0	0	0	0	935496	1.34351e+06	3.0914e+06	2.99741e+06	0	0	0	0	935496	1.34351e+06	3.0914e+06	2.99741e+06	44016.3	63151	65601.9	85725.8	1.80457e+06	2.51543e+06	2.7377e+06	2.99741e+06	68967	114788	66538.3	109882	2.51378e+06	90043.6	27.9173	1225	0.891489	6861	0.326	7.97933e-05	0.00451021	2.86774e-05	0.000542309
KRT#DDDIEAHLLS#STYEEK_3	PF3D7_0806800.1	PF3D7_0806800.1	N/A	V-type proton ATPase subunit a, putative	2	PF3D7_0806800.1_S900	1	1	2	2	0	1	2	1	1.31274e+06	1.05271e+06	2.86953e+06	2.81006e+06	0	542332	362719	321397	1.31274e+06	1.05271e+06	2.86953e+06	2.81006e+06	459255	542332	362719	321397	2.53226e+06	1.97097e+06	2.54122e+06	2.81006e+06	719585	985780	367897	411959	2.46363e+06	621305	3.96524	1253	0.889007	3093	0.6962	0.00019265	0.00696166	0.114249	0.40587
KRT#DDDIEAHLLS#STYEEK_3	PF3D7_0806800.1	PF3D7_0806800.1	N/A	V-type proton ATPase subunit a, putative	2	PF3D7_0806800.1_T890	1	1	2	2	0	1	2	1	1.31274e+06	1.05271e+06	2.86953e+06	2.81006e+06	0	542332	362719	321397	1.31274e+06	1.05271e+06	2.86953e+06	2.81006e+06	459255	542332	362719	321397	2.53226e+06	1.97097e+06	2.54122e+06	2.81006e+06	719585	985780	367897	411959	2.46363e+06	621305	3.96524	1253	0.889007	3093	0.6962	0.00019265	0.00696166	0.114249	0.40587
EGEESLILQHCPGGS#LEK_3	PF3D7_1349300.1	PF3D7_1349300.1	TKL3	tyrosine kinase-like protein	1	PF3D7_1349300.1_S1608	1	1	1	1	0	0	0	1	1.27584e+06	1.50961e+06	2.3849e+06	2.37888e+06	0	0	0	941985	1.27584e+06	1.50961e+06	2.3849e+06	2.37888e+06	787232	686289	1057148	941985	2.46109e+06	2.82641e+06	2.11203e+06	2.37888e+06	1.23348e+06	1.24745e+06	1.07224e+06	1.20742e+06	2.4446e+06	1.19014e+06	2.05404	1267	0.887766	1950	0.8085	0.000176471	0.00668846	0.482892	0.858964
VKNS#AAYVGPSNNEHAISHVLK_4	PF3D7_1033400.1	PF3D7_1033400.1	HAD1	haloacid dehalogenase-like hydrolase	1	PF3D7_1033400.1_S265	3	2	3	2	1	1	2	2	1.51011e+06	1363903	1.98804e+06	2517751	887998	762153	1.18413e+06	1.14213e+06	1.51011e+06	1363903	1.98804e+06	2517751	887998	762153	1.18413e+06	1.14213e+06	2.91299e+06	2.55361e+06	1.76058e+06	2517751	1.39136e+06	1.38534e+06	1.20103e+06	1.46396e+06	2.43623e+06	1.36042e+06	1.79079	1273	0.887234	1767	0.8265	0.00494721	0.0436451	0.604012	0.921246
MST#KEVDEQMLNVQNK_2	PF3D7_1008700.1	PF3D7_1008700.1	N/A	tubulin beta chain	1	PF3D7_1008700.1_T323	1	1	1	1	1	1	1	0	966922	943506	2978148	3454875	0	21137.9	64672	0	966922	943506	2978148	3454875	0	21137.9	64672	72754.3	1.86519e+06	1.76651e+06	2.63741e+06	3454875		38421.7	65595.1	93254.9	2.43099e+06	65757.3	36.9692	1275	0.887057	7376	0.2754	0.0038167	0.0375337	5.15264e-06	0.000121166
GLAHLNHMNKS#KR_3	PF3D7_1329100.1	PF3D7_1329100.1	MyoF	myosin F, putative	1	PF3D7_1329100.1_S1635	0	1	0	2	0	0	0	0	0	1.13049e+06	0	2.79794e+06	0	0	0	0	1139014	1.13049e+06	2.86327e+06	2.79794e+06	964191	828379	1.18746e+06	1.08763e+06	2.19715e+06	2.11659e+06	2.53567e+06	2.79794e+06	1.51075e+06	1.50572e+06	1.20441e+06	1.3941e+06	2.41184e+06	1.40374e+06	1.71815	1281	0.886525	1720	0.8311	0.00112542	0.0190759	0.64309	0.930915
AYYNEDVVLS#K_2	PF3D7_1223700.1	PF3D7_1223700.1	VIT	vacuolar iron transporter	1	PF3D7_1223700.1_S21	1	1	1	1	1	1	1	1	1.47526e+06	1.55103e+06	2.07227e+06	2.05567e+06	496246	451756	377573	282038	1.47526e+06	1.55103e+06	2.07227e+06	2.05567e+06	496246	451756	377573	282038	2.84577e+06	2.90395e+06	1.83518e+06	2.05567e+06	777544	821143	382963	361510	2.41014e+06	585790	4.11435	1283	0.886348	3188	0.6869	0.000884498	0.0163651	0.10339	0.380615
YYDFLSAYS#SVNQGHCHPDILNAMINQAK_4	PF3D7_0608800.1	PF3D7_0608800.1	OAT	ornithine aminotransferase	1	PF3D7_0608800.1_S56	1	0	1	2	1	0	2	2	807820	0	2.9202e+06	3.03835e+06	309809	0	899325	737487	807820	0	2.9202e+06	3.03835e+06	309809	85972.5	899325	737487	1.55828e+06		2.58608e+06	3.03835e+06	485425	156270	912162	945295	2.39424e+06	624788	3.83208	1289	0.885816	3080	0.6975	0.00910103	0.0640884	0.125079	0.429467
LTEPVFS#KTS#AYGHFGR_3	PF3D7_0922200.1	PF3D7_0922200.1	SAMS	S-adenosylmethionine synthetase	2	PF3D7_0922200.1_S370	1	1	1	0	0	0	0	0	1.26535e+06	1.25908e+06	2.23338e+06	0	0	0	0	0	1.26535e+06	1.25908e+06	2.23338e+06	2.78192e+06	32507.4	0	108200	119234	2.44085e+06	2.35734e+06	1.97785e+06	2.78192e+06	50934.3		109745	152831	2.38949e+06	104504	22.8651	1291	0.885638	6630	0.3487	8.34226e-05	0.00457581	8.95356e-05	0.0014227
LTEPVFS#KTS#AYGHFGR_3	PF3D7_0922200.1	PF3D7_0922200.1	SAMS	S-adenosylmethionine synthetase	2	PF3D7_0922200.1_S373	1	1	1	0	0	0	0	0	1.26535e+06	1.25908e+06	2.23338e+06	0	0	0	0	0	1.26535e+06	1.25908e+06	2.23338e+06	2.78192e+06	32507.4	0	108200	119234	2.44085e+06	2.35734e+06	1.97785e+06	2.78192e+06	50934.3		109745	152831	2.38949e+06	104504	22.8651	1291	0.885638	6630	0.3487	8.34226e-05	0.00457581	8.95356e-05	0.0014227
MLS#ESMDESSMR_2	PF3D7_1021900.1	PF3D7_1021900.1	N/A	PHAX domain-containing protein, putative	1	PF3D7_1021900.1_S1274	1	1	1	1	0	0	1	0	970443	1.10217e+06	2.99161e+06	2.9516e+06	0	0	7821.5	0	970443	1.10217e+06	2.99161e+06	2.9516e+06	0	0	7821.5	0	1.87198e+06	2.06358e+06	2.64933e+06	2.9516e+06			7933.14		2.38412e+06	7933.14	300.527	1294	0.885372	9557	0.0611	n/a	n/a	1.91402e-13	5.61556e-11
NLEEIEEANTYINYLEEQLS#ITK_3	PF3D7_1011800.1	PF3D7_1011800.1	PREBP	PRE-binding protein	1	PF3D7_1011800.1_S360	3	4	2	4	1	1	2	1	1.32882e+06	1.42068e+06	2.71116e+06	1.90025e+06	427670	356225	524509	321314	1.32882e+06	1.42068e+06	2.71116e+06	1.90025e+06	427670	356225	524509	321314	2.56329e+06	2.65991e+06	2.40097e+06	1.90025e+06	670096	647500	531996	411854	2.3811e+06	565361	4.21165	1295	0.885284	3268	0.679	5.35622e-05	0.00367179	0.0969493	0.365787
GYGFSTS#AEKEIVR_2	PF3D7_1246200.1	PF3D7_1246200.1	ACT1	actin I	1	PF3D7_1246200.1_S204	1	1	1	1	1	1	0	0	906597	872365	2.8902e+06	3.49578e+06	557761	548184	0	0	906597	872365	2.8902e+06	3.49578e+06	557761	548184	1.11837e+06	448468	1.74882e+06	1.63331e+06	2.55952e+06	3.49578e+06	873929	996419	1.13433e+06	574837	2.35936e+06	894880	2.63651	1305	0.884397	2389	0.7654	0.0169629	0.0960868	0.300766	0.711468
KLES#KEFADLK_3	PF3D7_1129000.1	PF3D7_1129000.1	SpdSyn	spermidine synthase	1	PF3D7_1129000.1_S290	1	1	1	1	0	0	0	0	1.48456e+06	1.54645e+06	2.24431e+06	1.67536e+06	0	0	0	0	1.48456e+06	1.54645e+06	2.24431e+06	1.67536e+06	304954	220251	309308	288720	2.86372e+06	2.89539e+06	1.98753e+06	1.67536e+06	477818	400343	313723	370075	2.3555e+06	390490	6.03217	1306	0.884309	4033	0.6039	0.000736046	0.0152225	0.0324182	0.168741
LGS#ISQSIDEIKK_2	PF3D7_0617200.1	PF3D7_0617200.1	N/A	BFR1 domain-containing protein, putative	1	PF3D7_0617200.1_S23	1	1	1	1	1	1	1	1	1.27535e+06	1.20761e+06	2.46474e+06	2.51249e+06	952963	846321	1.56053e+06	1.17758e+06	1.27535e+06	1.20761e+06	2.46474e+06	2.51249e+06	952963	846321	1.56053e+06	1.17758e+06	2.46015e+06	2.26098e+06	2.18274e+06	2.51249e+06	1.49315e+06	1.53833e+06	1.58281e+06	1.5094e+06	2.35409e+06	1.53092e+06	1.53769	1309	0.884043	1607	0.8422	5.33582e-05	0.00367179	0.752523	0.958912
LGACLMGGVGNMPIKPGS#K_3	PF3D7_1407100.1	PF3D7_1407100.1	NOP1	rRNA 2'-O-methyltransferase fibrillarin, putative	1	PF3D7_1407100.1_S165	1	1	2	1	0	0	0	1	1.06666e+06	1.14784e+06	2.9515e+06	2577223	0	0	0	37159	1.06666e+06	1.14784e+06	2.9515e+06	2577223	13314.9	0	62366.8	37159	2.05759e+06	2.14907e+06	2.61381e+06	2577223	20862.5		63257	47629.6	2.34942e+06	43916.4	53.4976	1311	0.883865	7947	0.2193	3.91793e-05	0.00322477	4.38105e-07	1.47723e-05
LS#IDNYGNLIETK_2	PF3D7_1402300.1	PF3D7_1402300.1	RPN6	26S proteasome regulatory subunit RPN6	1	PF3D7_1402300.1_S393	1	1	1	1	1	1	1	1	1.18989e+06	1.15592e+06	2.48734e+06	2.63141e+06	1.15328e+06	875932	1.15392e+06	1.01391e+06	1.18989e+06	1.15592e+06	2.48734e+06	2.63141e+06	1.15328e+06	875932	1.15392e+06	1.01391e+06	2.29529e+06	2.16421e+06	2.20276e+06	2.63141e+06	1.80702e+06	1.59216e+06	1.17039e+06	1.29961e+06	2.32341e+06	1.46729e+06	1.58347	1320	0.883067	1663	0.8367	0.00302179	0.0334404	0.722996	0.95178
DNFICTTS#ILPNFYETPPDK_2	PF3D7_0109000.1	PF3D7_0109000.1	PHIL1	photosensitized INA-labeled protein PHIL1	1	PF3D7_0109000.1_S47	2	2	2	2	2	1	1	0	830106	1.12793e+06	2.99228e+06	2911973	69373.7	52834.2	299172	0	830106	1.12793e+06	2.99228e+06	2911973	69373.7	52834.2	299172	115849	1.60127e+06	2.11179e+06	2.64993e+06	2911973	108698	96035.2	303442	148493	2.31874e+06	164167	14.1243	1322	0.88289	5741	0.436	0.00033803	0.00993603	0.00105843	0.0108203
ELPGVLALS#NK_2	PF3D7_0922500.1	PF3D7_0922500.1	PGK	phosphoglycerate kinase	1	PF3D7_0922500.1_S414	1	1	2	1	1	1	1	2	1.03592e+06	1.32419e+06	2.3642e+06	2.66764e+06	849096	418554	1.04356e+06	1193865	1.03592e+06	1.32419e+06	2.3642e+06	2.66764e+06	849096	418554	1.04356e+06	1193865	1.99828e+06	2.47925e+06	2.0937e+06	2.66764e+06	1.33041e+06	760793	1.05846e+06	1.53027e+06	2.30972e+06	1.16998e+06	1.97415	1324	0.882713	1978	0.8058	0.00257536	0.0303393	0.516519	0.878311
LYMNESDIQEQHTPLNQAISS#AK_3	PF3D7_0415400.1	PF3D7_0415400.1	N/A	coatomer subunit zeta, putative	1	PF3D7_0415400.1_S195	1	1	1	1	1	1	2	1	1.00876e+06	1.28533e+06	2.35604e+06	2.76634e+06	983208	638661	1.46258e+06	944808	1.00876e+06	1.28533e+06	2.35604e+06	2.76634e+06	983208	638661	1.46258e+06	944808	1.94588e+06	2.4065e+06	2.08648e+06	2.76634e+06	1.54054e+06	1.16088e+06	1.48346e+06	1.21103e+06	2.3013e+06	1.34898e+06	1.70596	1332	0.882004	1779	0.8253	0.00360017	0.0365892	0.649912	0.933718
LSS#GEYFWVGQK_2	PF3D7_1225800.1	PF3D7_1225800.1	UBA1	ubiquitin-activating enzyme E1	1	PF3D7_1225800.1_S793	1	1	1	1	1	1	1	1	770740	823244	3.14937e+06	3.37469e+06	431832	255472	650444	635827	770740	823244	3.14937e+06	3.37469e+06	431832	255472	650444	635827	1.48676e+06	1.54134e+06	2.78904e+06	3.37469e+06	676618	464364	659729	814990	2.29796e+06	653925	3.5141	1333	0.881915	2979	0.7074	0.0133016	0.0821875	0.156132	0.493029
TNNT#LTIEDSGIGMTK_2	PF3D7_0708400.1	PF3D7_0708400.1	HSP90	heat shock protein 90	1	PF3D7_0708400.1_T74	1	1	0	1	0	0	0	0	1.17779e+06	1.16388e+06	0	2.83206e+06	0	0	0	0	1.17779e+06	1.16388e+06	2.12413e+06	2.83206e+06	351286	160444	344979	317968	2.27196e+06	2.17911e+06	1.8811e+06	2.83206e+06	550413	291635	349903	407564	2.29106e+06	399879	5.72938	1338	0.881472	3979	0.6092	9.48153e-05	0.00473059	0.038406	0.192262
LQYKPLS#DEDPLLWVDAPLIK_3	PF3D7_1033700.1	PF3D7_1033700.1	BDP1	bromodomain protein 1	1	PF3D7_1033700.1_S286	2	1	2	2	1	2	2	2	1.06905e+06	1.25212e+06	2.74167e+06	2.29587e+06	903732	1.04147e+06	1.81628e+06	1.19199e+06	1.06905e+06	1.25212e+06	2.74167e+06	2.29587e+06	903732	1.04147e+06	1.81628e+06	1.19199e+06	2.06219e+06	2.34432e+06	2.42799e+06	2.29587e+06	1.41601e+06	1.89306e+06	1.84221e+06	1.52787e+06	2.28259e+06	1.66979e+06	1.367	1346	0.880762	1492	0.8535	0.00480703	0.0431285	0.874223	0.982967
GYGFSTS#AEKEIVR_3	PF3D7_1246200.1	PF3D7_1246200.1	ACT1	actin I	1	PF3D7_1246200.1_S204	1	1	1	1	1	1	1	1	964464	946765	2819135	2.93431e+06	509849	425071	682666	689572	964464	946765	2819135	2.93431e+06	509849	425071	682666	689572	1.86045e+06	1.77261e+06	2.49659e+06	2.93431e+06	798858	772640	692410	883878	2.26599e+06	786947	2.87947	1351	0.880319	2634	0.7413	0.00178971	0.0242038	0.249149	0.652126
LTLLQHFDS#SFPIK_2	PF3D7_0730400.1	PF3D7_0730400.1	IMP2	IMP1-like protein, putative	1	PF3D7_0730400.1_S92	1	1	1	1	1	1	1	1	855744	944025	2.90324e+06	3.00746e+06	409910	376881	955028	451606	855744	944025	2.90324e+06	3.00746e+06	409910	376881	955028	451606	1.65073e+06	1.76748e+06	2.57107e+06	3.00746e+06	642269	685045	968661	578859	2.24918e+06	718708	3.12948	1360	0.879521	2811	0.7239	0.00389235	0.0378833	0.206401	0.587745
IPS#RNNVSTYDEATNK_3	PF3D7_1426700.1	PF3D7_1426700.1	PEPC	phosphoenolpyruvate carboxylase	1	PF3D7_1426700.1_S1109	2	1	3	3	1	0	0	1	1.22943e+06	861735	2.83709e+06	2.42599e+06	19007.7	0	0	215937	1.22943e+06	861735	2.83709e+06	2.42599e+06	19007.7	0	0	215937	2.37157e+06	1.61341e+06	2.51248e+06	2.42599e+06	29782.3			276784	2.23086e+06	153283	14.5539	1366	0.878989	5886	0.4218	0.0029302	0.03288	0.000918072	0.00969433
CPEALFQPS#FLGK_2	PF3D7_1246200.1	PF3D7_1246200.1	ACT1	actin I	1	PF3D7_1246200.1_S266	1	1	1	1	1	1	1	1	818783	1.0322e+06	2.72476e+06	2.9373e+06	29825.1	149106	810245	769396	818783	1.0322e+06	2.72476e+06	2.9373e+06	29825.1	149106	810245	769396	1.57943e+06	1.93256e+06	2.41301e+06	2.9373e+06	46731.5	271025	821811	986195	2.21558e+06	531440	4.169	1377	0.878014	3394	0.6666	0.00386048	0.037754	0.0997134	0.372036
AIS#ESGFEHPS#EVQQETIPAAITGTDILCQAK_3	PF3D7_0209800.1	PF3D7_0209800.1	UAP56	ATP-dependent RNA helicase UAP56	2	PF3D7_0209800.1_S71	1	0	1	1	0	1	1	0	1.18042e+06	0	2.45092e+06	2224271	0	947382	1.13439e+06	0	1.18042e+06	1.15946e+06	2.45092e+06	2224271	915791	947382	1.13439e+06	745968	2.27703e+06	2.17083e+06	2.1705e+06	2224271	1.43491e+06	1.72203e+06	1.15058e+06	956165	2.21066e+06	1.31592e+06	1.67993	1379	0.877837	1821	0.8212	0.00185209	0.0248191	0.664746	0.93994
AIS#ESGFEHPS#EVQQETIPAAITGTDILCQAK_3	PF3D7_0209800.1	PF3D7_0209800.1	UAP56	ATP-dependent RNA helicase UAP56	2	PF3D7_0209800.1_S79	1	0	1	1	0	1	1	0	1.18042e+06	0	2.45092e+06	2224271	0	947382	1.13439e+06	0	1.18042e+06	1.15946e+06	2.45092e+06	2224271	915791	947382	1.13439e+06	745968	2.27703e+06	2.17083e+06	2.1705e+06	2224271	1.43491e+06	1.72203e+06	1.15058e+06	956165	2.21066e+06	1.31592e+06	1.67993	1379	0.877837	1821	0.8212	0.00185209	0.0248191	0.664746	0.93994
GGS#GVRPVELFMCSVIR_3	PF3D7_0416800.1	PF3D7_0416800.1	SAR1	small GTP-binding protein sar1	1	PF3D7_0416800.1_S162	1	1	2	2	1	1	1	1	929115	1.25837e+06	2.64563e+06	2.31949e+06	744655	694863	926972	715043	929115	1.25837e+06	2.64563e+06	2.31949e+06	744655	694863	926972	715043	1.79226e+06	2.35603e+06	2.34294e+06	2.31949e+06	1.16676e+06	1.26303e+06	940204	916526	2.20268e+06	1.07163e+06	2.05544	1382	0.877571	2095	0.7943	0.000419838	0.0109618	0.482323	0.858874
SLS#HINTLNSSIIDNLTQYLQK_3	PF3D7_1205500.1	PF3D7_1205500.1	N/A	zinc finger protein, putative	1	PF3D7_1205500.1_S444	1	1	2	2	2	0	2	0	1.00711e+06	1162530	1.96399e+06	2.94403e+06	93680.4	0	867980	0	1.00711e+06	1162530	1.96399e+06	2.94403e+06	93680.4	204992	867980	248978	1.94271e+06	2.17658e+06	1.73928e+06	2.94403e+06	146783	372608	880370	319134	2.20065e+06	429724	5.12108	1385	0.877305	3811	0.6257	0.00118514	0.0197531	0.0547671	0.250238
KFTFPS#LSPTDVLIPGK_3	PF3D7_0608600.1	PF3D7_0608600.1	N/A	conserved Plasmodium protein, unknown function	1	PF3D7_0608600.1_S219	0	1	1	1	0	0	0	0	0	712775	3.50759e+06	3.0619e+06	0	0	0	0	623064	712775	3.50759e+06	3.0619e+06	0	122822	0	0	1.20189e+06	1.33451e+06	3.10627e+06	3.0619e+06		223249			2.17614e+06	223249	9.74759	1403	0.875709	5137	0.4954	n/a	n/a	0.00544229	0.0413553
KPETEDENISSLINS#K_2	PF3D7_0522600.1	PF3D7_0522600.1	N/A	magnesium transporter NIPA, putative	1	PF3D7_0522600.1_S219	1	1	2	1	1	1	1	1	1.07172e+06	1003109	2.79217e+06	2261550	760488	661720	644414	414461	1.07172e+06	1003109	2.79217e+06	2261550	760488	661720	644414	414461	2.06735e+06	1.8781e+06	2.47271e+06	2261550	1.19157e+06	1.20279e+06	653612	531247	2.16993e+06	894806	2.42503	1407	0.875355	2390	0.7653	0.0010956	0.0187117	0.355895	0.767083
KNS#LSNIINIR_2	PF3D7_1014300.1	PF3D7_1014300.1	N/A	SPRY domain-containing protein, putative	1	PF3D7_1014300.1_S1733	1	1	1	1	1	1	1	1	860280	1.08725e+06	2.61788e+06	2.64478e+06	660412	541514	621142	388540	860280	1.08725e+06	2.61788e+06	2.64478e+06	660412	541514	621142	388540	1.65948e+06	2.03563e+06	2.31836e+06	2.64478e+06	1.03477e+06	984294	630009	498023	2.16456e+06	786774	2.75119	1413	0.874823	2635	0.7412	0.00142074	0.0217229	0.275007	0.682846
IYVGNLPS#HVSSR_3	PF3D7_0517300.1	PF3D7_0517300.1	SR1	serine/arginine-rich splicing factor 1	1	PF3D7_0517300.1_S17	1	0	1	1	0	1	1	0	951151	0	2.58068e+06	2.41199e+06	0	190843	370537	0	951151	1.1328e+06	2.58068e+06	2.41199e+06	124066	190843	370537	315516	1.83477e+06	2.12093e+06	2.28541e+06	2.41199e+06	194393	346889	375826	404422	2.16327e+06	330382	6.54778	1416	0.874557	4370	0.5707	9.14726e-06	0.00161559	0.0245338	0.137409
YEQLKT#DLMENVIK_2	PF3D7_0922200.1	PF3D7_0922200.1	SAMS	S-adenosylmethionine synthetase	1	PF3D7_0922200.1_T216	1	1	2	1	0	0	0	0	1.29064e+06	1.20943e+06	1.74941e+06	2.29951e+06	0	0	0	0	1.29064e+06	1.20943e+06	1.74941e+06	2.29951e+06	0	0	10664.9	6448.6	2.48963e+06	2.26439e+06	1.54925e+06	2.29951e+06			10817.1	8265.68	2.1507e+06	9541.41	225.407	1423	0.873936	9436	0.073	0.00229765	0.0282364	3.15031e-12	6.14434e-10
HFNIGLGHS#YSR_3	PF3D7_1118500.1	PF3D7_1118500.1	NOP56	nucleolar protein 56, putative	1	PF3D7_1118500.1_S152	0	1	1	2	0	0	0	0	0	1.00592e+06	2.38398e+06	2.37001e+06	0	0	0	0	1.15196e+06	1.00592e+06	2.38398e+06	2.37001e+06	0	43108.1	593671	0	2.22213e+06	1.88337e+06	2.11122e+06	2.37001e+06		78356.3	602145		2.14668e+06	340251	6.30912	1426	0.87367	4313	0.5763	0.00124538	0.0200697	0.0278695	0.15099
VPGGNILVVLYDEEKEQDRGNS#K_3	PF3D7_0932200.1	PF3D7_0932200.1	PFN	profilin	1	PF3D7_0932200.1_S155	1	1	1	0	1	1	1	2	803575	1.13969e+06	2.9997e+06	0	541738	580255	1071212	338827	803575	1.13969e+06	2.9997e+06	2.11812e+06	541738	580255	1071212	338827	1.55009e+06	2.13382e+06	2.6565e+06	2.11812e+06	848823	1.05471e+06	1.0865e+06	434302	2.11463e+06	856085	2.47012	1441	0.87234	2458	0.7586	0.00354396	0.0362993	0.343231	0.754335
SVLVSVLS#ACGQEK_2	PF3D7_1204300.1	PF3D7_1204300.1	EIF5A	eukaryotic translation initiation factor 5A	1	PF3D7_1204300.1_S146	1	1	1	1	1	1	0	1	1011460	1.12541e+06	1.87305e+06	2.666e+06	514713	518110	0	383190	1011460	1.12541e+06	1.87305e+06	2.666e+06	514713	518110	506621	383190	1.9511e+06	2.10707e+06	1.65875e+06	2.666e+06	806480	941753	513853	491165	2.09573e+06	688313	3.04474	1449	0.871631	2874	0.7177	0.00106075	0.0183317	0.219864	0.609155
IES#LKNILESK_2	PF3D7_1361800.1	PF3D7_1361800.1	GAC	glideosome-associated connector	1	PF3D7_1361800.1_S604	1	1	1	1	0	1	1	1	1.04992e+06	1.10038e+06	2.12501e+06	2.38419e+06	0	141812	173582	20707.4	1.04992e+06	1.10038e+06	2.12501e+06	2.38419e+06	178881	141812	173582	20707.4	2.02529e+06	2.06023e+06	1.88188e+06	2.38419e+06	280280	257767	176059	26542.3	2.0879e+06	185162	11.276	1455	0.871099	5510	0.4587	4.10738e-06	0.00109916	0.00293956	0.0249486
NDDANLS#KDENYNNKFS#FSLTNEK_3	PF3D7_1416100.1	PF3D7_1416100.1	SEY1	protein SEY1, putative	2	PF3D7_1416100.1_S649	0	1	1	1	0	0	0	0	0	1.63768e+06	2.05013e+06	2.04048e+06	0	0	0	0	734080	1.63768e+06	2.05013e+06	2.04048e+06	533745	442006	552452	366169	1.41604e+06	3.0662e+06	1.81557e+06	2.04048e+06	836300	803422	560338	469348	2.08457e+06	667352	3.12365	1457	0.870922	2942	0.711	0.00796056	0.058632	0.207297	0.589137
NDDANLS#KDENYNNKFS#FSLTNEK_3	PF3D7_1416100.1	PF3D7_1416100.1	SEY1	protein SEY1, putative	2	PF3D7_1416100.1_S659	0	1	1	1	0	0	0	0	0	1.63768e+06	2.05013e+06	2.04048e+06	0	0	0	0	734080	1.63768e+06	2.05013e+06	2.04048e+06	533745	442006	552452	366169	1.41604e+06	3.0662e+06	1.81557e+06	2.04048e+06	836300	803422	560338	469348	2.08457e+06	667352	3.12365	1457	0.870922	2942	0.711	0.00796056	0.058632	0.207297	0.589137
LIISEIYPVKQS#K_3	PF3D7_0826700.1	PF3D7_0826700.1	RACK1	receptor for activated c kinase	1	PF3D7_0826700.1_S285	1	1	1	1	1	1	1	1	778108	810951	2.69393e+06	2906319	582336	495754	687662	537332	778108	810951	2.69393e+06	2906319	582336	495754	687662	537332	1.50097e+06	1.51833e+06	2.38571e+06	2906319	912434	901118	697478	688741	2.07783e+06	799943	2.59747	1459	0.870745	2599	0.7447	0.0107358	0.0717699	0.31016	0.718713
TNNTLTIEDS#GIGMTK_2	PF3D7_0708400.1	PF3D7_0708400.1	HSP90	heat shock protein 90	1	PF3D7_0708400.1_S80	1	1	1	1	0	0	1	1	1.17779e+06	1.1661e+06	1.15096e+06	2.83206e+06	0	0	342909	327977	1.17779e+06	1.1661e+06	1.15096e+06	2.83206e+06	351286	160444	342909	327977	2.27196e+06	2.18326e+06	1.01927e+06	2.83206e+06	550413	291635	347804	420394	2.07664e+06	402561	5.15856	1460	0.870656	3966	0.6104	0.00481244	0.0431285	0.0535513	0.246267
KLIS#LEKPSLEQPVLTLEEFAYGFHEFGNK_4	PF3D7_1252100.1	PF3D7_1252100.1	RON3	rhoptry neck protein 3	1	PF3D7_1252100.1_S2132	1	1	1	2	1	1	1	1	1163663	878715	2.5858e+06	2.12345e+06	591328	847376	787511	295227	1163663	878715	2.5858e+06	2.12345e+06	591328	847376	787511	295227	2.2447e+06	1.6452e+06	2.28995e+06	2.12345e+06	926524	1.54025e+06	798752	378415	2.07582e+06	910985	2.27866	1462	0.870479	2356	0.7686	0.00614603	0.0498856	0.400829	0.802596
MDNILVPLQS#LTDADYSEQQQK_3	PF3D7_1241200.1	PF3D7_1241200.1	N/A	conserved Plasmodium protein, unknown function	1	PF3D7_1241200.1_S315	2	1	2	2	0	1	1	1	1118662	1.11672e+06	2.20496e+06	2.07387e+06	0	9687.6	183180	78726.9	1118662	1.11672e+06	2.20496e+06	2.07387e+06	0	9687.6	183180	78726.9	2.15789e+06	2.09081e+06	1.95268e+06	2.07387e+06		17608.9	185794	100910	2.06881e+06	101438	20.3949	1467	0.870035	6680	0.3438	7.31501e-07	0.000538324	0.000166707	0.00239975
QEPVVQGSSS#LFNVNNK_2	PF3D7_1327300.1	PF3D7_1327300.1	N/A	conserved Plasmodium protein, unknown function	1	PF3D7_1327300.1_S1710	1	1	1	1	1	1	1	1	846940	1.41262e+06	2.03526e+06	2152932	355633	478920	845721	462649	846940	1.41262e+06	2.03526e+06	2152932	355633	478920	845721	462649	1.63374e+06	2.64482e+06	1.8024e+06	2152932	557225	870520	857793	593014	2.05847e+06	719638	2.86043	1478	0.86906	2808	0.7242	0.00136564	0.0212698	0.252804	0.656741
SLS#IELRN_2	PF3D7_0316600.1	PF3D7_0316600.1	FNT	formate-nitrite transporter	1	PF3D7_0316600.1_S304	2	1	2	1	1	1	2	2	886772	891176	2.69976e+06	2.42366e+06	940344	713242	1.22886e+06	1.02549e+06	886772	891176	2.69976e+06	2.42366e+06	940344	713242	1.22886e+06	1.02549e+06	1.71058e+06	1.66853e+06	2.39087e+06	2.42366e+06	1.47338e+06	1.29644e+06	1.2464e+06	1.31445e+06	2.04841e+06	1.33267e+06	1.53707	1484	0.868528	1795	0.8237	0.0152816	0.0898479	0.752932	0.958912
KAES#QTNVEILDEK_2	PF3D7_1229500.1	PF3D7_1229500.1	CCT3	T-complex protein 1 subunit gamma	1	PF3D7_1229500.1_S254	1	1	1	1	1	1	1	0	1.18935e+06	1.27493e+06	1.79941e+06	1.87042e+06	1.01277e+06	590149	874194	0	1.18935e+06	1.27493e+06	1.79941e+06	1.87042e+06	1.01277e+06	590149	874194	571342	2.29425e+06	2.38702e+06	1.59353e+06	1.87042e+06	1.58686e+06	1.0727e+06	886672	732334	2.03631e+06	1.06964e+06	1.90373	1487	0.868262	2100	0.7938	0.0103273	0.0695652	0.54834	0.895205
VQTCYTTIPIETLLAQGS#YSSK_3	PF3D7_0708800.1	PF3D7_0708800.1	HSP110c	heat shock protein 110	1	PF3D7_0708800.1_S620	1	1	1	1	1	1	1	1	595355	890491	2916678	2.67111e+06	378406	306600	606325	462191	595355	890491	2916678	2.67111e+06	378406	306600	606325	462191	1.14844e+06	1.66725e+06	2.58297e+06	2.67111e+06	592906	557298	614980	592427	2.01744e+06	589403	3.42286	1499	0.867199	3180	0.6877	0.00818288	0.0597907	0.166635	0.514226
LT#RDITTLAPSTMK_3	PF3D7_1246200.1	PF3D7_1246200.1	ACT1	actin I	1	PF3D7_1246200.1_T315	1	0	1	2	1	1	1	1	985637	0	2.21304e+06	2245357	479503	366414	496656	514605	985637	999909	2.21304e+06	2245357	479503	366414	496656	514605	1.90129e+06	1.87211e+06	1.95984e+06	2245357	751310	666019	503745	659610	1.99465e+06	645171	3.09166	1515	0.86578	3007	0.7047	1.0192e-05	0.00170816	0.212288	0.599215
VNENLISFLS#YENK_2	PF3D7_0726400.1	PF3D7_0726400.1	N/A	conserved Plasmodium membrane protein, unknown function	1	PF3D7_0726400.1_S1341	1	1	1	2	1	1	1	1	1.10224e+06	1.1112e+06	2037787	1.9595e+06	753836	561113	1.22538e+06	878034	1.10224e+06	1.1112e+06	2037787	1.9595e+06	753836	561113	1.22538e+06	878034	2.12622e+06	2.08048e+06	1.80464e+06	1.9595e+06	1.18115e+06	1.01992e+06	1.24287e+06	1.12545e+06	1.99271e+06	1.14235e+06	1.7444	1517	0.865603	2009	0.8027	6.20351e-05	0.00398505	0.628658	0.929331
S#FDVNKPGEDIETLQGGVAGGSILHGVLK_3	PF3D7_1410600.1	PF3D7_1410600.1	eIF2gamma	eukaryotic translation initiation factor 2 subunit gamma, putative	1	PF3D7_1410600.1_S255	1	2	2	3	0	1	0	1	975648	904254	1.73389e+06	2.83602e+06	0	0	0	20684.9	975648	904254	1.73389e+06	2.83602e+06	0	0	0	20684.9	1.88202e+06	1.69302e+06	1.53551e+06	2.83602e+06				26513.5	1.98664e+06	26513.5	74.9295	1519	0.865426	8555	0.1596	n/a	n/a	3.77244e-08	1.78354e-06
VST#TSYESSNYNENVPR_2	PF3D7_1423300.1	PF3D7_1423300.1	PP7	serine/threonine protein phosphatase 7	1	PF3D7_1423300.1_T164	1	0	2	1	0	0	0	0	781037	0	2.74274e+06	2.02307e+06	0	0	0	0	781037	0	2.74274e+06	2.02307e+06	120050	32002	0	0	1.50662e+06		2.42893e+06	2.02307e+06	188101	58169.1			1.98621e+06	123135	16.1303	1520	0.865337	6327	0.3785	0.0127429	0.0804118	0.000557001	0.0064666
KAIS#DVFEGTK_2	PF3D7_1441200.1	PF3D7_1441200.1	N/A	60S ribosomal protein L1, putative	1	PF3D7_1441200.1_S14	1	0	1	1	1	1	1	1	1.21211e+06	0	2.0131e+06	1.89088e+06	828715	314325	1.10771e+06	952953	1.21211e+06	1011800	2.0131e+06	1.89088e+06	828715	314325	1.10771e+06	952953	2.33816e+06	1.89437e+06	1.78277e+06	1.89088e+06	1.29847e+06	571339	1.12352e+06	1.22148e+06	1.97655e+06	1.0537e+06	1.87581	1526	0.864805	2121	0.7917	0.00416931	0.039512	0.561552	0.900203
IIHS#DKVQASLLAK_3	PF3D7_0507100.1	PF3D7_0507100.1	RPL4	60S ribosomal protein L4	1	PF3D7_0507100.1_S295	2	2	1	1	1	1	1	1	1.04559e+06	951397	2.17786e+06	2.12423e+06	521718	428717	898034	587772	1.04559e+06	951397	2.17786e+06	2.12423e+06	521718	428717	898034	587772	2.01694e+06	1.78128e+06	1.92868e+06	2.12423e+06	817455	779266	910853	753393	1.96278e+06	815242	2.40761	1531	0.864362	2547	0.7499	7.34235e-06	0.00144089	0.360929	0.771083
MLT#NIGVELK_2	PF3D7_1451100.1	PF3D7_1451100.1	eEF2	elongation factor 2	1	PF3D7_1451100.1_T291	1	1	1	1	0	0	0	0	865008	795670	2.51803e+06	2.43897e+06	0	0	0	0	865008	795670	2.51803e+06	2.43897e+06	9351.9	23796.5	31495	28857.5	1.6686e+06	1.48972e+06	2.22993e+06	2.43897e+06	14653	43254.2	31944.6	36988.9	1.9568e+06	31710.2	61.709	1536	0.863918	8354	0.1793	0.000140712	0.00597417	1.58714e-07	6.31492e-06
S#GVDEKPMIEVTYQGEK_3	PF3D7_0818900.1	PF3D7_0818900.1	HSP70	heat shock protein 70	1	PF3D7_0818900.1_S107	1	1	2	1	1	1	1	1	882586	882997	2.3119e+06	2.4078e+06	477986	505880	846216	708100	882586	882997	2.3119e+06	2.4078e+06	477986	505880	846216	708100	1.7025e+06	1.65322e+06	2.04739e+06	2.4078e+06	748934	919524	858295	907627	1.95273e+06	858595	2.27433	1538	0.863741	2452	0.7592	0.000886922	0.0163651	0.402254	0.803619
EHQSIFS#NDYER_2	PF3D7_1206700.1	PF3D7_1206700.1	EIF5	eukaryotic translation initiation factor 5, putative	1	PF3D7_1206700.1_S523	1	1	1	1	1	1	1	1	906341	872339	2.39756e+06	2.30436e+06	241454	137844	394404	276638	906341	872339	2.39756e+06	2.30436e+06	241454	137844	394404	276638	1.74833e+06	1.63326e+06	2.12325e+06	2.30436e+06	378322	250555	400034	354589	1.9523e+06	345875	5.64452	1539	0.863652	4283	0.5793	5.7938e-05	0.00378988	0.0403076	0.19878
ANEMDNVYHDIAHDS#LTNYENVK_3	PF3D7_1447900.1	PF3D7_1447900.1	MDR2	multidrug resistance protein 2	1	PF3D7_1447900.1_S546	2	1	1	1	0	2	0	1	982460	962997	1.7564e+06	2.54342e+06	0	382865	0	512022	982460	962997	1.7564e+06	2.54342e+06	1016294	382865	572485	512022	1.89516e+06	1.803e+06	1.55545e+06	2.54342e+06	1.59238e+06	695922	580656	656299	1.94926e+06	881315	2.21176	1543	0.863298	2412	0.7631	0.0152605	0.0897838	0.423492	0.817547
FTFPS#LSPT#DVLIPGK_2	PF3D7_0608600.1	PF3D7_0608600.1	N/A	conserved Plasmodium protein, unknown function	2	PF3D7_0608600.1_S219	4	1	4	4	1	0	0	0	1.58559e+06	1.06039e+06	1.45591e+06	1.39641e+06	348250	0	0	0	1.58559e+06	1.06039e+06	1.45591e+06	1.39641e+06	348250	110216	185852	127964	3.05859e+06	1.98535e+06	1.28933e+06	1.39641e+06	545656	200337	188504	164021	1.93242e+06	274630	7.03646	1558	0.861968	4727	0.5357	0.00719266	0.0551854	0.0190417	0.114515
FTFPS#LSPT#DVLIPGK_2	PF3D7_0608600.1	PF3D7_0608600.1	N/A	conserved Plasmodium protein, unknown function	2	PF3D7_0608600.1_T223	4	1	4	4	1	0	0	0	1.58559e+06	1.06039e+06	1.45591e+06	1.39641e+06	348250	0	0	0	1.58559e+06	1.06039e+06	1.45591e+06	1.39641e+06	348250	110216	185852	127964	3.05859e+06	1.98535e+06	1.28933e+06	1.39641e+06	545656	200337	188504	164021	1.93242e+06	274630	7.03646	1558	0.861968	4727	0.5357	0.00719266	0.0551854	0.0190417	0.114515
DYCGVLGLPS#FGEK_2	PF3D7_0711500.1	PF3D7_0711500.1	N/A	regulator of chromosome condensation, putative	1	PF3D7_0711500.1_S135	1	1	2	2	1	0	1	1	709559	853766	2.59938e+06	2.43589e+06	286497	0	245571	209221	709559	853766	2.59938e+06	2.43589e+06	286497	113656	245571	209221	1.36874e+06	1.59849e+06	2.30198e+06	2.43589e+06	448898	206589	249077	268175	1.92627e+06	293185	6.57017	1567	0.86117	4586	0.5495	0.00086644	0.0163234	0.0242453	0.136533
TLIEALDT#MEPPK_2	PF3D7_1357000.1,PF3D7_1357100.1	PF3D7_1357000.1	N/A	elongation factor 1-alpha	1	PF3D7_1357000.1_T220	2	1	2	2	1	1	1	1	977112	1.00059e+06	2.11682e+06	2.06345e+06	570222	442274	394871	301818	977112	1.00059e+06	2.11682e+06	2.06345e+06	570222	442274	394871	301818	1.88484e+06	1.87337e+06	1.87463e+06	2.06345e+06	893454	803909	400507	386864	1.92407e+06	621184	3.09743	1569	0.860993	3094	0.6961	8.91456e-05	0.00464127	0.211377	0.597186
TVS#FIEILLSR_2	PF3D7_0814200.1	PF3D7_0814200.1	ALBA1	DNA/RNA-binding protein Alba 1	1	PF3D7_0814200.1_S98	5	5	5	5	3	2	4	4	1.15099e+06	1.02718e+06	2.03074e+06	1.73297e+06	232184	264186	436528	306805	1.15099e+06	1.02718e+06	2.03074e+06	1.73297e+06	232184	264186	436528	306805	2.22026e+06	1.92316e+06	1.79839e+06	1.73297e+06	363798	480204	442759	393257	1.9187e+06	420004	4.56828	1572	0.860727	3866	0.6203	1.02517e-05	0.00170816	0.0770125	0.314942
TTGIVLDS#GDGVSHTVPIYEGYALPHAIMR_3	PF3D7_1246200.1	PF3D7_1246200.1	ACT1	actin I	1	PF3D7_1246200.1_S156	0	1	2	2	0	0	0	0	0	173985	4.11835e+06	3.5865e+06	0	0	0	0	58212.4	173985	4.11835e+06	3.5865e+06	0	0	119233	0	112291	325748	3.64715e+06	3.5865e+06			120935		1.91792e+06	120935	15.8592	1573	0.860638	6361	0.3751	n/a	n/a	0.000605553	0.00688393
S#IIEDLENLGLK_2	PF3D7_1349200.1	PF3D7_1349200.1	N/A	glutamate--tRNA ligase, putative	1	PF3D7_1349200.1_S364	2	2	2	2	1	2	2	2	1266544	1.18878e+06	1.6875e+06	1.49039e+06	478435	782279	661035	447753	1266544	1.18878e+06	1.6875e+06	1.49039e+06	478435	782279	661035	447753	2.44316e+06	2.22572e+06	1.49443e+06	1.49039e+06	749637	1.42193e+06	670470	573920	1.91342e+06	853988	2.24057	1576	0.860372	2465	0.7579	0.0148385	0.0882615	0.413557	0.809137
LLS#SNDITIHK_2	PF3D7_1215100.1	PF3D7_1215100.1	N/A	SUN domain-containing protein, putative	1	PF3D7_1215100.1_S82	1	1	1	1	1	1	1	1	952671	954884	2.11033e+06	2.0794e+06	777768	700636	865696	518869	952671	954884	2.11033e+06	2.0794e+06	777768	700636	865696	518869	1.8377e+06	1.78781e+06	1.86888e+06	2.0794e+06	1.21865e+06	1.27352e+06	878054	665076	1.89345e+06	1.00883e+06	1.87688	1591	0.859043	2186	0.7853	0.00137327	0.0212751	0.561038	0.900105
LDT#IECDIPINEELSWR_3	PF3D7_0624000.1	PF3D7_0624000.1	HK	hexokinase	1	PF3D7_0624000.1_T18	1	1	2	1	2	1	2	1	752581	1226629	2256554	1826094	535619	422234	570247	586713	752581	1226629	2256554	1826094	535619	422234	570247	586713	1.45173e+06	2.29659e+06	1.99837e+06	1826094	839237	767482	578387	752037	1.8932e+06	734286	2.57828	1592	0.858954	2767	0.7282	0.000764486	0.0153785	0.314901	0.723568
FAS#LALQK_2	PF3D7_1309100.1	PF3D7_1309100.1	N/A	60S ribosomal protein L24, putative	1	PF3D7_1309100.1_S45	1	1	1	2	1	1	1	1	743503	915506	2165923	2.45018e+06	223737	180758	278835	190465	743503	915506	2165923	2.45018e+06	223737	180758	278835	190465	1.43421e+06	1.71408e+06	1.91811e+06	2.45018e+06	350562	328559	282815	244133	1.87915e+06	301517	6.2323	1604	0.85789	4537	0.5543	0.000335519	0.00990961	0.0290527	0.155872
FISQALLS#GCDDVK_2	PF3D7_1007900.1	PF3D7_1007900.1	EIF3D	eukaryotic translation initiation factor 3 subunit D, putative	1	PF3D7_1007900.1_S458	1	1	1	1	1	1	1	1	1.02792e+06	963713	1.61302e+06	2.26751e+06	794016	747798	880221	728838	1.02792e+06	963713	1.61302e+06	2.26751e+06	794016	747798	880221	728838	1.98285e+06	1.80434e+06	1.42847e+06	2.26751e+06	1.24411e+06	1.35925e+06	892785	934209	1.87079e+06	1.10759e+06	1.68907	1612	0.857181	2055	0.7982	0.0108633	0.072512	0.659498	0.937854
GRS#LKDIDEIAK_3	PF3D7_1132000.1	PF3D7_1132000.1	N/A	ubiquitin-like protein, putative	1	PF3D7_1132000.1_S227	1	1	1	1	0	1	1	1	689925	642230	2.74341e+06	2.51803e+06	0	291204	502266	608899	689925	642230	2.74341e+06	2.51803e+06	424531	291204	502266	608899	1.33086e+06	1.20243e+06	2.42952e+06	2.51803e+06	665177	529314	509435	780474	1.87021e+06	621100	3.01113	1613	0.857092	3095	0.696	0.0126325	0.0800272	0.225482	0.618382
KEYS#KDDFVTDVK_3	PF3D7_0305600.1	PF3D7_0305600.1	APE1	DNA-(apurinic or apyrimidinic site) lyase, putative	1	PF3D7_0305600.1_S193	1	1	1	1	0	0	1	1	969822	1.05129e+06	1900280	1947923	0	0	686513	674633	969822	1.05129e+06	1900280	1947923	295827	165165	686513	674633	1.87078e+06	1.96832e+06	1.68286e+06	1947923	463517	300216	696312	864730	1.86747e+06	581194	3.21316	1616	0.856826	3206	0.6851	9.59351e-05	0.00473298	0.194034	0.564179
GEQTSDVNTLYNQST#ILKK_3	PF3D7_1327300.1	PF3D7_1327300.1	N/A	conserved Plasmodium protein, unknown function	1	PF3D7_1327300.1_T1668	0	1	1	1	0	0	0	0	0	1.14952e+06	1.84046e+06	1.65505e+06	0	0	0	0	986434	1.14952e+06	1.84046e+06	1.65505e+06	0	16173.8	0	3708.7	1.90283e+06	2.15222e+06	1.62989e+06	1.65505e+06		29398.6		4753.73	1.835e+06	17076.2	107.459	1636	0.855053	8947	0.121	0.000585251	0.0131747	2.19971e-09	1.69424e-07
LNS#SQLLNENLDNTLSR_2	PF3D7_0307700.1	PF3D7_0307700.1	N/A	conserved Plasmodium protein, unknown function	1	PF3D7_0307700.1_S89	2	1	2	1	0	0	0	1	815625	742540	1.95647e+06	2.59602e+06	0	0	0	530174	815625	742540	1.95647e+06	2.59602e+06	447050	219383	1.01914e+06	530174	1.57334e+06	1.39024e+06	1.73262e+06	2.59602e+06	700461	398767	1.03369e+06	679566	1.82306e+06	703120	2.59281	1644	0.854344	2840	0.7211	0.00926612	0.0648408	0.311305	0.719626
IGTS#LFDEAGSK_2	PF3D7_0922500.1	PF3D7_0922500.1	PGK	phosphoglycerate kinase	1	PF3D7_0922500.1_S255	1	1	1	1	1	1	1	1	1.0294e+06	860244	1.80444e+06	2079812	880084	531050	889372	690602	1.0294e+06	860244	1.80444e+06	2079812	880084	531050	889372	690602	1.98571e+06	1.61062e+06	1.59799e+06	2079812	1.37896e+06	965275	902067	885199	1.81853e+06	1.03288e+06	1.76065	1648	0.853989	2151	0.7888	0.00372523	0.0370051	0.6199	0.927001
SDS#NYIDENVYK_2	PF3D7_0627700.1	PF3D7_0627700.1	N/A	transportin	1	PF3D7_0627700.1_S326	1	1	1	1	0	0	0	1	1.05728e+06	1149545	1.56725e+06	1.69254e+06	0	0	0	48921.1	1.05728e+06	1149545	1.56725e+06	1.69254e+06	188299	191303	235011	48921.1	2.03948e+06	2.15227e+06	1.38794e+06	1.69254e+06	295036	347726	238365	62706	1.81806e+06	235958	7.70499	1649	0.853901	5025	0.5064	0.000137217	0.00595498	0.0136696	0.0871614
TSGLS#FDEVLFSHDIK_2	PF3D7_0606600.1	PF3D7_0606600.1	N/A	conserved Plasmodium protein, unknown function	1	PF3D7_0606600.1_S993	1	1	1	1	1	0	1	1	649086	661572	2378296	2.65674e+06	113608	0	428003	209538	649086	661572	2378296	2.65674e+06	113608	33565.7	428003	209538	1.25208e+06	1.23865e+06	2.10619e+06	2.65674e+06	178007	61011.4	434113	268582	1.81341e+06	235428	7.70261	1656	0.85328	5029	0.506	0.00438218	0.0409514	0.0136854	0.0872059
SYYMSNTS#FSQMGR_2	PF3D7_0624600.1	PF3D7_0624600.1	ISWI	ISWI chromatin-remodeling complex ATPase	1	PF3D7_0624600.1_S1737	1	1	1	2	2	1	1	1	736501	710276	1.92835e+06	2.77195e+06	187507	87994.1	598106	568015	736501	710276	1.92835e+06	2.77195e+06	187507	87994.1	598106	568015	1.42071e+06	1.32984e+06	1.70772e+06	2.77195e+06	293795	159944	606644	728069	1.80755e+06	447113	4.04272	1659	0.853014	3746	0.632	0.00884117	0.0629648	0.10845	0.393705
GPS#TCNLGYFK_2	PF3D7_0525100.1	PF3D7_0525100.1	ACS10	acyl-CoA synthetase	1	PF3D7_0525100.1_S488	1	1	1	1	1	0	1	1	927078	961435	1.72451e+06	2.06529e+06	197034	0	389577	356039	927078	961435	1.72451e+06	2.06529e+06	197034	206830	389577	356039	1.78833e+06	1.80008e+06	1.5272e+06	2.06529e+06	308724	375949	395138	456364	1.79522e+06	384044	4.67453	1663	0.85266	4075	0.5997	1.69546e-05	0.00213894	0.072023	0.300635
VDS#QKGYIDLSK_2	PF3D7_0728000.1	PF3D7_0728000.1	eIF2alpha	eukaryotic translation initiation factor 2 subunit alpha	1	PF3D7_0728000.1_S85	1	1	2	2	1	1	1	1	943979	759124	2.00677e+06	2.1273e+06	425999	365024	432696	391710	943979	759124	2.00677e+06	2.1273e+06	425999	365024	432696	391710	1.82093e+06	1.42129e+06	1.77717e+06	2.1273e+06	667477	663493	438873	502085	1.78667e+06	567982	3.14565	1667	0.852305	3260	0.6798	0.000229455	0.00785393	0.203942	0.582535
S#ITVEMEEK_2	PF3D7_0617200.1	PF3D7_0617200.1	N/A	BFR1 domain-containing protein, putative	1	PF3D7_0617200.1_S234	1	1	2	2	1	0	3	2	877468	959156	1812541	2.03213e+06	676441	0	1.12555e+06	898162	877468	959156	1812541	2.03213e+06	676441	576190	1.12555e+06	898162	1.69263e+06	1.79581e+06	1.60516e+06	2.03213e+06	1.05988e+06	1.04732e+06	1.14162e+06	1.15124e+06	1.78143e+06	1.10002e+06	1.61946	1669	0.852128	2062	0.7975	0.000394235	0.0106782	0.700647	0.947574
RMEDLS#IEENLKEK_3	PF3D7_1327300.1	PF3D7_1327300.1	N/A	conserved Plasmodium protein, unknown function	1	PF3D7_1327300.1_S1543	1	1	1	1	0	1	1	1	933602	993257	1.8509e+06	1.81015e+06	0	541458	1.11278e+06	1.12736e+06	933602	993257	1.8509e+06	1.81015e+06	797239	541458	1.11278e+06	1.12736e+06	1.80091e+06	1.85965e+06	1.63913e+06	1.81015e+06	1.24916e+06	984191	1.12866e+06	1.44503e+06	1.77746e+06	1.20176e+06	1.47905	1674	0.851684	1932	0.8103	0.0018308	0.0245711	0.792223	0.966536
VSS#NSFLSNDLINNLEYTNNIDMYK_3	PF3D7_1134800.1	PF3D7_1134800.1	N/A	coatomer subunit delta	1	PF3D7_1134800.1_S179	1	0	1	1	0	0	0	0	852799	0	2.30053e+06	1.73028e+06	0	0	0	0	852799	889986	2.30053e+06	1.73028e+06	362570	368737	0	584161	1.64505e+06	1.6663e+06	2.03732e+06	1.73028e+06	568094	670242		748766	1.76974e+06	662367	2.67184	1678	0.85133	2957	0.7096	0.00021562	0.00753572	0.292546	0.703228
KTNPLDLLPPSNFS#LDEWK_2	PF3D7_1338300.1	PF3D7_1338300.1	EF-1gamma	elongation factor 1-gamma, putative	1	PF3D7_1338300.1_S264	1	2	2	2	1	0	1	1	654030	648303	2339289	2.52261e+06	354709	0	685928	340576	654030	648303	2339289	2.52261e+06	354709	331707	685928	340576	1.26162e+06	1.2138e+06	2.07164e+06	2.52261e+06	555777	602935	695719	436543	1.76742e+06	572744	3.08588	1680	0.851152	3236	0.6822	0.010248	0.0691914	0.213205	0.600621
GLT#KEALFQFILEQGPSK_3	PF3D7_1349200.1	PF3D7_1349200.1	N/A	glutamate--tRNA ligase, putative	1	PF3D7_1349200.1_T581	1	1	1	1	0	1	0	2	928671	926358	1.77448e+06	1.92377e+06	0	99639.4	0	33229.6	928671	926358	1.77448e+06	1.92377e+06	0	99639.4	0	33229.6	1.7914e+06	1.7344e+06	1.57145e+06	1.92377e+06		181112		42593	1.75526e+06	111852	15.6926	1692	0.850089	6501	0.3614	0.000151111	0.00621379	0.00063776	0.00718437
VAQHVPTLHPHS#EELVVGK_4	PF3D7_0416800.1	PF3D7_0416800.1	SAR1	small GTP-binding protein sar1	1	PF3D7_0416800.1_S56	1	2	2	1	1	1	1	1	1.03127e+06	1.07469e+06	1.64755e+06	1519107	849034	684832	853378	770595	1.03127e+06	1.07469e+06	1.64755e+06	1519107	849034	684832	853378	770595	1.98931e+06	2.01213e+06	1.45905e+06	1519107	1.33031e+06	1.2448e+06	865559	987733	1.7449e+06	1.1071e+06	1.5761	1702	0.849202	2056	0.7981	0.0132907	0.0821875	0.727667	0.954001
IKPLS#YDSSDKSDQSLR_3	PF3D7_1002900.1	PF3D7_1002900.1	N/A	conserved Plasmodium protein, unknown function	1	PF3D7_1002900.1_S70	1	1	1	1	0	0	0	0	859088	882171	1.97083e+06	1.91937e+06	0	0	0	0	859088	882171	1.97083e+06	1.91937e+06	706361	595978	1.08031e+06	1.03678e+06	1.65718e+06	1.65167e+06	1.74534e+06	1.91937e+06	1.10676e+06	1.08329e+06	1.09573e+06	1.32893e+06	1.74339e+06	1.15368e+06	1.51116	1707	0.848759	1994	0.8042	0.000463386	0.0114251	0.770221	0.964603
GAT#EIDHEDFVEGITSVLSK_3	PF3D7_1130400.1	PF3D7_1130400.1	RPT5	26S protease regulatory subunit 6A, putative	1	PF3D7_1130400.1_T413	1	1	2	2	1	1	1	1	1.07384e+06	789599	1.67702e+06	1.93393e+06	362557	434926	472765	395034	1.07384e+06	789599	1.67702e+06	1.93393e+06	362557	434926	472765	395034	2.07142e+06	1.47835e+06	1.48515e+06	1.93393e+06	568074	790552	479513	506347	1.74221e+06	586121	2.97244	1709	0.848582	3186	0.6871	0.000471968	0.0114819	0.232156	0.627856
TPLSGLQNSLS#GLK_2	PF3D7_1110200.1	PF3D7_1110200.1	PRPF6	pre-mRNA-processing factor 6, putative	1	PF3D7_1110200.1_S252	1	1	1	1	0	0	0	1	994434	1.07792e+06	1.54927e+06	1.65767e+06	0	0	0	8170.3	994434	1.07792e+06	1.54927e+06	1.65767e+06	12131.7	0	20146.9	8170.3	1.91826e+06	2.01818e+06	1.37201e+06	1.65767e+06	19008.6		20434.5	10472.5	1.74153e+06	16638.5	104.668	1711	0.848404	8978	0.118	0.000165186	0.00654152	2.72747e-09	2.00741e-07
HYS#ISDVSDVLSK_2	PF3D7_0904800.1	PF3D7_0904800.1	RPA1	replication protein A1, small fragment	1	PF3D7_0904800.1_S275	1	1	1	0	1	1	1	1	1.14611e+06	1.04816e+06	1.44161e+06	0	530683	417041	572530	229669	1.14611e+06	1.04816e+06	1.44161e+06	1486211	530683	417041	572530	229669	2.21085e+06	1.96245e+06	1.27667e+06	1486211	831503	758043	580702	294385	1.73404e+06	616158	2.81428	1719	0.847695	3112	0.6943	0.00385401	0.0377326	0.261921	0.667177
S#IENYKDVILTSK_2	PF3D7_0922500.1	PF3D7_0922500.1	PGK	phosphoglycerate kinase	1	PF3D7_0922500.1_S319	1	1	1	1	1	1	1	0	784812	808873	1.89156e+06	2.21861e+06	625661	555238	765230	0	784812	808873	1.89156e+06	2.21861e+06	625661	555238	765230	667231	1.5139e+06	1.51444e+06	1.67514e+06	2.21861e+06	980318	1.00924e+06	776153	855243	1.73052e+06	905239	1.91167	1722	0.847429	2371	0.7671	0.003338	0.0351764	0.544642	0.894458
EKIEQEES#NVDVTEK_2	PF3D7_1212700.1	PF3D7_1212700.1	EIF3A	eukaryotic translation initiation factor 3 subunit A, putative	1	PF3D7_1212700.1_S121	1	1	1	1	1	1	1	0	836263	912415	2.03764e+06	1790859	341881	274328	304829	0	836263	912415	2.03764e+06	1790859	341881	274328	304829	278852	1.61315e+06	1.7083e+06	1.80451e+06	1790859	535677	498639	309180	357426	1.7292e+06	425230	4.06651	1724	0.847252	3832	0.6236	1.56227e-06	0.000655368	0.106738	0.389338
LISHAGS#LVNLAK_2	PF3D7_1118500.1	PF3D7_1118500.1	NOP56	nucleolar protein 56, putative	1	PF3D7_1118500.1_S316	1	1	1	1	1	1	1	1	798687	883151	2.14756e+06	1.77822e+06	249392	272610	115470	55896.7	798687	883151	2.14756e+06	1.77822e+06	249392	272610	115470	55896.7	1.54066e+06	1.6535e+06	1.90185e+06	1.77822e+06	390761	495515	117118	71647.2	1.71856e+06	268760	6.3944	1732	0.846543	4764	0.532	3.02955e-05	0.00293999	0.0266208	0.146055
YKFS#NEKDLLNNAMPHFWK_4	PF3D7_1338300.1	PF3D7_1338300.1	EF-1gamma	elongation factor 1-gamma, putative	1	PF3D7_1338300.1_S273	1	2	1	2	1	1	1	1	1.13516e+06	1.13093e+06	1.50295e+06	1.22968e+06	433157	353051	819852	625542	1.13516e+06	1.13093e+06	1.50295e+06	1.22968e+06	433157	353051	819852	625542	2.18972e+06	2.11742e+06	1.33099e+06	1.22968e+06	678693	641730	831554	801807	1.71695e+06	738446	2.32509	1735	0.846277	2751	0.7298	0.00897316	0.0636353	0.38591	0.790637
GCIPLAGMIS#IDELATKPSYK_3	PF3D7_0709700.1	PF3D7_0709700.1	PARE	prodrug activation and resistance esterase	1	PF3D7_0709700.1_S215	1	1	1	1	0	0	0	1	948218	835269	1.86088e+06	1.82587e+06	0	0	0	442875	948218	835269	1.86088e+06	1.82587e+06	382914	0	588960	442875	1.82911e+06	1.56386e+06	1.64797e+06	1.82587e+06	599969		597367	567667	1.7167e+06	588335	2.9179	1736	0.846188	3182	0.6875	3.00218e-05	0.00293999	0.241957	0.641627
QLMS#LIINTFYSNK_3	PF3D7_0708400.1	PF3D7_0708400.1	HSP90	heat shock protein 90	1	PF3D7_0708400.1_S17	2	3	4	3	1	1	1	1	846540	686026	2559079	1.63578e+06	90150.5	65528.8	227788	160571	846540	686026	2559079	1.63578e+06	90150.5	65528.8	227788	160571	1.63297e+06	1.28443e+06	2.26628e+06	1.63578e+06	141253	119110	231039	205817	1.70487e+06	174305	9.78095	1749	0.845035	5637	0.4463	0.000307609	0.00963297	0.00536636	0.0409036
KTNS#QVICQIACAHIEGDK_3	PF3D7_1424100.1	PF3D7_1424100.1	RPL5	60S ribosomal protein L5, putative	1	PF3D7_1424100.1_S58	1	1	1	1	1	0	1	0	863242	848392	1.86445e+06	1.88647e+06	568707	0	622515	0	863242	848392	1.86445e+06	1.88647e+06	568707	293620	622515	503796	1.66519e+06	1.58843e+06	1.65114e+06	1.88647e+06	891081	533704	631400	645755	1.69781e+06	675485	2.51346	1764	0.843706	2919	0.7133	5.13189e-05	0.00367179	0.331542	0.742005
KLT#EEEAFLFNSNYR_3	PF3D7_1011800.1	PF3D7_1011800.1	PREBP	PRE-binding protein	1	PF3D7_1011800.1_T737	2	3	2	3	1	1	1	1	772072	914419	1.71555e+06	2.03414e+06	395039	388837	284155	309966	772072	914419	1.71555e+06	2.03414e+06	395039	388837	284155	309966	1.48932e+06	1.71205e+06	1.51927e+06	2.03414e+06	618967	706777	288211	397308	1.68869e+06	502816	3.35847	1774	0.842819	3519	0.6544	0.000292154	0.00931413	0.17454	0.529961
FIS#LDDGWSR_2	PF3D7_1343000.1	PF3D7_1343000.1	PMT	phosphoethanolamine N-methyltransferase	1	PF3D7_1343000.1_S239	0	2	2	3	1	1	1	2	0	949952	2.00792e+06	2.25754e+06	341861	282329	347936	352014	479795	949952	2.00792e+06	2.25754e+06	341861	282329	347936	352014	925522	1.77857e+06	1.77819e+06	2.25754e+06	535646	513181	352902	451204	1.68496e+06	463233	3.63738	1776	0.842642	3677	0.6388	0.00476909	0.0430665	0.143135	0.468344
LTLLQHFDS#SFPIK_3	PF3D7_0730400.1	PF3D7_0730400.1	IMP2	IMP1-like protein, putative	1	PF3D7_0730400.1_S92	1	1	2	2	1	1	1	1	622846	716145	2224869	2.165e+06	98883.4	309397	588684	457392	622846	716145	2224869	2.165e+06	98883.4	309397	588684	457392	1.20147e+06	1.34082e+06	1.97031e+06	2.165e+06	154936	562382	597087	586276	1.6694e+06	475170	3.51327	1787	0.841667	3635	0.643	0.0036005	0.0365892	0.156223	0.493162
NDMTNFQDYQNNNNNS#LVLK_3	PF3D7_0523000.1	PF3D7_0523000.1	MDR1	multidrug resistance protein 1	1	PF3D7_0523000.1_S1204	3	4	4	5	2	1	2	4	740980	760242	1.90888e+06	2.11897e+06	354519	54935.2	403100	362711	740980	760242	1.90888e+06	2.11897e+06	354519	54935.2	403100	362711	1.42935e+06	1.42339e+06	1.69047e+06	2.11897e+06	555479	99854.1	408854	464915	1.66554e+06	382276	4.35692	1795	0.840957	4087	0.5985	0.000529116	0.0124603	0.08818	0.34339
LT#RDITTLAPSTMK_2	PF3D7_1246200.1	PF3D7_1246200.1	ACT1	actin I	1	PF3D7_1246200.1_T315	1	1	1	1	0	1	1	1	725939	697976	1.99952e+06	2.11006e+06	0	176910	360666	227730	725939	697976	1.99952e+06	2.11006e+06	402963	176910	360666	227730	1.40033e+06	1.30681e+06	1.77074e+06	2.11006e+06	631383	321565	365815	291899	1.64698e+06	402665	4.09021	1810	0.839628	3965	0.6105	0.000791577	0.0156385	0.105064	0.384784
MMTS#KDNLNIDIPSLELSIANIR_3	PF3D7_0717500.1	PF3D7_0717500.1	CDPK4	calcium-dependent protein kinase 4	1	PF3D7_0717500.1_S333	1	1	1	2	0	0	0	0	896507	822707	1.87419e+06	1.65671e+06	0	0	0	0	896507	822707	1.87419e+06	1.65671e+06	1257.6	0	0	0	1.72936e+06	1.54034e+06	1.65976e+06	1.65671e+06	1970.47				1.64654e+06	1970.47	835.607	1812	0.83945	10064	0.0113	n/a	n/a	2.80013e-18	2.32107e-15
INS#DSNIFVNFENIITK_2	PF3D7_0603400.1	PF3D7_0603400.1	TEX1	trophozoite exported protein 1	1	PF3D7_0603400.1_S627	1	1	2	1	1	1	1	2	800306	637717	1.88229e+06	2.18047e+06	319278	431198	728664	687269	800306	637717	1.88229e+06	2.18047e+06	319278	431198	728664	687269	1.54379e+06	1.19398e+06	1.66693e+06	2.18047e+06	500262	783776	739065	880927	1.64629e+06	726007	2.2676	1813	0.839362	2789	0.7261	0.0057594	0.047401	0.404479	0.803989
SNEPAQQTLGQQVPVNTVALNTFTGLFASGS#DNGK_3	PF3D7_0110700.1	PF3D7_0110700.1	CAF1C	chromatin assembly factor 1 subunit C, putative	1	PF3D7_0110700.1_S314	1	2	1	2	1	0	0	1	798183	776091	1.9312e+06	1.83123e+06	26839.2	0	0	171860	798183	776091	1.9312e+06	1.83123e+06	26839.2	49108.9	116188	171860	1.53969e+06	1.45306e+06	1.71024e+06	1.83123e+06	42053.1	89263.8	117846	220286	1.63356e+06	117362	13.9189	1826	0.838209	6414	0.3699	3.35305e-06	0.000996252	0.00113403	0.0114753
S#KDVFGELALLYNSK_2	PF3D7_1223100.1	PF3D7_1223100.1	PKAr	cAMP-dependent protein kinase regulatory subunit	1	PF3D7_1223100.1_S253	1	1	2	2	0	0	0	1	669313	755804	2.05583e+06	2004737	0	0	0	227131	669313	755804	2.05583e+06	2004737	13396.2	0	3922.4	227131	1.2911e+06	1.41508e+06	1.82061e+06	2004737	20989.9		3978.39	291132	1.63288e+06	105367	15.4971	1827	0.838121	6608	0.3509	0.000823894	0.015886	0.000678066	0.00754443
$MNDS#YDSLFK_2	PF3D7_0512600.1	PF3D7_0512600.1	RAB1b	ras-related protein Rab-1B	1	PF3D7_0512600.1_S4	2	3	2	2	1	1	1	1	619024	873094	1.77838e+06	2.11422e+06	68980.6	17084.1	129209	146749	619024	873094	1.77838e+06	2.11422e+06	68980.6	17084.1	129209	146749	1.1941e+06	1.63468e+06	1.57491e+06	2.11422e+06	108082	31053.3	131053	188100	1.62947e+06	114572	14.2222	1829	0.837943	6455	0.3659	0.000216753	0.007536	0.00102439	0.0105265
NS#CETLLESEQNLLK_2	PF3D7_1460600.1	PF3D7_1460600.1	ISP3	inner membrane complex sub-compartment protein 3	1	PF3D7_1460600.1_S95	1	1	1	0	1	1	1	1	800614	872146	1.86453e+06	0	849283	749082	1042445	699337	800614	872146	1.86453e+06	1.67969e+06	849283	749082	1042445	699337	1.54438e+06	1.6329e+06	1.6512e+06	1.67969e+06	1.3307e+06	1.36158e+06	1.05732e+06	896396	1.62704e+06	1.1615e+06	1.40081	1831	0.837766	1988	0.8048	0.00686876	0.0534903	0.848602	0.977086
KFTFPS#LSPT#DVLIPGK_2	PF3D7_0608600.1	PF3D7_0608600.1	N/A	conserved Plasmodium protein, unknown function	2	PF3D7_0608600.1_S219	1	1	2	2	1	0	0	0	689227	846915	2.09661e+06	1.72916e+06	57716.7	0	0	0	689227	846915	2.09661e+06	1.72916e+06	57716.7	9019.5	0	27376.4	1.32952e+06	1.58566e+06	1.85673e+06	1.72916e+06	90433.6	16394.5		35090.5	1.62527e+06	47306.2	34.3564	1837	0.837234	7851	0.2287	8.07381e-05	0.00451021	8.17058e-06	0.000177451
KFTFPS#LSPT#DVLIPGK_2	PF3D7_0608600.1	PF3D7_0608600.1	N/A	conserved Plasmodium protein, unknown function	2	PF3D7_0608600.1_T223	1	1	2	2	1	0	0	0	689227	846915	2.09661e+06	1.72916e+06	57716.7	0	0	0	689227	846915	2.09661e+06	1.72916e+06	57716.7	9019.5	0	27376.4	1.32952e+06	1.58566e+06	1.85673e+06	1.72916e+06	90433.6	16394.5		35090.5	1.62527e+06	47306.2	34.3564	1837	0.837234	7851	0.2287	8.07381e-05	0.00451021	8.17058e-06	0.000177451
EVTNLS#FDKDR_3	PF3D7_0716800.1	PF3D7_0716800.1	EIF3I	eukaryotic translation initiation factor 3 subunit I, putative	1	PF3D7_0716800.1_S191	1	1	1	1	0	0	1	1	759987	757919	1.7963e+06	1952930	0	0	552039	546731	759987	757919	1.7963e+06	1952930	624148	438955	552039	546731	1.46601e+06	1.41904e+06	1.59078e+06	1952930	977948	797876	559919	700788	1.60719e+06	759133	2.11714	1849	0.83617	2695	0.7353	0.00128463	0.0204844	0.458067	0.843973
FENQFS#KHDIVTSASGVIALLNEEETSLK_3	PF3D7_1466300.1	PF3D7_1466300.1	RPN2	26S proteasome regulatory subunit RPN2, putative	1	PF3D7_1466300.1_S8	1	1	2	2	1	1	1	1	826094	748559	1.82252e+06	1.78778e+06	407666	641861	554734	287715	826094	748559	1.82252e+06	1.78778e+06	407666	641861	554734	287715	1.59353e+06	1.40151e+06	1.614e+06	1.78778e+06	638752	1.16669e+06	562652	368787	1.5992e+06	684220	2.33726	1856	0.83555	2887	0.7164	0.00280124	0.0318785	0.382103	0.787726
FKT#FDLGGHETAR_3	PF3D7_0416800.1	PF3D7_0416800.1	SAR1	small GTP-binding protein sar1	1	PF3D7_0416800.1_T68	1	1	1	2	1	1	1	1	840164	991728	1519567	1.55661e+06	292928	300034	377607	217307	840164	991728	1519567	1.55661e+06	292928	300034	377607	217307	1.62067e+06	1.85679e+06	1.34571e+06	1.55661e+06	458975	545364	382997	278540	1.59495e+06	416469	3.82969	1862	0.835018	3890	0.6179	6.27203e-05	0.00398505	0.125285	0.429981
LYNS#FEDKIEEYSQENK_3	PF3D7_1449000.1	PF3D7_1449000.1	GEST	gamete egress and sporozoite traversal protein, putative	1	PF3D7_1449000.1_S203	1	0	2	2	0	0	0	1	55694.6	0	2.88318e+06	3.67761e+06	0	0	0	11584.1	55694.6	20754.1	2.88318e+06	3.67761e+06	0	0	0	11584.1	107435	38857.5	2.5533e+06	3.67761e+06				14848.3	1.5943e+06	14848.3	107.373	1863	0.834929	9075	0.1085	n/a	n/a	2.21425e-09	1.69424e-07
EKNENS#IGNAEEENYWVLLPDNLK_3	PF3D7_0524000.1	PF3D7_0524000.1	KASbeta	karyopherin beta	1	PF3D7_0524000.1_S85	1	0	2	3	1	1	1	2	766403	0	1.88149e+06	1.65468e+06	923643	723135	1.24578e+06	861146	766403	842079	1.88149e+06	1.65468e+06	923643	723135	1.24578e+06	861146	1.47839e+06	1.57661e+06	1.66622e+06	1.65468e+06	1.44721e+06	1.31442e+06	1.26356e+06	1.1038e+06	1.59397e+06	1.28225e+06	1.24311	1864	0.83484	1861	0.8173	0.00953182	0.0661237	0.97485	0.99959
SELTYDNLKS#MEEQEK_2	PF3D7_1138500.1	PF3D7_1138500.1	PPM2	protein phosphatase PPM2	1	PF3D7_1138500.1_S485	0	1	1	1	0	0	0	0	0	751438	1.90782e+06	2.06351e+06	0	0	0	0	602808	751438	1.90782e+06	2.06351e+06	296598	253250	736821	494849	1.16281e+06	1.4069e+06	1.68954e+06	2.06351e+06	464725	460324	747338	634287	1.58069e+06	576669	2.74107	1871	0.83422	3222	0.6835	0.00277081	0.0316546	0.277173	0.684991
LLSS#LENIEVDNILK_2	PF3D7_0204500.1	PF3D7_0204500.1	AspAT	aspartate transaminase	1	PF3D7_0204500.1_S7	1	1	1	1	0	1	1	0	953007	1053342	1544719	1.139e+06	0	345154	464014	0	953007	1053342	1544719	1.139e+06	265821	345154	464014	321108	1.83835e+06	1.97215e+06	1.36798e+06	1.139e+06	416502	627377	470637	411589	1.57937e+06	481526	3.27992	1872	0.834131	3609	0.6455	0.00161703	0.0235255	0.184781	0.547191
LSS#SGSTTHVLWDK_3	PF3D7_0525100.1	PF3D7_0525100.1	ACS10	acyl-CoA synthetase	1	PF3D7_0525100.1_S375	1	1	1	1	1	1	1	1	637212	676830	1.86617e+06	2.16451e+06	355860	373477	540474	531622	637212	676830	1.86617e+06	2.16451e+06	355860	373477	540474	531622	1.22918e+06	1.26722e+06	1.65265e+06	2.16451e+06	557581	678859	548189	681421	1.57839e+06	616513	2.56019	1873	0.834043	3110	0.6945	0.00477099	0.0430665	0.319448	0.72846
MS#VEEPEVLTK_2	PF3D7_0212900.1	PF3D7_0212900.1	ATEL1	arginyl-tRNA--protein transferase	1	PF3D7_0212900.1_S79	1	1	1	1	1	1	1	1	938518	926375	1.23337e+06	1.67232e+06	534613	539164	786799	650961	938518	926375	1.23337e+06	1.67232e+06	534613	539164	786799	650961	1.8104e+06	1.73443e+06	1.09225e+06	1.67232e+06	837659	980023	798030	834388	1.57735e+06	862525	1.82876	1874	0.833954	2441	0.7603	0.00550044	0.0459985	0.584627	0.914089
NILS#NDVTQTPDKHYSISDVSDVLSK_4	PF3D7_0904800.1	PF3D7_0904800.1	RPA1	replication protein A1, small fragment	1	PF3D7_0904800.1_S263	1	1	2	0	0	0	0	0	1.0901e+06	1.24231e+06	1.34814e+06	0	0	0	0	0	1.0901e+06	1.24231e+06	1.34814e+06	662144	118565	0	0	0	2.10281e+06	2.32594e+06	1.19389e+06	662144	185773				1.5712e+06	185773	8.45761	1881	0.833333	5499	0.4598	n/a	n/a	0.0095922	0.0654414
YNLSNNNSS#LILK_2	PF3D7_1205500.1	PF3D7_1205500.1	N/A	zinc finger protein, putative	1	PF3D7_1205500.1_S410	1	1	1	1	0	0	1	1	442076	615996	1.92095e+06	2.54959e+06	0	0	204982	241466	442076	615996	1.92095e+06	2.54959e+06	76098.1	19044	204982	241466	852764	1.15332e+06	1.70117e+06	2.54959e+06	119234	34615.7	207908	309506	1.56421e+06	167816	9.32097	1892	0.832358	5698	0.4403	0.0100535	0.0686478	0.00653017	0.0479377
YFS#NNYNSLR_2	PF3D7_1110400.1	PF3D7_1110400.1	N/A	RNA-binding protein, putative	1	PF3D7_1110400.1_S1382	1	1	1	0	1	1	1	1	811898	850920	1.43362e+06	0	46761.6	113421	299163	341112	811898	850920	1.43362e+06	1.74706e+06	46761.6	113421	299163	341112	1.56615e+06	1.59316e+06	1.26959e+06	1.74706e+06	73268.5	206163	303433	437231	1.54399e+06	255024	6.0543	1913	0.830496	4862	0.5224	5.07895e-05	0.00367179	0.0320246	0.167393
ISQLDS#DNKNLENTLIR_3	PF3D7_1327300.1	PF3D7_1327300.1	N/A	conserved Plasmodium protein, unknown function	1	PF3D7_1327300.1_S109	1	1	1	1	1	1	1	1	848662	894160	1.54238e+06	1.4924e+06	629295	525119	1.12827e+06	816163	848662	894160	1.54238e+06	1.4924e+06	629295	525119	1.12827e+06	816163	1.63706e+06	1.67412e+06	1.36591e+06	1.4924e+06	986013	954494	1.14437e+06	1.04614e+06	1.54237e+06	1.03276e+06	1.49346	1917	0.830142	2152	0.7887	0.000807094	0.015752	0.782271	0.966035
T#LQQCPEQDLAEASNVLLLR_3	PF3D7_0414900.1	PF3D7_0414900.1	ARO	armadillo-domain containing rhoptry protein	1	PF3D7_0414900.1_T253	1	1	1	1	0	0	0	0	634201	676850	1.72333e+06	2.07403e+06	0	0	0	0	634201	676850	1.72333e+06	2.07403e+06	5578.4	0	0	0	1.22337e+06	1.26725e+06	1.52616e+06	2.07403e+06	8740.53				1.5227e+06	8740.53	174.212	1936	0.828457	9495	0.0672	n/a	n/a	3.42442e-11	4.5417e-09
LRS#FSIGLK_2	PF3D7_0309500.1	PF3D7_0309500.1	AS	asparagine synthetase [glutamine-hydrolyzing], putative	1	PF3D7_0309500.1_S308	1	1	1	1	0	1	1	1	836844	849883	1644897	1.3349e+06	0	108202	19758.1	0	836844	849883	1644897	1.3349e+06	43715.3	108202	19758.1	0	1.61427e+06	1.59122e+06	1.4567e+06	1.3349e+06	68495.4	196676	20040.1		1.49927e+06	95070.6	15.7701	1973	0.825177	6775	0.3344	1.81185e-05	0.00225359	0.000622546	0.00705236
GVGTTFLSDGS#MR_2	PF3D7_0624600.1	PF3D7_0624600.1	ISWI	ISWI chromatin-remodeling complex ATPase	1	PF3D7_0624600.1_S1898	0	1	2	1	0	0	0	0	0	514652	3.00071e+06	1.31468e+06	0	0	0	0	534812	514652	3.00071e+06	1.31468e+06	72670.1	36237.7	21139.7	36852	1.03165e+06	963572	2.65739e+06	1.31468e+06	113863	65868.2	21441.5	47236.1	1.49182e+06	62102.3	24.0221	1979	0.824645	7460	0.2671	0.0112708	0.0743891	6.79955e-05	0.00111979
FLAGVTFAS#GGVLPNIHNVLLPK_3	PF3D7_0617800.1	PF3D7_0617800.1	H2A	histone H2A	1	PF3D7_0617800.1_S105	1	1	2	2	1	1	1	1	692744	632410	1998340	1.67456e+06	398970	460671	535594	363178	692744	632410	1998340	1.67456e+06	398970	460671	535594	363178	1.3363e+06	1.18405e+06	1.7697e+06	1.67456e+06	625128	837349	543239	465514	1.49115e+06	617807	2.41362	1980	0.824557	3103	0.6952	0.00156609	0.0230667	0.359182	0.769334
ISEDVIINLTS#LIYK_2	PF3D7_1237900.1	PF3D7_1237900.1	N/A	conserved Plasmodium protein, unknown function	1	PF3D7_1237900.1_S166	1	1	1	2	1	0	2	2	878406	702743	1839755	1.32083e+06	509352	0	683361	652573	878406	702743	1839755	1.32083e+06	509352	620325	683361	652573	1.69444e+06	1.31573e+06	1.62926e+06	1.32083e+06	798079	1.12755e+06	693115	836455	1.49007e+06	863799	1.72501	1981	0.824468	2439	0.7605	0.00375308	0.0370733	0.63928	0.930321
NILSNDVTQT#PDKHYSISDVSDVLSK_3	PF3D7_0904800.1	PF3D7_0904800.1	RPA1	replication protein A1, small fragment	1	PF3D7_0904800.1_T269	1	1	1	1	1	1	1	0	701129	805235	1.6045e+06	1.64931e+06	733105	264589	484230	0	701129	805235	1.6045e+06	1.64931e+06	733105	264589	484230	268540	1.35248e+06	1.50762e+06	1.42092e+06	1.64931e+06	1.14867e+06	480936	491142	344208	1.48258e+06	616238	2.40586	1988	0.823848	3111	0.6944	0.00401205	0.0386742	0.361438	0.771411
S#VHFYPQHLDGNTLK_3	PF3D7_0305500.1	PF3D7_0305500.1	N/A	protein dopey homolog, putative	1	PF3D7_0305500.1_S3702	1	1	1	1	1	1	1	1	752985	759716	1.38958e+06	1.77357e+06	422689	556574	877919	943437	752985	759716	1.38958e+06	1.77357e+06	422689	556574	877919	943437	1.4525e+06	1.4224e+06	1.23059e+06	1.77357e+06	662291	1.01167e+06	890451	1.20928e+06	1.46977e+06	943422	1.55791	2006	0.822252	2299	0.7742	0.0168457	0.0957303	0.739328	0.957066
VLGELS#DDNILNNIR_2	PF3D7_1449400.1	PF3D7_1449400.1	MUS81	crossover junction endonuclease MUS81, putative	1	PF3D7_1449400.1_S147	0	1	1	0	0	0	1	0	0	643051	1.90811e+06	0	0	0	613749	0	711214	643051	1.90811e+06	1.61075e+06	326980	372090	613749	558606	1.37193e+06	1.20397e+06	1.68979e+06	1.61075e+06	512329	676336	622510	716010	1.46911e+06	631796	2.32529	2007	0.822163	3053	0.7001	0.000425105	0.0109618	0.385846	0.790637
DSLLESIDMSVLDSNFDS#KKDFLPSNLSR_3	PF3D7_1343700.1	PF3D7_1343700.1	Kelch13	kelch protein K13	1	PF3D7_1343700.1_S90	1	1	2	1	0	1	1	1	628932	672901	1.82292e+06	1.76881e+06	0	475372	729732	411171	628932	672901	1.82292e+06	1.76881e+06	346036	475372	729732	411171	1.21321e+06	1.25986e+06	1.61436e+06	1.76881e+06	542187	864070	740148	527030	1.46406e+06	668359	2.19053	2013	0.821631	2940	0.7112	0.00236343	0.028709	0.430986	0.822726
YFSNNYNS#LR_2	PF3D7_1110400.1	PF3D7_1110400.1	N/A	RNA-binding protein, putative	1	PF3D7_1110400.1_S1387	1	1	1	1	1	0	1	0	741470	740797	1.6393e+06	1.57176e+06	206628	0	266532	0	741470	740797	1.6393e+06	1.57176e+06	206628	196434	266532	203038	1.43029e+06	1.38698e+06	1.45174e+06	1.57176e+06	323755	357052	270336	260249	1.46019e+06	302848	4.82154	2019	0.821099	4525	0.5555	2.48484e-07	0.000308316	0.0657257	0.282164
SFLS#GEHNYK_2	PF3D7_0606000.1	PF3D7_0606000.1	KIC1	protein KIC1	1	PF3D7_0606000.1_S446	1	1	1	1	1	1	1	1	579274	669744	1.8289e+06	1.78877e+06	389873	306684	720062	640301	579274	669744	1.8289e+06	1.78877e+06	389873	306684	720062	640301	1.11742e+06	1.25395e+06	1.61965e+06	1.78877e+06	610874	557451	730340	820724	1.44495e+06	679847	2.1254	2039	0.819326	2906	0.7146	0.00376374	0.0370992	0.454925	0.840791
IFT#DNYIGK_2	PF3D7_0926400.1	PF3D7_0926400.1	N/A	monocarboxylate transporter, putative	1	PF3D7_0926400.1_T334	1	1	1	1	1	1	1	1	588377	592483	1.38608e+06	2.2914e+06	336464	275863	497588	425714	588377	592483	1.38608e+06	2.2914e+06	336464	275863	497588	425714	1.13498e+06	1.10929e+06	1.2275e+06	2.2914e+06	527189	501427	504691	545671	1.44079e+06	519745	2.77212	2047	0.818617	3454	0.6607	0.0178354	0.0993718	0.270584	0.67699
ISS#NENLDKLPEFK_3	PF3D7_1314700.1	PF3D7_1314700.1	N/A	pinin/SDK/MemA domain-containing protein, putative	1	PF3D7_1314700.1_S58	1	1	1	1	0	0	0	1	586862	552178	1.88499e+06	1926187	0	0	0	155045	586862	552178	1.88499e+06	1926187	25962.2	86855.4	174420	155045	1.13205e+06	1.03383e+06	1.66932e+06	1926187	40678.9	157875	176909	198734	1.44035e+06	143549	10.0338	2049	0.81844	6010	0.4096	0.000978821	0.0172534	0.00482878	0.0373498
RNDT#LEEDLKSDHPK_3	PF3D7_1445700.1	PF3D7_1445700.1	N/A	conserved Plasmodium protein, unknown function	1	PF3D7_1445700.1_T266	1	1	1	1	1	0	1	1	631948	830873	1.71656e+06	1.45723e+06	225034	0	666006	524748	631948	830873	1.71656e+06	1.45723e+06	225034	56016.4	666006	524748	1.21903e+06	1.55563e+06	1.52016e+06	1.45723e+06	352595	101819	675512	672611	1.43801e+06	450635	3.19108	2052	0.818174	3727	0.6339	0.000781461	0.0155906	0.197212	0.571415
TVTTSYS#GKLENAVIGNVVTR_3	PF3D7_1349200.1	PF3D7_1349200.1	N/A	glutamate--tRNA ligase, putative	1	PF3D7_1349200.1_S300	1	1	1	1	1	1	0	0	542194	566366	1.73942e+06	2.06993e+06	79433.1	182812	0	0	542194	566366	1.73942e+06	2.06993e+06	79433.1	182812	24193.8	85421.2	1.04589e+06	1.06039e+06	1.5404e+06	2.06993e+06	124460	332293	24539.1	109491	1.42915e+06	147696	9.67634	2059	0.817553	5958	0.4147	0.0022175	0.0276984	0.00560857	0.0423281
S#IKQEIYLLEEHEK_3	PF3D7_1445900.1	PF3D7_1445900.1	DDX5	ATP-dependent RNA helicase DDX5, putative	1	PF3D7_1445900.1_S332	1	1	1	1	1	1	1	1	532023	560131	2.0046e+06	1.86463e+06	269124	229000	357960	182238	532023	560131	2.0046e+06	1.86463e+06	269124	229000	357960	182238	1.02627e+06	1.04872e+06	1.77525e+06	1.86463e+06	421677	416246	363069	233589	1.42872e+06	358645	3.98365	2060	0.817465	4222	0.5853	0.00355652	0.0363094	0.11284	0.402444
FLEEKES#KNS#FYLVDNENMK_3	PF3D7_0915400.1	PF3D7_0915400.1	PFK9	ATP-dependent 6-phosphofructokinase	2	PF3D7_0915400.1_S78	2	2	1	1	1	2	1	2	560544	596030	1.61408e+06	2.0283e+06	246290	225635	281356	201027	560544	596030	1.61408e+06	2.0283e+06	246290	225635	281356	201027	1.08129e+06	1.11593e+06	1.42941e+06	2.0283e+06	385900	410130	285373	257672	1.41373e+06	334769	4.22301	2074	0.816223	4344	0.5733	0.00285072	0.0322753	0.096228	0.364169
FLEEKES#KNS#FYLVDNENMK_3	PF3D7_0915400.1	PF3D7_0915400.1	PFK9	ATP-dependent 6-phosphofructokinase	2	PF3D7_0915400.1_S81	2	2	1	1	1	2	1	2	560544	596030	1.61408e+06	2.0283e+06	246290	225635	281356	201027	560544	596030	1.61408e+06	2.0283e+06	246290	225635	281356	201027	1.08129e+06	1.11593e+06	1.42941e+06	2.0283e+06	385900	410130	285373	257672	1.41373e+06	334769	4.22301	2074	0.816223	4344	0.5733	0.00285072	0.0322753	0.096228	0.364169
KKS#GLVQSLFNK_3	PF3D7_0525100.1	PF3D7_0525100.1	ACS10	acyl-CoA synthetase	1	PF3D7_0525100.1_S355	1	1	1	1	1	1	1	1	903818	1.02806e+06	1.1592e+06	941640	57529.6	151694	572531	345908	903818	1.02806e+06	1.1592e+06	941640	57529.6	151694	572531	345908	1.74346e+06	1.92482e+06	1.02657e+06	941640	90140.4	275729	580703	443377	1.40912e+06	347488	4.05517	2080	0.815691	4273	0.5803	0.00775032	0.0575909	0.10755	0.391635
KGS#EVVPNNQYYNLGEYNK_2	PF3D7_0108300.1	PF3D7_0108300.1	ARP	conserved Plasmodium protein, unknown function	1	PF3D7_0108300.1_S1051	1	1	1	3	1	2	2	0	607473	540986	1592149	2.03332e+06	264806	187722	305111	0	607473	540986	1592149	2.03332e+06	264806	187722	305111	33342.6	1.17181e+06	1.01288e+06	1.40998e+06	2.03332e+06	414911	341216	309466	42737.8	1.407e+06	277083	5.0779	2083	0.815426	4711	0.5372	0.00319271	0.0343816	0.056208	0.25443
LTPLSEDVIS#R_2	PF3D7_1410600.1	PF3D7_1410600.1	eIF2gamma	eukaryotic translation initiation factor 2 subunit gamma, putative	1	PF3D7_1410600.1_S31	0	1	1	1	0	0	0	0	0	754223	1732966	2.01245e+06	0	0	0	0	297312	754223	1732966	2.01245e+06	190822	47105.3	19138.9	1868.9	573514	1.41212e+06	1.53469e+06	2.01245e+06	298989	85621.9	19412.1	2395.52	1.38319e+06	101605	13.6135	2104	0.813564	6676	0.3442	0.00585067	0.0478844	0.00125813	0.0124523
LYIQY#SNER_2	PF3D7_1013900.1	PF3D7_1013900.1	N/A	translation initiation factor eIF-2B subunit delta, putative	1	PF3D7_1013900.1_Y756	1	1	0	2	1	1	0	0	777456	824131	0	1.22242e+06	587502	557981	0	0	777456	824131	1.42692e+06	1.22242e+06	587502	557981	1073398	895425	1.49971e+06	1.543e+06	1.26366e+06	1.22242e+06	920529	1.01423e+06	1.08872e+06	1.14774e+06	1.3822e+06	1.0428e+06	1.32546	2105	0.813475	2133	0.7905	0.011709	0.0763433	0.90676	0.986605
AQIDGIKS#SELELFK_3	PF3D7_1002900.1	PF3D7_1002900.1	N/A	conserved Plasmodium protein, unknown function	1	PF3D7_1002900.1_S18	2	1	1	1	1	1	1	1	719323	694601	1.3843e+06	1.57988e+06	706826	469065	869958	668270	719323	694601	1.3843e+06	1.57988e+06	706826	469065	869958	668270	1.38757e+06	1.30049e+06	1.22592e+06	1.57988e+06	1.10749e+06	852606	882376	856574	1.37346e+06	924762	1.48521	2118	0.812323	2328	0.7714	0.00375228	0.0370733	0.787952	0.966536
NIYSSSS#SGNNVVDSK_2	PF3D7_1361100.1	PF3D7_1361100.1	SEC24A	protein transport protein Sec24A	1	PF3D7_1361100.1_S491	1	1	0	1	0	0	0	0	653955	673258	0	1.58565e+06	0	0	0	0	653955	673258	1.56379e+06	1.58565e+06	419176	447960	305066	312762	1.26148e+06	1.26053e+06	1.38487e+06	1.58565e+06	656787	814245	309421	400891	1.37313e+06	545336	2.51796	2120	0.812145	3345	0.6714	0.00100136	0.0175108	0.330356	0.74124
THS#ISINDLFK_2	PF3D7_0627100.1	PF3D7_0627100.1	N/A	ankyrin-repeat protein, putative	1	PF3D7_0627100.1_S220	1	1	1	1	1	1	1	1	780262	701130	1.57657e+06	1.27195e+06	486256	566307	889894	449089	780262	701130	1.57657e+06	1.27195e+06	486256	566307	889894	449089	1.50512e+06	1.31271e+06	1.39619e+06	1.27195e+06	761891	1.02936e+06	902597	575633	1.37149e+06	817370	1.67793	2122	0.811968	2543	0.7502	0.00237692	0.0288333	0.665901	0.940667
NDGSTLYVSNLSS#K_2	PF3D7_1002400.1,PF3D7_1002400.2	PF3D7_1002400.1	TRA2B	transformer-2 protein homolog beta, putative	1	PF3D7_1002400.1_S29	1	1	1	0	0	0	0	0	561674	801202	1.71768e+06	0	0	0	0	0	561674	801202	1.71768e+06	0	8032.1	2494.2	34299.5	10683.3	1.08347e+06	1.50007e+06	1.52115e+06		12585.1	4533.63	34789.1	13693.6	1.36823e+06	16400.4	83.4269	2125	0.811702	8989	0.1169	9.42924e-05	0.00473059	1.65631e-08	8.90558e-07
YFES#FGEIEDGIIVR_3	PF3D7_0916700.1	PF3D7_0916700.1	HoMu	RNA-binding protein musashi, putative	1	PF3D7_0916700.1_S163	1	1	4	4	1	1	0	1	450402	459812	2.05577e+06	1.92016e+06	27965.7	37835.3	0	114714	450402	459812	2.05577e+06	1.92016e+06	27965.7	37835.3	133069	114714	868824	860897	1.82056e+06	1.92016e+06	43818.1	68772.1	134969	147038	1.36761e+06	98649.3	13.8634	2126	0.811613	6721	0.3398	0.00484947	0.0433019	0.00115553	0.0116219
GNS#LFGMLTLDR_2	PF3D7_0926400.1	PF3D7_0926400.1	N/A	monocarboxylate transporter, putative	1	PF3D7_0926400.1_S322	1	1	2	1	1	1	1	1	783406	817645	1.24783e+06	1.32025e+06	641708	481717	505226	454412	783406	817645	1.24783e+06	1.32025e+06	641708	481717	505226	454412	1.51119e+06	1.53086e+06	1.10506e+06	1.32025e+06	1.00546e+06	875603	512437	582455	1.36684e+06	743990	1.83718	2127	0.811525	2739	0.731	0.00672718	0.052697	0.580423	0.912125
NIYSSSSS#GNNVVDSK_2	PF3D7_1361100.1	PF3D7_1361100.1	SEC24A	protein transport protein Sec24A	1	PF3D7_1361100.1_S492	0	1	1	0	1	1	1	1	0	673258	1.48475e+06	0	418649	462695	303329	312434	652119	673258	1.48475e+06	1.62608e+06	418649	462695	303329	312434	1.25794e+06	1.26053e+06	1.31488e+06	1.62608e+06	655961	841027	307659	400471	1.36485e+06	551279	2.47579	2129	0.811348	3321	0.6738	0.00162781	0.0235658	0.341674	0.752575
MGS#NLNTSNNMNIFFNQHNEEEHEKEQER_4	PF3D7_1142100.1	PF3D7_1142100.1	N/A	conserved Plasmodium protein, unknown function	1	PF3D7_1142100.1_S2028	1	1	1	2	1	1	0	1	674099	729148	1.51349e+06	1.4057e+06	209354	159500	0	252972	674099	729148	1.51349e+06	1.4057e+06	209354	159500	227607	252972	1.30033e+06	1.36517e+06	1.34032e+06	1.4057e+06	328027	289919	230856	324254	1.35288e+06	293264	4.61319	2140	0.810372	4585	0.5496	4.62637e-08	8.1711e-05	0.0748563	0.309089
EFDS#NDITNYNDR_2	PF3D7_0306100.1	PF3D7_0306100.1	N/A	conserved Plasmodium protein, unknown function	1	PF3D7_0306100.1_S472	1	1	1	1	1	1	1	1	772930	798022	1.2342e+06	1.29239e+06	480377	315833	953334	780249	772930	798022	1.2342e+06	1.29239e+06	480377	315833	953334	780249	1.49098e+06	1.49412e+06	1.09299e+06	1.29239e+06	752680	574080	966942	1.00011e+06	1.34262e+06	823452	1.63048	2153	0.80922	2532	0.7513	0.00939953	0.0654115	0.693954	0.946843
NHDLLLSKPFS#SMFR_3	PF3D7_1304500.1	PF3D7_1304500.1	N/A	small heat shock protein, putative	1	PF3D7_1304500.1_S92	0	2	2	2	0	0	1	1	0	486813	1.5476e+06	2.24294e+06	0	0	261021	140675	427648	486813	1.5476e+06	2.24294e+06	11435.6	59498.8	261021	140675	824932	911450	1.37054e+06	2.24294e+06	17917.9	108149	264747	180315	1.33747e+06	142782	9.36717	2157	0.808865	6030	0.4076	0.0109368	0.0727279	0.00640105	0.0472932
LPS#VSLENFFK_2	PF3D7_1217900.1	PF3D7_1217900.1	N/A	PPPDE peptidase domain-containing protein, putative	1	PF3D7_1217900.1_S261	2	2	2	2	1	1	1	1	714942	751064	1409531	1.31359e+06	269966	249813	392847	327995	714942	751064	1409531	1.31359e+06	269966	249813	392847	327995	1.37912e+06	1.4062e+06	1.24826e+06	1.31359e+06	422997	454078	398454	420417	1.33679e+06	423987	3.15291	2159	0.808688	3842	0.6226	2.98622e-07	0.000308316	0.202849	0.580644
KINT#IEDIVR_2	PF3D7_0913300.1	PF3D7_0913300.1	N/A	conserved protein, unknown function	1	PF3D7_0913300.1_T347	0	1	1	1	1	1	1	1	0	738274	1.26162e+06	1.3485e+06	562888	483600	711837	402017	774920	738274	1.26162e+06	1.3485e+06	562888	483600	711837	402017	1.49482e+06	1.38225e+06	1.11727e+06	1.3485e+06	881962	879025	721998	515297	1.33571e+06	749571	1.78197	2160	0.808599	2725	0.7324	0.00246657	0.0294391	0.608616	0.922363
NYTSNNS#GDYNESVK_2	PF3D7_0707700.1	PF3D7_0707700.1	N/A	E3 ubiquitin-protein ligase, putative	1	PF3D7_0707700.1_S622	3	1	2	2	1	1	2	1	684660	603391	1714915	1373459	166479	230347	575010	725334	684660	603391	1714915	1373459	166479	230347	575010	725334	1.32071e+06	1.12972e+06	1.5187e+06	1373459	260847	418695	583218	929718	1.33565e+06	548120	2.43678	2161	0.808511	3333	0.6726	0.00301617	0.0334201	0.352543	0.764057
S#FDDQYIEK_2	PF3D7_1308900.1	PF3D7_1308900.1	DCP2	mRNA-decapping enzyme 2, putative	1	PF3D7_1308900.1_S603	1	1	1	2	1	1	1	1	515062	537890	1.7841e+06	1737367	311952	266246	453192	229032	515062	537890	1.7841e+06	1737367	311952	266246	453192	229032	993553	1.00708e+06	1.57998e+06	1737367	488782	483948	459660	293568	1.32949e+06	431489	3.08117	2171	0.807624	3804	0.6264	0.00397907	0.0384876	0.213954	0.601867
NRS#ILIIEIKPK_3	PF3D7_0913200.1	PF3D7_0913200.1	EF-1beta	elongation factor 1-beta	1	PF3D7_0913200.1_S154	1	1	1	1	1	1	1	1	599453	663150	1.51911e+06	1.55771e+06	564446	531867	893966	694906	599453	663150	1.51911e+06	1.55771e+06	564446	531867	893966	694906	1.15634e+06	1.2416e+06	1.34531e+06	1.55771e+06	884404	966759	906727	890716	1.32524e+06	912152	1.45287	2178	0.807004	2355	0.7687	0.00345942	0.0357665	0.810642	0.968276
HPS#STLQILGSEK_2	PF3D7_1008800.1	PF3D7_1008800.1	NOP5	nucleolar protein 5, putative	1	PF3D7_1008800.1_S316	1	1	1	1	0	0	1	1	593465	718768	1.52835e+06	1.45651e+06	0	0	54595.8	30217.2	593465	718768	1.52835e+06	1.45651e+06	22484	0	54595.8	30217.2	1.14479e+06	1.34573e+06	1.35348e+06	1.45651e+06	35229.1		55375.1	38731.8	1.32513e+06	43112	30.7369	2179	0.806915	7971	0.2169	1.45719e-05	0.0020107	1.617e-05	0.000321044
LSS#LIQQYSK_2	PF3D7_1130200.1	PF3D7_1130200.1	PfP0	60S ribosomal protein P0	1	PF3D7_1130200.1_S19	1	1	1	1	0	0	1	1	558905	509397	1.55714e+06	1.8861e+06	0	0	137264	89332.9	558905	509397	1.55714e+06	1.8861e+06	168076	157507	137264	89332.9	1.07813e+06	953734	1.37898e+06	1.8861e+06	263351	286296	139223	114505	1.32424e+06	200844	6.59337	2183	0.80656	5350	0.4745	0.00182867	0.0245711	0.0239504	0.135509
HFS#VEGQLEFK_2	PF3D7_0708400.1	PF3D7_0708400.1	HSP90	heat shock protein 90	1	PF3D7_0708400.1_S349	3	4	5	4	1	1	2	1	588866	547264	1.63939e+06	1.6808e+06	246645	310097	387586	253815	588866	547264	1.63939e+06	1.6808e+06	246645	310097	387586	253815	1.13592e+06	1.02463e+06	1.45182e+06	1.6808e+06	386456	563654	393118	325334	1.32329e+06	417140	3.1723	2185	0.806383	3883	0.6186	0.0012258	0.0199723	0.199963	0.576531
LGT#AYYIAPEVLR_2	PF3D7_0217500.1	PF3D7_0217500.1	CDPK1	calcium-dependent protein kinase 1	1	PF3D7_0217500.1_T231	1	1	1	1	0	0	1	1	469969	543218	1.57799e+06	1.96751e+06	0	0	161847	129878	469969	543218	1.57799e+06	1.96751e+06	219010	79914.5	161847	129878	906569	1.01706e+06	1.39744e+06	1.96751e+06	343156	145258	164158	166475	1.32214e+06	204762	6.45698	2190	0.80594	5309	0.4785	0.00376411	0.0370992	0.0257454	0.142668
DSLLESIDMSVLDSNFDS#KKDFLPSNLSR_4	PF3D7_1343700.1	PF3D7_1343700.1	Kelch13	kelch protein K13	1	PF3D7_1343700.1_S90	1	1	1	1	0	0	0	0	668462	660981	1.65321e+06	1.27121e+06	0	0	0	0	668462	660981	1.65321e+06	1.27121e+06	303250	457736	0	0	1.28946e+06	1.23754e+06	1.46406e+06	1.27121e+06	475149	832013			1.31557e+06	653581	2.01286	2197	0.805319	2981	0.7072	0.00762889	0.0570754	0.499908	0.86856
ALFDTFS#MFGNILSCK_2	PF3D7_1224300.1	PF3D7_1224300.1	PABP1	polyadenylate-binding protein 1, putative	1	PF3D7_1224300.1_S125	1	1	2	2	1	1	2	2	588090	516161	1.92236e+06	1.45857e+06	480382	441733	765828	512231	588090	516161	1.92236e+06	1.45857e+06	480382	441733	765828	512231	1.13442e+06	966398	1.70242e+06	1.45857e+06	752688	802926	776759	656566	1.31545e+06	747235	1.76043	2198	0.80523	2731	0.7318	0.0146683	0.0877614	0.620019	0.927001
MKS#ILISQNEEIASLNEELK_3	PF3D7_1227700.1	PF3D7_1227700.1	KIC2	protein KIC2	1	PF3D7_1227700.1_S227	1	1	1	2	1	1	1	1	674986	738134	1.1248e+06	1.55592e+06	439246	487788	680372	517092	674986	738134	1.1248e+06	1.55592e+06	439246	487788	680372	517092	1.30204e+06	1.38199e+06	996104	1.55592e+06	688234	886638	690083	662797	1.30902e+06	731938	1.78842	2208	0.804344	2776	0.7274	0.00406814	0.0390669	0.605242	0.92181
IVDFGLSSFFS#KDNK_2	PF3D7_0217500.1	PF3D7_0217500.1	CDPK1	calcium-dependent protein kinase 1	1	PF3D7_0217500.1_S220	0	1	1	1	0	0	1	0	0	448420	1.74418e+06	1.82518e+06	0	0	396123	0	515887	448420	1.74418e+06	1.82518e+06	57824	55148.4	396123	254009	995144	839567	1.54462e+06	1.82518e+06	90601.7	100242	401777	325583	1.30113e+06	229551	5.66814	2217	0.803546	5080	0.501	0.00462571	0.0423313	0.0397675	0.196702
MQS#GHTVLGVMR_2	PF3D7_0811400.1	PF3D7_0811400.1	N/A	conserved protein, unknown function	1	PF3D7_0811400.1_S459	1	1	1	1	1	1	1	1	814064	575958	1.27455e+06	1.4234e+06	464872	135428	636686	525367	814064	575958	1.27455e+06	1.4234e+06	464872	135428	636686	525367	1.57033e+06	1.07835e+06	1.12872e+06	1.4234e+06	728386	246164	645774	673404	1.3002e+06	573432	2.2674	2218	0.803457	3233	0.6825	0.00410731	0.0392126	0.404544	0.803989
GS#IECLNLVVEVTK_2	PF3D7_0922500.1	PF3D7_0922500.1	PGK	phosphoglycerate kinase	1	PF3D7_0922500.1_S351	3	2	2	1	1	1	1	2	571087	477345	1788879	1.59841e+06	286050	162294	554786	394496	571087	477345	1788879	1.59841e+06	286050	162294	554786	394496	1.10163e+06	893723	1.58421e+06	1.59841e+06	448198	294997	562706	505657	1.29449e+06	452889	2.8583	2228	0.802571	3722	0.6344	0.00396876	0.0384403	0.253217	0.657122
EIIRPNIAS#FK_2	PF3D7_1327300.1	PF3D7_1327300.1	N/A	conserved Plasmodium protein, unknown function	1	PF3D7_1327300.1_S335	0	1	1	1	0	0	1	0	0	746317	1.23138e+06	1.43224e+06	0	0	109617	0	641244	746317	1.23138e+06	1.43224e+06	48471.2	0	109617	20249.2	1.23696e+06	1.39731e+06	1.09049e+06	1.43224e+06	75947.2		111182	25955	1.28925e+06	71028	18.1513	2235	0.80195	7269	0.2859	5.24326e-05	0.00367179	0.000307082	0.0039721
RGAT#EIDHEDFVEGITSVLSK_3	PF3D7_1130400.1	PF3D7_1130400.1	RPT5	26S protease regulatory subunit 6A, putative	1	PF3D7_1130400.1_T413	0	1	1	1	0	0	1	1	0	605770	1.44911e+06	1.46325e+06	0	0	699887	261663	661524	605770	1.44911e+06	1.46325e+06	120607	323776	699887	261663	1.27608e+06	1.13417e+06	1.28331e+06	1.46325e+06	188973	588519	709877	335394	1.2892e+06	455691	2.82911	2236	0.801862	3712	0.6354	0.000867177	0.0163234	0.25895	0.663964
LQEFGIEGSKT#IR_3	PF3D7_0414900.1	PF3D7_0414900.1	ARO	armadillo-domain containing rhoptry protein	1	PF3D7_0414900.1_T27	1	0	1	1	0	0	1	0	403150	0	2.04496e+06	1.77402e+06	0	0	403681	0	403150	416955	2.04496e+06	1.77402e+06	145129	110804	403681	327546	777675	780657	1.81099e+06	1.77402e+06	227396	201404	409443	419842	1.28584e+06	314521	4.08823	2243	0.801241	4451	0.5628	0.0173398	0.0975773	0.105203	0.385008
IHNYS#AVETSKPLFGEHYVR_4	PF3D7_1012400.1	PF3D7_1012400.1	HGPRT	hypoxanthine-guanine phosphoribosyltransferase	1	PF3D7_1012400.1_S97	1	1	1	1	1	1	1	1	677297	804925	1.38991e+06	1051923	505689	447190	615455	442614	677297	804925	1.38991e+06	1051923	505689	447190	615455	442614	1.3065e+06	1.50704e+06	1.23089e+06	1051923	792340	812844	624240	567334	1.27409e+06	699190	1.82224	2260	0.799734	2849	0.7202	0.00217266	0.0273498	0.587907	0.915966
NDGSTLYVSNLS#SK_2	PF3D7_1002400.1,PF3D7_1002400.2	PF3D7_1002400.1	TRA2B	transformer-2 protein homolog beta, putative	1	PF3D7_1002400.1_S28	1	1	1	1	0	0	0	0	270044	801202	1.7228e+06	1518137	0	0	0	0	270044	801202	1.7228e+06	1518137	0	0	21119.3	0	520914	1.50007e+06	1.52569e+06	1518137			21420.8		1.2662e+06	21420.8	59.111	2268	0.799025	8766	0.1388	n/a	n/a	2.16297e-07	8.24333e-06
VPGGNILVVLYDEEKEQDRGNS#K_4	PF3D7_0932200.1	PF3D7_0932200.1	PFN	profilin	1	PF3D7_0932200.1_S155	1	1	1	1	1	1	1	1	637508	675993	1.5558e+06	1.18577e+06	260379	310851	644270	140793	637508	675993	1.5558e+06	1.18577e+06	260379	310851	644270	140793	1.22975e+06	1.26565e+06	1.37779e+06	1.18577e+06	407976	565025	653466	180465	1.26474e+06	451733	2.79975	2270	0.798848	3724	0.6342	0.000339645	0.00993603	0.26487	0.670739
DALAQVS#LK_2	PF3D7_1027800.1	PF3D7_1027800.1	RPL3	60S ribosomal protein L3	1	PF3D7_1027800.1_S352	1	1	2	1	1	1	1	1	539982	614283	1.59357e+06	1.45356e+06	239424	123103	84777.8	145535	539982	614283	1.59357e+06	1.45356e+06	239424	123103	84777.8	145535	1.04162e+06	1.15011e+06	1.41124e+06	1.45356e+06	375143	223761	85987.9	186544	1.26413e+06	217859	5.80254	2273	0.798582	5188	0.4904	0.000107117	0.00514104	0.0368496	0.186726
IKS#FVSNNTYLK_2	PF3D7_0618000.1	PF3D7_0618000.1	N/A	conserved Plasmodium membrane protein, unknown function	1	PF3D7_0618000.1_S476	1	1	1	1	1	1	1	1	666347	616250	1.36164e+06	1.39336e+06	562665	479998	1114673	785936	666347	616250	1.36164e+06	1.39336e+06	562665	479998	1114673	785936	1.28538e+06	1.15379e+06	1.20585e+06	1.39336e+06	881613	872477	1.13058e+06	1.0074e+06	1.2596e+06	973018	1.29453	2279	0.79805	2244	0.7796	0.0117139	0.0763433	0.931777	0.994534
LSS#SGS#TTHVLWDK_2	PF3D7_0525100.1	PF3D7_0525100.1	ACS10	acyl-CoA synthetase	2	PF3D7_0525100.1_S375	1	1	1	0	0	0	0	0	446598	473871	1.6316e+06	0	0	0	0	0	446598	473871	1.6316e+06	1.83857e+06	39005.1	36042.7	120850	133917	861486	887219	1.44492e+06	1.83857e+06	61115.2	65513.8	122575	171652	1.25805e+06	105214	11.957	2282	0.797784	6613	0.3504	0.00281996	0.031968	0.00227141	0.0200201
LSS#SGS#TTHVLWDK_2	PF3D7_0525100.1	PF3D7_0525100.1	ACS10	acyl-CoA synthetase	2	PF3D7_0525100.1_S378	1	1	1	0	0	0	0	0	446598	473871	1.6316e+06	0	0	0	0	0	446598	473871	1.6316e+06	1.83857e+06	39005.1	36042.7	120850	133917	861486	887219	1.44492e+06	1.83857e+06	61115.2	65513.8	122575	171652	1.25805e+06	105214	11.957	2282	0.797784	6613	0.3504	0.00281996	0.031968	0.00227141	0.0200201
NTFS#QSPLMQPVLENPNLLR_3	PF3D7_1113400.1	PF3D7_1113400.1	DSK2	ubiquitin domain-containing protein DSK2, putative	1	PF3D7_1113400.1_S200	1	1	1	1	0	0	0	0	513184	530035	1.5832e+06	1.62584e+06	0	0	0	0	513184	530035	1.5832e+06	1.62584e+06	0	0	20515.4	0	989930	992374	1.40206e+06	1.62584e+06			20808.2		1.25255e+06	20808.2	60.1949	2289	0.797163	8791	0.1364	n/a	n/a	1.89857e-07	7.31979e-06
LIS#HAGS#LVNLAK_2	PF3D7_1118500.1	PF3D7_1118500.1	NOP56	nucleolar protein 56, putative	2	PF3D7_1118500.1_S312	1	0	1	1	0	0	0	0	501940	0	1.53256e+06	1.6433e+06	0	0	0	0	501940	545288	1.53256e+06	1.6433e+06	6945	0	23083.4	16098.1	968240	1.02093e+06	1.35721e+06	1.6433e+06	10881.8		23412.9	20634.2	1.24742e+06	18309.6	68.1293	2294	0.79672	8894	0.1263	0.00120799	0.0198285	7.69108e-08	3.34075e-06
LIS#HAGS#LVNLAK_2	PF3D7_1118500.1	PF3D7_1118500.1	NOP56	nucleolar protein 56, putative	2	PF3D7_1118500.1_S316	1	0	1	1	0	0	0	0	501940	0	1.53256e+06	1.6433e+06	0	0	0	0	501940	545288	1.53256e+06	1.6433e+06	6945	0	23083.4	16098.1	968240	1.02093e+06	1.35721e+06	1.6433e+06	10881.8		23412.9	20634.2	1.24742e+06	18309.6	68.1293	2294	0.79672	8894	0.1263	0.00120799	0.0198285	7.69108e-08	3.34075e-06
VGT#LNHDNLNDDTNR_3	PF3D7_1110100.1	PF3D7_1110100.1	N/A	conserved Plasmodium protein, unknown function	1	PF3D7_1110100.1_T428	1	2	2	1	0	0	1	1	667664	551927	1.61774e+06	1.22361e+06	0	0	169570	288980	667664	551927	1.61774e+06	1.22361e+06	43367.9	0	169570	288980	1.28792e+06	1.03336e+06	1.43265e+06	1.22361e+06	67951.1		171990	370409	1.24438e+06	203450	6.11641	2301	0.796099	5320	0.4774	0.00037726	0.0105765	0.0309493	0.164122
NVMEHINS#KEENILR_3	PF3D7_1461800.1	PF3D7_1461800.1	N/A	conserved Plasmodium protein, unknown function	1	PF3D7_1461800.1_S203	1	1	1	1	0	0	0	0	547899	681661	1.48159e+06	1.3118e+06	0	0	0	0	547899	681661	1.48159e+06	1.3118e+06	0	0	8851.1	0	1.0569e+06	1.27626e+06	1.31207e+06	1.3118e+06			8977.44		1.23926e+06	8977.44	138.041	2314	0.794947	9472	0.0695	n/a	n/a	2.67524e-10	2.86136e-08
ISS#NENLDKLPEFK_2	PF3D7_1314700.1	PF3D7_1314700.1	N/A	pinin/SDK/MemA domain-containing protein, putative	1	PF3D7_1314700.1_S58	1	0	1	1	0	0	1	0	460406	0	1.9342e+06	1751301	0	0	197270	0	460406	316819	1.9342e+06	1751301	13516.1	18261.3	197270	39571.3	888121	593174	1.7129e+06	1751301	21177.7	33193	200086	50721.6	1.23637e+06	76294.7	16.2052	2319	0.794504	7147	0.2979	0.007754	0.0575909	0.000544366	0.00637036
IVGDNFLEDLDKS#PIDK_3	PF3D7_0723800.1	PF3D7_0723800.1	N/A	conserved Plasmodium protein, unknown function	1	PF3D7_0723800.1_S531	1	1	1	1	1	1	1	1	614513	676311	1.36017e+06	1.28591e+06	675475	484662	1.01854e+06	772813	614513	676311	1.36017e+06	1.28591e+06	675475	484662	1.01854e+06	772813	1.18539e+06	1.26624e+06	1.20455e+06	1.28591e+06	1.05837e+06	880956	1.03308e+06	990575	1.23552e+06	990745	1.24706	2322	0.794238	2219	0.7821	0.00178983	0.0242038	0.971469	0.998987
LGS#FEYEEECK_2	PF3D7_1409900.1	PF3D7_1409900.1	CDS	cytidine diphosphate-diacylglycerol synthase	1	PF3D7_1409900.1_S154	1	1	1	1	0	0	1	1	699746	686488	1285192	1.15364e+06	0	0	227216	251180	699746	686488	1285192	1.15364e+06	158146	154034	227216	251180	1.34981e+06	1.2853e+06	1.13815e+06	1.15364e+06	247791	279983	230459	321958	1.23172e+06	270048	4.56113	2328	0.793706	4757	0.5327	2.28563e-06	0.000807376	0.0773622	0.316155
SYS#KELINTDMVNNDNQFGDLK_3	PF3D7_0627800.1	PF3D7_0627800.1	ACS	acetyl-CoA synthetase, putative	1	PF3D7_0627800.1_S458	1	1	1	1	1	1	1	1	727986	679488	1.03532e+06	1.32268e+06	342970	240554	400967	154673	727986	679488	1.03532e+06	1.32268e+06	342970	240554	400967	154673	1.40428e+06	1.27219e+06	916869	1.32268e+06	537383	437247	406690	198256	1.229e+06	394894	3.11224	2332	0.793351	4002	0.6069	0.000649183	0.0140513	0.209061	0.592546
EKNELALVKEES#EGIIESYK_3	PF3D7_1460100.1	PF3D7_1460100.1	FCP	FYVE and coiled-coil domain-containing protein	1	PF3D7_1460100.1_S235	1	1	1	1	1	0	0	1	536871	563066	1.40678e+06	1.56754e+06	137639	0	0	156575	536871	563066	1.40678e+06	1.56754e+06	137639	131033	156936	156575	1.03562e+06	1.05422e+06	1.24583e+06	1.56754e+06	215660	238174	159177	200695	1.2258e+06	203426	6.02577	2335	0.793085	5321	0.4773	0.000176247	0.00668846	0.0325329	0.169161
ILS#QDICNK_2	PF3D7_0606600.1	PF3D7_0606600.1	N/A	conserved Plasmodium protein, unknown function	1	PF3D7_0606600.1_S1800	1	1	1	1	0	0	0	0	580007	1.24411e+06	694007	819591	0	0	0	0	580007	1.24411e+06	694007	819591	0	0	1303.1	0	1.11883e+06	2.32932e+06	614603	819591			1321.7		1.22059e+06	1321.7	923.498	2343	0.792376	10116	0.0062	n/a	n/a	8.54124e-19	9.43997e-16
VSS#SLFHDDDDDNFISNK_3	PF3D7_0219600.1	PF3D7_0219600.1	RFC1	replication factor C subunit 1	1	PF3D7_0219600.1_S28	1	1	1	1	0	0	0	0	440311	506260	1.46903e+06	1.77287e+06	0	0	0	0	440311	506260	1.46903e+06	1.77287e+06	22941	9640	49974.3	88393.3	849358	947861	1.30095e+06	1.77287e+06	35945.2	17522.3	50687.6	113301	1.21776e+06	54363.9	22.4001	2345	0.792199	7663	0.2472	0.00145687	0.021955	0.000100281	0.00155132
ICDQIS#DAILDSCLR_2	PF3D7_0922200.1	PF3D7_0922200.1	SAMS	S-adenosylmethionine synthetase	1	PF3D7_0922200.1_S31	1	1	1	1	1	1	1	1	602225	659064	1.25786e+06	1.35892e+06	618574	507946	989921	758118	602225	659064	1.25786e+06	1.35892e+06	618574	507946	989921	758118	1.16169e+06	1.23395e+06	1.11395e+06	1.35892e+06	969215	923279	1.00405e+06	971739	1.21713e+06	967071	1.25857	2346	0.79211	2254	0.7786	0.00420181	0.0397282	0.961699	0.997834
ADS#KGEGEISFEDFYTIMTK_3	PF3D7_1446600.1	PF3D7_1446600.1	CEN2	centrin-2	1	PF3D7_1446600.1_S147	1	1	1	1	0	0	1	1	422924	438329	1.99958e+06	1399014	0	0	431082	324422	422924	438329	1.99958e+06	1399014	170017	43312	431082	324422	815818	820674	1.7708e+06	1399014	266392	78727	437235	415837	1.20158e+06	299548	4.0113	2363	0.790603	4550	0.5531	0.0109091	0.072653	0.110759	0.398453
S#GVDEKPMIEVTYQGEK_2	PF3D7_0818900.1	PF3D7_0818900.1	HSP70	heat shock protein 70	1	PF3D7_0818900.1_S107	1	1	1	1	0	1	1	1	453074	536767	1.67274e+06	1.38946e+06	0	225044	406716	341882	453074	536767	1.67274e+06	1.38946e+06	264312	225044	406716	341882	873977	1.00498e+06	1.48136e+06	1.38946e+06	414137	409057	412522	438217	1.18744e+06	418483	2.83749	2381	0.789007	3872	0.6197	0.00195477	0.0256501	0.257289	0.662104
FAHVDS#LKDLVLCK_3	PF3D7_0926900.1	PF3D7_0926900.1	N/A	replication termination factor, putative	1	PF3D7_0926900.1_S109	1	1	1	2	1	1	1	1	564796	568715	1.34031e+06	1.3658e+06	291795	334897	526350	308135	564796	568715	1.34031e+06	1.3658e+06	291795	334897	526350	308135	1.08949e+06	1.06479e+06	1.18696e+06	1.3658e+06	457199	608732	533863	394960	1.17676e+06	498689	2.35971	2401	0.787234	3533	0.653	0.000175966	0.00668846	0.375196	0.781586
EGDT#FTWEK_2	PF3D7_0922200.1	PF3D7_0922200.1	SAMS	S-adenosylmethionine synthetase	1	PF3D7_0922200.1_T384	1	1	2	1	1	0	1	1	606359	593570	1.14117e+06	1.39672e+06	88892.7	0	43074.9	127411	606359	593570	1.14117e+06	1.39672e+06	88892.7	135710	43074.9	127411	1.16966e+06	1.11133e+06	1.01061e+06	1.39672e+06	139282	246677	43689.8	163312	1.17208e+06	148240	7.90662	2407	0.786702	5946	0.4159	3.10196e-05	0.00294553	0.0124088	0.0808849
KFNT#LPTSFK_2	PF3D7_0602000.1	PF3D7_0602000.1	N/A	zinc finger protein, putative	1	PF3D7_0602000.1_T425	1	1	1	0	0	0	1	0	561573	380582	1.60413e+06	0	0	0	342608	0	561573	380582	1.60413e+06	1466770	11031.3	0	342608	220080	1.08327e+06	712556	1.42059e+06	1466770	17284.4		347499	282094	1.1708e+06	215626	5.42977	2408	0.786613	5207	0.4885	0.00793451	0.0585385	0.0456274	0.21799
IVDFGLSSFFS#KDNK_3	PF3D7_0217500.1	PF3D7_0217500.1	CDPK1	calcium-dependent protein kinase 1	1	PF3D7_0217500.1_S220	1	1	2	2	1	0	1	1	569394	313760	1.58562e+06	1.58955e+06	35366.1	0	378368	306906	569394	313760	1.58562e+06	1.58955e+06	35366.1	31110.7	378368	306906	1.09836e+06	587447	1.4042e+06	1.58955e+06	55413.5	56549	383769	393386	1.16989e+06	222279	5.26315	2411	0.786348	5149	0.4942	0.0074245	0.0560391	0.0503199	0.235434
YGGIS#SNDGEDGNIK_2	PF3D7_1442900.1	PF3D7_1442900.1	ARFGEF	Sec7 domain-containing protein ARFGEF, putative	1	PF3D7_1442900.1_S2836	1	1	0	2	1	1	1	0	715286	652188	0	1.17572e+06	206091	442956	139459	0	715286	652188	988253	1.17572e+06	206091	442956	139459	43131	1.37978e+06	1.22108e+06	875183	1.17572e+06	322915	805149	141449	55284.4	1.16294e+06	331199	3.51131	2427	0.784929	4364	0.5713	0.00567426	0.0469189	0.156441	0.493536
DVLENLVQS#EGK_2	PF3D7_1011800.1	PF3D7_1011800.1	PREBP	PRE-binding protein	1	PF3D7_1011800.1_S859	1	1	1	1	1	1	1	1	541888	572639	1.43543e+06	1.25276e+06	147620	44466.9	804741	662795	541888	572639	1.43543e+06	1.25276e+06	147620	44466.9	804741	662795	1.0453e+06	1.07214e+06	1.2712e+06	1.25276e+06	231299	80826.2	816228	849557	1.16035e+06	494477	2.34662	2437	0.784043	3549	0.6514	0.0180414	0.0998605	0.379208	0.785502
IQS#KDTLIIDHVDR_3	PF3D7_1247500.1	PF3D7_1247500.1	N/A	serine/threonine protein kinase, putative	1	PF3D7_1247500.1_S564	1	1	1	1	1	0	1	1	739223	704943	1.03271e+06	979346	427235	0	549650	509327	739223	704943	1.03271e+06	979346	427235	0	549650	509327	1.42596e+06	1.31985e+06	914550	979346	669414		557496	652845	1.15993e+06	626585	1.85119	2441	0.783688	3073	0.6982	0.0168685	0.0957981	0.5735	0.908212
SHS#SLFNVNLK_2	PF3D7_0716000.1	PF3D7_0716000.1	N/A	RNA-binding protein, putative	1	PF3D7_0716000.1_S1104	1	0	1	1	0	0	0	1	487661	0	1.5413e+06	1.2786e+06	0	0	0	230382	487661	554787	1.5413e+06	1.2786e+06	462833	430569	277591	230382	940697	1.03872e+06	1.36495e+06	1.2786e+06	725191	782632	281553	295299	1.15574e+06	521169	2.21759	2448	0.783067	3446	0.6615	0.00912229	0.0641393	0.421458	0.816675
AYYNEDVVLS#KEAHDFYHNLDK_4	PF3D7_1223700.1	PF3D7_1223700.1	VIT	vacuolar iron transporter	1	PF3D7_1223700.1_S21	1	1	1	1	1	1	1	1	540974	519899	1.15978e+06	1.57106e+06	216167	131232	278122	154536	540974	519899	1.15978e+06	1.57106e+06	216167	131232	278122	154536	1.04354e+06	973395	1.02708e+06	1.57106e+06	338702	238537	282092	198081	1.15377e+06	264353	4.3645	2452	0.782713	4799	0.5286	0.000801319	0.0157254	0.087748	0.342555
KIDS#YDNIDNNVHK_3	PF3D7_0911100.1	PF3D7_0911100.1	N/A	conserved protein, unknown function	1	PF3D7_0911100.1_S432	1	0	2	1	1	1	1	0	543463	0	1.66534e+06	1053873	301404	325775	563242	0	543463	553418	1.66534e+06	1053873	301404	325775	563242	502269	1.04834e+06	1.03615e+06	1.47481e+06	1053873	472256	592151	571282	643798	1.15329e+06	569872	2.02377	2453	0.782624	3249	0.6809	0.00209738	0.0268434	0.495334	0.866072
AFS#DEGYNLLGK_2	PF3D7_0904800.1	PF3D7_0904800.1	RPA1	replication protein A1, small fragment	1	PF3D7_0904800.1_S380	1	1	1	1	0	1	1	1	510302	469543	1.5165e+06	1.38914e+06	0	54481.1	89200.3	64553.1	510302	469543	1.5165e+06	1.38914e+06	51455.9	54481.1	89200.3	64553.1	984371	879116	1.34299e+06	1.38914e+06	80623.8	99028.7	90473.6	82742.8	1.14891e+06	88217.2	13.0236	2464	0.781649	6893	0.3229	0.000164551	0.00654152	0.00154415	0.014779
MDNILVPLQS#LTDADYSEQQQK_2	PF3D7_1241200.1	PF3D7_1241200.1	N/A	conserved Plasmodium protein, unknown function	1	PF3D7_1241200.1_S315	1	1	2	1	0	0	0	1	540520	608515	1.32253e+06	1.20832e+06	0	0	0	5775.2	540520	608515	1.32253e+06	1.20832e+06	1559.2	0	0	5775.2	1.04266e+06	1.13931e+06	1.17121e+06	1.20832e+06	2443.04			7402.53	1.14037e+06	4922.78	231.652	2474	0.780762	9782	0.039	2.86242e-05	0.00287251	2.42922e-12	5.08068e-10
TNIS#QEHITNILTDEKK_3	PF3D7_0606700.1	PF3D7_0606700.1	N/A	coatomer alpha subunit, putative	1	PF3D7_0606700.1_S1133	2	1	2	1	1	1	0	0	508834	877028	1.01924e+06	1.03396e+06	320696	290122	0	0	508834	877028	1.01924e+06	1.03396e+06	320696	290122	102610	64896.8	981539	1.64204e+06	902625	1.03396e+06	502483	527346	104074	83183.3	1.14004e+06	304272	3.74679	2476	0.780585	4513	0.5567	0.00708405	0.0545892	0.132643	0.447254
SKS#FPEMLAATAESR_3	PF3D7_1318800.1	PF3D7_1318800.1	SEC63	translocation protein SEC63, putative	1	PF3D7_1318800.1_S272	1	1	1	1	1	1	1	1	659089	682811	1.01869e+06	1.10294e+06	495854	384202	533117	506724	659089	682811	1.01869e+06	1.10294e+06	495854	384202	533117	506724	1.27138e+06	1.27841e+06	902135	1.10294e+06	776931	698354	540727	649509	1.13872e+06	666380	1.70881	2478	0.780408	2943	0.7109	0.00349448	0.0360091	0.648309	0.933082
YGGISS#NDGEDGNIK_2	PF3D7_1442900.1	PF3D7_1442900.1	ARFGEF	Sec7 domain-containing protein ARFGEF, putative	1	PF3D7_1442900.1_S2837	3	2	3	1	1	1	1	1	715286	652188	1089352	959413	499429	442956	721032	411619	715286	652188	1089352	959413	499429	442956	721032	411619	1.37978e+06	1.22108e+06	964715	959413	782532	805149	731324	527604	1.13125e+06	711652	1.58961	2487	0.77961	2825	0.7225	0.0132499	0.0821875	0.719131	0.95043
SAS#KGDLPVIPSAPVDLNGK_3	PF3D7_0915400.1	PF3D7_0915400.1	PFK9	ATP-dependent 6-phosphofructokinase	1	PF3D7_0915400.1_S1285	1	1	1	1	0	0	0	0	571723	526495	973898	1.51838e+06	0	0	0	0	571723	526495	973898	1.51838e+06	59815.2	61203.3	72007.6	19249.7	1.10285e+06	985745	862470	1.51838e+06	93721.6	111247	73035.4	24673.9	1.11736e+06	75669.6	14.7663	2516	0.777039	7165	0.2961	0.000349008	0.0101285	0.000856569	0.0091616
LLTECNFPS#IAIHGGLEQQER_3	PF3D7_0209800.1	PF3D7_0209800.1	UAP56	ATP-dependent RNA helicase UAP56	1	PF3D7_0209800.1_S345	1	1	1	2	1	1	1	1	765240	605996	1.09971e+06	881815	467143	282762	311933	108454	765240	605996	1.09971e+06	881815	467143	282762	311933	108454	1.47614e+06	1.13459e+06	973887	881815	731944	513969	316386	139014	1.11661e+06	425328	2.62529	2518	0.776862	3830	0.6238	0.0091533	0.0643061	0.303432	0.713124
HS#LPDGLMR_2	PF3D7_0520900.1	PF3D7_0520900.1	SAHH	adenosylhomocysteinase	1	PF3D7_0520900.1_S242	2	1	2	2	1	1	1	1	567111	593238	1.16575e+06	1.2244e+06	523031	304204	315186	281798	567111	593238	1.16575e+06	1.2244e+06	523031	304204	315186	281798	1.09396e+06	1.11071e+06	1.03237e+06	1.2244e+06	819513	552942	319685	361203	1.11536e+06	513336	2.17277	2520	0.776684	3476	0.6586	0.00249633	0.0297103	0.437369	0.82827
ELYT#LDDMDHLLPMEPGNER_3	PF3D7_0709700.1	PF3D7_0709700.1	PARE	prodrug activation and resistance esterase	1	PF3D7_0709700.1_T332	1	1	2	1	1	1	1	1	454731	501556	1.32739e+06	1.4573e+06	80971.5	73387.1	104848	110319	454731	501556	1.32739e+06	1.4573e+06	80971.5	73387.1	104848	110319	877174	939054	1.17552e+06	1.4573e+06	126870	133394	106345	141404	1.11226e+06	127003	8.75774	2524	0.77633	6269	0.3842	0.000297962	0.0093975	0.00837103	0.0586798
LYDIFSSS#DSIGK_2	PF3D7_0106100.1	PF3D7_0106100.1	N/A	V-type proton ATPase subunit C, putative	1	PF3D7_0106100.1_S355	1	1	1	2	0	1	0	0	350420	464875	1353693	1.69714e+06	0	51956.7	0	0	350420	464875	1353693	1.69714e+06	28987.1	51956.7	40117.7	48486.8	675960	870375	1.19881e+06	1.69714e+06	45418.5	94440.2	40690.3	62149.3	1.11057e+06	60674.6	18.3037	2527	0.776064	7487	0.2645	0.00334528	0.0351771	0.000294135	0.00381975
S#LDGGDFLPGLVGLNNLK_2	PF3D7_1317000.1	PF3D7_1317000.1	USP39	U4/U6.U5 tri-snRNP-associated protein 2, putative	1	PF3D7_1317000.1_S197	2	1	1	2	0	1	0	0	701317	477866	1.0902e+06	1.18116e+06	0	312822	0	0	701317	477866	1.0902e+06	1.18116e+06	337043	312822	398952	228972	1.35284e+06	894698	965464	1.18116e+06	528097	568608	404646	293491	1.09854e+06	448711	2.44821	2544	0.774557	3737	0.6329	0.0017553	0.0242038	0.349317	0.760823
EHQSIFS#NDYER_3	PF3D7_1206700.1	PF3D7_1206700.1	EIF5	eukaryotic translation initiation factor 5, putative	1	PF3D7_1206700.1_S523	1	1	1	2	1	1	1	1	518848	502125	1.37525e+06	1.2345e+06	48543.8	66327.8	134788	112952	518848	502125	1.37525e+06	1.2345e+06	48543.8	66327.8	134788	112952	1.00086e+06	940119	1.2179e+06	1.2345e+06	76061	120562	136712	144779	1.09834e+06	119529	9.18896	2545	0.774468	6381	0.3732	1.39778e-05	0.00195934	0.00691594	0.0503608
KINS#LVAEENLSK_3	PF3D7_1361800.1	PF3D7_1361800.1	GAC	glideosome-associated connector	1	PF3D7_1361800.1_S1496	1	1	1	1	1	1	1	1	460230	540070	1.35175e+06	1.2972e+06	421358	345574	427914	523020	460230	540070	1.35175e+06	1.2972e+06	421358	345574	427914	523020	887781	1.01116e+06	1.19709e+06	1.2972e+06	660205	628140	434022	670396	1.09831e+06	598191	1.83605	2547	0.774291	3156	0.69	0.00346285	0.0357665	0.580983	0.912383
DIGS#LLKPEILK_2	PF3D7_1338200.1	PF3D7_1338200.1	RPL6	60S ribosomal protein L6, putative	1	PF3D7_1338200.1_S188	1	1	0	1	0	0	0	0	694224	590215	0	995446	0	0	0	0	694224	590215	1.06033e+06	995446	160885	424563	491773	359176	1.33916e+06	1.10505e+06	939013	995446	252083	771716	498793	460384	1.09467e+06	495744	2.20813	2552	0.773848	3545	0.6518	0.00498766	0.0438269	0.424764	0.818238
RKS#NLNNMLTEEENVLISHK_4	PF3D7_1414600.1	PF3D7_1414600.1	Pgt1	mRNA-capping enzyme subunit alpha	1	PF3D7_1414600.1_S204	1	1	1	1	1	1	1	0	701576	668149	1.1257e+06	774538	416726	367408	497563	0	701576	668149	1.1257e+06	774538	416726	367408	497563	172380	1.35334e+06	1.25096e+06	996904	774538	652948	667827	504665	220954	1.09394e+06	511598	2.13827	2555	0.773582	3483	0.6579	0.0128338	0.0804118	0.450077	0.835999
KPIGPIMSS#KDILTLSQEQESK_3	PF3D7_1342800.1	PF3D7_1342800.1	PEPCK	phosphoenolpyruvate carboxykinase	1	PF3D7_1342800.1_S41	1	0	1	1	0	0	0	0	382667	0	1.24313e+06	1.69899e+06	0	0	0	0	382667	446077	1.24313e+06	1.69899e+06	3649	0	0	0	738164	835180	1.1009e+06	1.69899e+06	5717.44				1.09331e+06	5717.44	191.223	2557	0.773404	9716	0.0455	n/a	n/a	1.4644e-11	2.11107e-09
ESNFVQYINQLS#NEFCK_2	PF3D7_0815200.1	PF3D7_0815200.1	N/A	importin subunit beta, putative	1	PF3D7_0815200.1_S44	1	1	2	1	1	1	1	1	556021	519473	1.34857e+06	1.11065e+06	124769	145602	130440	102008	556021	519473	1.34857e+06	1.11065e+06	124769	145602	130440	102008	1.07256e+06	972599	1.19428e+06	1.11065e+06	195495	264656	132302	130752	1.08752e+06	180801	6.01502	2571	0.772163	5559	0.4539	3.48479e-06	0.000996252	0.0327269	0.169815
S#KDILCLEDIPYKDEIK_3	PF3D7_1216900.1	PF3D7_1216900.1	N/A	DNA-binding chaperone, putative	1	PF3D7_1216900.1_S17	1	1	2	1	1	1	2	1	705137	579594	967965	1.03735e+06	102072	272080	267327	310633	705137	579594	967965	1.03735e+06	102072	272080	267327	310633	1.36021e+06	1.08516e+06	857216	1.03735e+06	159932	494551	271143	398163	1.08498e+06	330947	3.27842	2576	0.77172	4367	0.571	0.00102538	0.0177901	0.184983	0.547465
VTHPINVEWHNINDASKS#NVEK_4	PF3D7_0708800.1	PF3D7_0708800.1	HSP110c	heat shock protein 110	1	PF3D7_0708800.1_S445	1	1	1	1	0	0	1	1	444532	586663	1.29591e+06	1.23396e+06	0	0	338615	297391	444532	586663	1.29591e+06	1.23396e+06	283570	0	338615	297391	857499	1.0984e+06	1.14764e+06	1.23396e+06	444313		343448	381189	1.08437e+06	389650	2.78294	2577	0.771631	4040	0.6032	0.00088738	0.0163651	0.268329	0.673844
NFS#LSNYNLDLIK_2	PF3D7_1468100.1	PF3D7_1468100.1	N/A	MORC family protein, putative	1	PF3D7_1468100.1_S38	1	1	1	1	1	0	1	1	488048	553938	1.23982e+06	1.23926e+06	138579	0	624700	482777	488048	553938	1.23982e+06	1.23926e+06	138579	124001	624700	482777	941442	1.03713e+06	1.09796e+06	1.23926e+06	217132	225392	633617	618813	1.07895e+06	423739	2.54626	2585	0.770922	3844	0.6224	0.0025963	0.0303393	0.323	0.73203
S#NNNIPYFETSAK_2	PF3D7_0903200.1	PF3D7_0903200.1	RAB7	ras-related protein RAB7	1	PF3D7_0903200.1_S146	1	1	1	1	0	1	1	1	543578	587355	1081672	1.20255e+06	0	352232	596764	454908	543578	587355	1081672	1.20255e+06	306388	352232	596764	454908	1.04856e+06	1.09969e+06	957914	1.20255e+06	480065	640242	605282	583092	1.07718e+06	577170	1.86631	2587	0.770745	3220	0.6837	0.0001873	0.00689186	0.566129	0.903029
SLSHINT#LNSSIIDNLTQYLQK_3	PF3D7_1205500.1	PF3D7_1205500.1	N/A	zinc finger protein, putative	1	PF3D7_1205500.1_T448	2	1	1	1	0	0	1	2	608691	494398	1.16325e+06	1.1678e+06	0	0	739119	114935	608691	494398	1.16325e+06	1.1678e+06	13000.4	120466	739119	114935	1.17416e+06	925650	1.03016e+06	1.1678e+06	20369.7	218968	749669	147322	1.07444e+06	284082	3.78216	2593	0.770213	4660	0.5422	0.00363593	0.0367379	0.129444	0.439445
MQT#LWDEIMDINKR_2	PF3D7_0102200.1,PF3D7_1149200.1	PF3D7_0102200.1	RESA	ring-infected erythrocyte surface antigen	1	PF3D7_0102200.1_T194	1	1	1	1	1	1	1	1	427212	518469	1354448	1.2917e+06	377725	376507	707156	414544	427212	518469	1354448	1.2917e+06	377725	376507	707156	414544	824090	970719	1.19948e+06	1.2917e+06	591840	684366	717250	531353	1.0715e+06	631202	1.69755	2601	0.769504	3058	0.6996	0.00858598	0.0616947	0.654665	0.93571
DTHNANFIRDS#FNEDFLNK_3	PF3D7_0624600.1	PF3D7_0624600.1	ISWI	ISWI chromatin-remodeling complex ATPase	1	PF3D7_0624600.1_S2216	2	1	1	1	1	1	1	1	493486	484171	917400	1.56513e+06	233189	113445	291004	227270	493486	484171	917400	1.56513e+06	233189	113445	291004	227270	951933	906504	812436	1.56513e+06	365372	206206	295157	291310	1.059e+06	289512	3.65789	2626	0.767287	4621	0.5461	0.00449172	0.041579	0.141097	0.464573
KNS#LDFNTINEK_2	PF3D7_1143600.1	PF3D7_1143600.1	N/A	conserved Plasmodium protein, unknown function	1	PF3D7_1143600.1_S122	1	1	1	1	0	0	0	0	207456	330092	1.77956e+06	1.63252e+06	0	0	0	0	207456	330092	1.77956e+06	1.63252e+06	0	0	47938	0	400182	618024	1.57596e+06	1.63252e+06			48622.3		1.05667e+06	48622.3	21.7322	2630	0.766933	7818	0.232	n/a	n/a	0.000118351	0.0017864
YSS#LNDIDK_2	PF3D7_1245100.1	PF3D7_1245100.1	KLP8	kinesin-13, putative	1	PF3D7_1245100.1_S460	1	1	1	2	1	1	1	1	552768	567067	1.04582e+06	1.16515e+06	109922	130341	158967	402606	552768	567067	1.04582e+06	1.16515e+06	109922	130341	158967	402606	1.06629e+06	1.06171e+06	926162	1.16515e+06	172231	236918	161236	516051	1.05483e+06	271609	3.88362	2633	0.766667	4743	0.5341	0.000188594	0.00689399	0.120753	0.419427
NIIS#TDDNDSYLSEEK_2	PF3D7_0912500.1	PF3D7_0912500.1	N/A	SAP domain-containing protein, putative	1	PF3D7_0912500.1_S192	1	1	1	0	1	0	0	0	394025	436244	1.75504e+06	0	48427.4	0	0	0	394025	436244	1.75504e+06	0	48427.4	109374	70968.3	132902	760073	816770	1.55424e+06		75878.6	198806	71981.3	170351	1.04369e+06	129254	8.07475	2652	0.764982	6238	0.3872	0.0084444	0.0610756	0.0114591	0.0760358
LFILDEADEMLS#R_2	PF3D7_1468700.1	PF3D7_1468700.1	eIF4A	eukaryotic initiation factor 4A	1	PF3D7_1468700.1_S179	1	1	2	2	1	0	1	1	532615	324310	1.3952e+06	1.29441e+06	33038.2	0	405145	231043	532615	324310	1.3952e+06	1.29441e+06	33038.2	202694	405145	231043	1.02741e+06	607200	1.23557e+06	1.29441e+06	51766	368431	410928	296147	1.04115e+06	281818	3.6944	2659	0.764362	4675	0.5408	0.00488808	0.0434709	0.137551	0.456757
S#QIFTTYADNQPGVLIQVYEGER_2	PF3D7_0818900.1	PF3D7_0818900.1	HSP70	heat shock protein 70	1	PF3D7_0818900.1_S438	2	2	2	1	1	1	1	1	576615	680810	1.11526e+06	785673	58988.6	305700	427627	407123	576615	680810	1.11526e+06	785673	58988.6	305700	427627	407123	1.11229e+06	1.27467e+06	987659	785673	92426.4	555662	433731	521841	1.04007e+06	400915	2.59424	2664	0.763918	3975	0.6096	0.00497588	0.043781	0.310953	0.719386
GDKTNIS#QEHITNILTDEK_3	PF3D7_0606700.1	PF3D7_0606700.1	N/A	coatomer alpha subunit, putative	1	PF3D7_0606700.1_S1133	1	1	1	1	0	1	1	1	596598	563103	919344	1.08716e+06	0	243661	191415	156423	596598	563103	919344	1.08716e+06	206240	243661	191415	156423	1.15083e+06	1.05429e+06	814158	1.08716e+06	323148	442896	194148	200500	1.02661e+06	290173	3.53793	2685	0.762057	4617	0.5465	0.000232302	0.00786	0.153516	0.488491
LNS#IEVYEEK_2	PF3D7_1343700.1	PF3D7_1343700.1	Kelch13	kelch protein K13	1	PF3D7_1343700.1_S600	1	1	1	1	1	1	1	1	494905	472730	1.2028e+06	1.17674e+06	550957	388340	687153	420995	494905	472730	1.2028e+06	1.17674e+06	550957	388340	687153	420995	954670	885083	1.06518e+06	1.17674e+06	863269	705874	696961	539622	1.02042e+06	701432	1.45477	2699	0.760816	2841	0.721	0.0133272	0.0821875	0.809295	0.968252
ILQHGLS#IEELADNELPGKPK_3	PF3D7_1234800.1	PF3D7_1234800.1	SF3B3	splicing factor 3B subunit 3, putative	1	PF3D7_1234800.1_S475	1	1	2	1	1	1	1	1	542497	635322	1015121	942593	273086	246953	280766	192764	542497	635322	1015121	942593	273086	246953	280766	192764	1.04647e+06	1.1895e+06	898977	942593	427886	448879	284773	247080	1.01939e+06	352155	2.89471	2702	0.76055	4252	0.5823	0.000185483	0.00688234	0.246267	0.647362
ALS#SSLYFDNK_2	PF3D7_0420300.1	PF3D7_0420300.1	ApiAP2	AP2 domain transcription factor, putative	1	PF3D7_0420300.1_S3163	1	1	1	1	1	1	1	1	301724	302148	1.45719e+06	1.63703e+06	107954	24715.4	163535	98129.7	301724	302148	1.45719e+06	1.63703e+06	107954	24715.4	163535	98129.7	582023	565706	1.29047e+06	1.63703e+06	169148	44924.5	165869	125781	1.01881e+06	126431	8.05824	2703	0.760461	6280	0.3831	0.0158196	0.0916687	0.0115486	0.0763786
KIPT#LAIGVR_2	PF3D7_0812400.1	PF3D7_0812400.1	KARalpha	karyopherin alpha	1	PF3D7_0812400.1_T95	1	1	1	1	0	0	1	0	443460	511802	1.12949e+06	1.24854e+06	0	0	41050.2	0	443460	511802	1.12949e+06	1.24854e+06	2192	0	41050.2	14319.1	855433	958236	1.00026e+06	1.24854e+06	3434.54		41636.2	18353.9	1.01562e+06	21141.5	48.039	2710	0.75984	8780	0.1375	0.000168126	0.00659874	9.20129e-07	2.75678e-05
LLSSEPINS#NEIK_2	PF3D7_0609700.1	PF3D7_0609700.1	KIC6	protein KIC6	1	PF3D7_0609700.1_S1729	1	1	1	1	1	1	1	1	447967	537370	1.10714e+06	1.21082e+06	343238	277517	778532	455360	447967	537370	1.10714e+06	1.21082e+06	343238	277517	778532	455360	864127	1.00611e+06	980468	1.21082e+06	537803	504435	789645	583670	1.01538e+06	603888	1.6814	2711	0.759752	3141	0.6915	0.0052752	0.0450535	0.663899	0.939374
YKFS#NEKDLLNNAMPHFWK_3	PF3D7_1338300.1	PF3D7_1338300.1	EF-1gamma	elongation factor 1-gamma, putative	1	PF3D7_1338300.1_S273	1	1	1	2	1	1	1	1	589506	664283	785423	976064	269885	226470	439514	273820	589506	664283	785423	976064	269885	226470	439514	273820	1.13715e+06	1.24372e+06	695560	976064	422870	411649	445788	350976	1.01313e+06	407821	2.48424	2720	0.758954	3940	0.613	0.00244626	0.0293518	0.339371	0.749828
YHS#SVLHQTEVTCNTCR_3	PF3D7_1437900.1	PF3D7_1437900.1	HSP40	HSP40, subfamily A	1	PF3D7_1437900.1_S181	1	1	1	1	0	0	1	1	381332	322840	1.55394e+06	1.31914e+06	0	0	283595	165293	381332	322840	1.55394e+06	1.31914e+06	28648.3	89080.8	283595	165293	735589	604447	1.37615e+06	1.31914e+06	44887.7	161920	287643	211869	1.00883e+06	176580	5.71317	2731	0.757979	5608	0.4491	0.00653893	0.0517895	0.038761	0.193296
IIPS#RLEDYSK_2	PF3D7_0513300.1	PF3D7_0513300.1	PNP	purine nucleoside phosphorylase	1	PF3D7_0513300.1_S168	1	1	1	1	0	0	0	0	697057	646693	742193	809911	0	0	0	0	697057	646693	742193	809911	3548.2	6805.4	0	0	1.34462e+06	1.21079e+06	657276	809911	5559.51	12370			1.00565e+06	8964.74	112.178	2740	0.757181	9475	0.0692	0.0149728	0.0886371	1.54424e-09	1.23875e-07
VDT#ENYILNEENILPLHTNDDVTK_3	PF3D7_0305200.1	PF3D7_0305200.1	N/A	GRIP domain-containing protein, putative	1	PF3D7_0305200.1_T453	2	1	2	1	1	0	0	0	354381	698666	1.16356e+06	1.00015e+06	260285	0	0	0	354381	698666	1.16356e+06	1.00015e+06	260285	6408.8	0	19197.2	683599	1.3081e+06	1.03043e+06	1.00015e+06	407828	11649.1		24606.6	1.00557e+06	148028	6.79311	2741	0.757092	5949	0.4156	0.00581081	0.0476465	0.0215761	0.125561
SRT#LTSVYDSILEDIVSPSEIIGK_2	PF3D7_1302800.1	PF3D7_1302800.1	N/A	40S ribosomal protein S7, putative	1	PF3D7_1302800.1_T118	1	2	2	1	1	1	1	1	346953	323987	1.69443e+06	1.22194e+06	129421	217671	141124	49256.4	346953	323987	1.69443e+06	1.22194e+06	129421	217671	141124	49256.4	669271	606594	1.50056e+06	1.22194e+06	202784	395654	143139	63135.8	999591	201178	4.96869	2752	0.756117	5345	0.4749	0.012816	0.0804118	0.0600526	0.265517
FTESSVQS#DMK_2	PF3D7_0818900.1	PF3D7_0818900.1	HSP70	heat shock protein 70	1	PF3D7_0818900.1_S96	1	1	1	1	1	0	0	0	495518	499304	1.04032e+06	1.17376e+06	509095	0	0	0	495518	499304	1.04032e+06	1.17376e+06	509095	224953	203809	205112	955851	934836	921289	1.17376e+06	797676	408890	206718	262909	996435	419048	2.37785	2757	0.755674	3869	0.62	0.00747505	0.0563244	0.369718	0.77817
NFNS#FDISK_2	PF3D7_0724100.1	PF3D7_0724100.1	N/A	conserved Plasmodium protein, unknown function	1	PF3D7_0724100.1_S909	1	1	1	1	0	1	1	1	411538	344838	1.2837e+06	1.40386e+06	0	29647.9	110263	116103	411538	344838	1.2837e+06	1.40386e+06	59946.3	29647.9	110263	116103	793854	645633	1.13682e+06	1.40386e+06	93927	53890.1	111837	148818	995042	102118	9.74403	2759	0.755496	6665	0.3453	0.00202384	0.0262061	0.00545045	0.0413553
DVGGDIILNKHS#LEEK_3	PF3D7_0105700.1	PF3D7_0105700.1	N/A	asparagine-rich antigen Pfa35-2	1	PF3D7_0105700.1_S1912	1	1	1	1	0	0	0	0	414240	453348	1.38805e+06	1.08759e+06	0	0	0	0	414240	453348	1.38805e+06	1.08759e+06	16493.6	5729.7	25342.4	70396.5	799067	848795	1.22924e+06	1.08759e+06	25843	10414.7	25704.1	90232.7	991173	38048.7	26.0502	2769	0.75461	8143	0.2	8.92419e-05	0.00464127	4.28872e-05	0.000770034
MT#NYVNYGAK_2	PF3D7_0814200.1	PF3D7_0814200.1	ALBA1	DNA/RNA-binding protein Alba 1	1	PF3D7_0814200.1_T22	1	1	1	1	0	1	1	1	480250	457452	1149697	1.16311e+06	0	213195	453089	290211	480250	457452	1149697	1.16311e+06	297510	213195	453089	290211	926401	856478	1.01816e+06	1.16311e+06	466155	387519	459556	371986	991037	421304	2.35231	2770	0.754521	3855	0.6213	0.00019267	0.00696166	0.377458	0.784232
LHS#NDESQYIK_2	PF3D7_1112500.1	PF3D7_1112500.1	N/A	RNA transcription, translation and transport factor protein, putative	1	PF3D7_1112500.1_S148	1	1	1	1	0	0	0	0	833480	1.18542e+06	145191	8272.2	0	0	0	0	833480	1.18542e+06	145191	8272.2	0	31759.5	0	0	1.60778e+06	2.21944e+06	128579	8272.2		57728.3			991018	57728.3	17.1669	2771	0.754433	7559	0.2574	n/a	n/a	0.000408009	0.00504158
KPTTIQEMIDS#GEIDVPLE_2	PF3D7_0517000.1	PF3D7_0517000.1	N/A	60S ribosomal protein L12, putative	1	PF3D7_0517000.1_S157	1	1	1	1	1	1	1	1	560463	509941	1.07294e+06	952145	375051	185880	216914	431651	560463	509941	1.07294e+06	952145	375051	185880	216914	431651	1.08113e+06	954752	950183	952145	587649	337870	220010	553281	984553	424703	2.31822	2781	0.753546	3837	0.6231	0.000976512	0.0172534	0.388078	0.792814
SIS#NVDEYFELLDK_2	PF3D7_1456700.1	PF3D7_1456700.1	N/A	conserved Plasmodium protein, unknown function	1	PF3D7_1456700.1_S221	1	0	1	1	0	0	0	0	606046	0	0	797582	0	0	0	0	606046	0	0	797582	15476.3	0	0	0	1.16906e+06			797582	24249.1				983321	24249.1	40.5509	2784	0.75328	8650	0.1502	n/a	n/a	2.8427e-06	7.32547e-05
S#MPVNTTDSSTNNITTNR_2	PF3D7_0826500.1	PF3D7_0826500.1	UBE4B	ubiquitin conjugation factor E4 B, putative	1	PF3D7_0826500.1_S253	1	0	1	1	1	0	0	0	438657	0	1101148	1.12441e+06	120382	0	0	0	438657	0	1101148	1.12441e+06	120382	0	257184	211769	846168		975161	1.12441e+06	188620		260855	271441	981912	240306	4.0861	2787	0.753014	4986	0.5102	0.000929322	0.0167487	0.105352	0.385274
ISS#DDILHNNIINK_2	PF3D7_1227200.1	PF3D7_1227200.1	K1	potassium channel K1	1	PF3D7_1227200.1_S930	0	2	1	1	0	0	0	1	0	29531	15296.7	3.83098e+06	0	0	0	22544.5	12240.1	29531	15296.7	3.83098e+06	0	0	0	22544.5	23611.1	55290.3	13546.5	3.83098e+06				28897.1	980858	28897.1	33.9432	2791	0.75266	8463	0.1686	n/a	n/a	8.80887e-06	0.000188434
SKS#YNDGEIIIK_2	PF3D7_1223100.1	PF3D7_1223100.1	PKAr	cAMP-dependent protein kinase regulatory subunit	1	PF3D7_1223100.1_S332	1	0	1	1	0	0	0	1	534658	0	1.1064e+06	844241	0	0	0	323294	534658	563909	1.1064e+06	844241	384764	382973	453273	323294	1.03135e+06	1.0558e+06	979808	844241	602868	696119	459743	414391	977799	543280	1.79981	2796	0.752216	3350	0.671	0.00164192	0.0236538	0.599344	0.920012
IYVGNLPS#HVS#SR_2	PF3D7_0517300.1	PF3D7_0517300.1	SR1	serine/arginine-rich splicing factor 1	2	PF3D7_0517300.1_S17	0	1	1	1	0	0	0	0	0	403750	1.27282e+06	1.30203e+06	0	0	0	0	375966	403750	1.27282e+06	1.30203e+06	0	3192.9	2945	0	725236	755933	1.1272e+06	1.30203e+06		5803.64	2987.04		977598	4395.34	222.417	2798	0.752039	9831	0.0342	0.0101578	0.0689473	3.57516e-12	6.83888e-10
IYVGNLPS#HVS#SR_2	PF3D7_0517300.1	PF3D7_0517300.1	SR1	serine/arginine-rich splicing factor 1	2	PF3D7_0517300.1_S20	0	1	1	1	0	0	0	0	0	403750	1.27282e+06	1.30203e+06	0	0	0	0	375966	403750	1.27282e+06	1.30203e+06	0	3192.9	2945	0	725236	755933	1.1272e+06	1.30203e+06		5803.64	2987.04		977598	4395.34	222.417	2798	0.752039	9831	0.0342	0.0101578	0.0689473	3.57516e-12	6.83888e-10
KVSS#SLFHDDDDDNFISNK_3	PF3D7_0219600.1	PF3D7_0219600.1	RFC1	replication factor C subunit 1	1	PF3D7_0219600.1_S28	1	1	1	1	0	0	0	0	501866	434326	1.03631e+06	1.17212e+06	0	0	0	0	501866	434326	1.03631e+06	1.17212e+06	27439.8	9571.4	7447.1	10915.4	968098	813179	917738	1.17212e+06	42994.1	17397.7	7553.4	13991.1	967784	20484.1	47.2457	2820	0.750089	8807	0.1348	1.60063e-05	0.00210972	1.03023e-06	3.04087e-05
NLEEIEEANTYINYLEEQLS#ITK_2	PF3D7_1011800.1	PF3D7_1011800.1	PREBP	PRE-binding protein	1	PF3D7_1011800.1_S360	0	1	1	1	0	1	1	0	0	465733	1.37108e+06	748654	0	100591	229960	0	535733	465733	1.37108e+06	748654	64778.3	100591	229960	133752	1.03343e+06	871983	1.21421e+06	748654	101498	182842	233243	171441	967068	172256	5.61413	2821	0.75	5659	0.4441	0.00026915	0.00867468	0.0410148	0.201578
ENQFS#ADYTNR_2	PF3D7_1004400.1	PF3D7_1004400.1	N/A	RNA-binding protein, putative	1	PF3D7_1004400.1_S199	1	0	1	1	0	0	1	1	523693	0	1.07724e+06	1.0632e+06	0	0	257412	221324	523693	442851	1.07724e+06	1.0632e+06	50828.3	28073.8	257412	221324	1.0102e+06	829140	953986	1.0632e+06	79640.4	51028.9	261086	283689	964132	168861	5.70961	2829	0.749291	5688	0.4412	5.34708e-05	0.00367179	0.0388395	0.193555
IQSHLPVSES#FGFTSALR_3	PF3D7_1451100.1	PF3D7_1451100.1	eEF2	elongation factor 2	1	PF3D7_1451100.1_S767	1	1	0	2	1	1	1	1	430026	448636	0	1.24814e+06	205365	113294	282838	200964	430026	448636	1.05951e+06	1.24814e+06	205365	113294	282838	200964	829519	839972	938287	1.24814e+06	321776	205932	286875	257591	963980	268044	3.59636	2830	0.749202	4773	0.5311	0.000457828	0.0114134	0.147316	0.4767
EAHNIADMKYS#VSPVVR_3	PF3D7_1451100.1	PF3D7_1451100.1	eEF2	elongation factor 2	1	PF3D7_1451100.1_S474	1	1	1	2	1	1	1	1	447629	468000	1.20161e+06	1.04697e+06	511507	429980	593744	472862	447629	468000	1.20161e+06	1.04697e+06	511507	429980	593744	472862	863474	876226	1.06413e+06	1.04697e+06	801456	781562	602219	606105	962701	697836	1.37955	2832	0.749025	2854	0.7197	0.0133452	0.082241	0.864619	0.980658
S#ISNVDEYFELLDK_2	PF3D7_1456700.1	PF3D7_1456700.1	N/A	conserved Plasmodium protein, unknown function	1	PF3D7_1456700.1_S219	1	1	1	1	0	0	0	0	584773	619382	856268	773999	0	0	0	0	584773	619382	856268	773999	4799.6	0	0	545.8	1.12802e+06	1.15966e+06	758299	773999	7520.27			699.595	954995	4109.93	232.363	2843	0.74805	9852	0.0321	0.0043917	0.0409969	2.35932e-12	5.08068e-10
NAYGSCGVSS#KDNIIK_3	PF3D7_0711500.1	PF3D7_0711500.1	N/A	regulator of chromosome condensation, putative	1	PF3D7_0711500.1_S300	1	1	0	2	0	0	0	0	554210	552349	0	1.02096e+06	0	0	0	0	554210	552349	780404	1.02096e+06	87225.4	23103.2	4817.3	14090.9	1.06907e+06	1.03415e+06	691115	1.02096e+06	136669	41994	4886.06	18061.4	953824	50402.7	18.9241	2845	0.747872	7773	0.2364	6.85038e-05	0.00423047	0.00024745	0.0033217
NMS#SNENDIISLK_2	PF3D7_1217900.1	PF3D7_1217900.1	N/A	PPPDE peptidase domain-containing protein, putative	1	PF3D7_1217900.1_S228	1	0	1	1	1	1	1	1	420806	0	1.01501e+06	1.32879e+06	33264.8	49526.1	300597	233242	420806	402612	1.01501e+06	1.32879e+06	33264.8	49526.1	300597	233242	811732	753803	898882	1.32879e+06	52121	90022.1	304888	298964	948301	186499	5.08476	2859	0.746631	5495	0.4602	0.00201825	0.026172	0.0559763	0.254013
NMSS#FVTK_2	PF3D7_0313600.1	PF3D7_0313600.1	N/A	conserved Plasmodium protein, unknown function	1	PF3D7_0313600.1_S336	1	1	1	1	1	0	1	1	416580	470780	1.14752e+06	1.06042e+06	51044.2	0	60306.9	33484.9	416580	470780	1.14752e+06	1.06042e+06	51044.2	2145	60306.9	33484.9	803581	881431	1.01622e+06	1.06042e+06	79978.7	3898.9	61167.7	42920.2	940414	46991.4	20.0125	2879	0.744858	7864	0.2275	6.7262e-06	0.00138137	0.000184382	0.00259046
GFGGSDFGS#FR_2	PF3D7_1441400.1	PF3D7_1441400.1	FACT-S	FACT complex subunit SSRP1, putative	1	PF3D7_1441400.1_S29	1	1	1	1	1	1	1	1	462133	467531	724000	1.3481e+06	108382	206435	236632	336078	462133	467531	724000	1.3481e+06	108382	206435	236632	336078	891453	875348	641164	1.3481e+06	169819	375231	240010	430777	939017	303959	3.08929	2885	0.744326	4519	0.5561	0.0072891	0.0554914	0.212664	0.599535
NHPWQEISS#LQLEEYLSK_3	PF3D7_1474800.1	PF3D7_1474800.1	N/A	proteasome subunit alpha type-1, putative	1	PF3D7_1474800.1_S225	0	1	1	1	0	0	1	1	0	317017	1.20935e+06	1.02611e+06	0	0	311803	316238	550887	317017	1.20935e+06	1.02611e+06	40655.8	89177.4	311803	316238	1.06266e+06	593545	1.07098e+06	1.02611e+06	63701.6	162095	316254	405348	938324	236850	3.96168	2886	0.744238	5014	0.5075	0.00229264	0.0282364	0.114524	0.406702
FGTCIGS#FGEHHLR_3	PF3D7_1410400.1	PF3D7_1410400.1	RAP1	rhoptry-associated protein 1	1	PF3D7_1410400.1_S414	1	1	1	1	1	0	1	1	416620	434057	1.17661e+06	1.09301e+06	171915	0	194860	91711.1	416620	434057	1.17661e+06	1.09301e+06	171915	0	194860	91711.1	803659	812676	1.04199e+06	1.09301e+06	269365		197641	117553	937834	194853	4.81303	2887	0.744149	5406	0.469	0.000595027	0.0131753	0.0660723	0.283285
IYVGNLPSHVS#SR_3	PF3D7_0517300.1	PF3D7_0517300.1	SR1	serine/arginine-rich splicing factor 1	1	PF3D7_0517300.1_S20	2	2	1	1	0	0	1	1	464261	750555	725721	798540	0	0	25220.6	65868	464261	750555	725721	798540	91040.6	42958.3	25220.6	65868	895558	1.40525e+06	642689	798540	142647	78084	25580.6	84428.2	935509	82685	11.3141	2895	0.74344	7010	0.3114	0.00218976	0.0274684	0.00289674	0.0246564
S#VCGSDFYLAPEIIK_2	PF3D7_1450000.1	PF3D7_1450000.1	N/A	serine/threonine protein kinase, putative	1	PF3D7_1450000.1_S208	1	1	1	1	1	1	0	1	508031	496457	1.13962e+06	816751	515057	419162	0	449764	508031	496457	1.13962e+06	816751	515057	419162	524058	449764	979990	929506	1.00923e+06	816751	807018	761899	531538	576498	933869	669238	1.39542	2898	0.743174	2938	0.7114	0.0161924	0.0932778	0.852634	0.978828
GYGFVS#FNNPESALNAIK_2	PF3D7_0823200.1	PF3D7_0823200.1	N/A	RNA-binding protein, putative	1	PF3D7_0823200.1_S196	1	1	2	1	1	0	0	0	464078	371207	1.3561e+06	943711	119352	0	0	0	464078	371207	1.3561e+06	943711	119352	40043.9	0	127679	895205	695004	1.20094e+06	943711	187007	72786.6		163656	933715	141150	6.61506	2899	0.743085	6055	0.4052	0.00152222	0.0226308	0.0236785	0.134661
CIPLQNQES#INY_2	PF3D7_0309500.1	PF3D7_0309500.1	AS	asparagine synthetase [glutamine-hydrolyzing], putative	1	PF3D7_0309500.1_S607	1	1	1	1	0	0	0	1	789346	411352	796957	735880	0	0	0	51719.7	789346	411352	796957	735880	54995.2	24810.3	109532	51719.7	1.52264e+06	770165	705774	735880	86169.4	45097	111096	66293.2	933616	77163.9	12.0991	2900	0.742996	7122	0.3004	0.0048691	0.0433458	0.00215494	0.0192589
ISKS#NDIEEQIINISK_3	PF3D7_1224000.1	PF3D7_1224000.1	GCH1	GTP cyclohydrolase 1	1	PF3D7_1224000.1_S196	1	1	1	1	1	0	0	0	499855	470844	890312	1096933	465310	0	0	0	499855	470844	890312	1096933	465310	71006.1	402494	436589	964218	881552	788448	1096933	729072	129066	408239	559611	932788	456497	2.04336	2906	0.742465	3708	0.6358	0.0158557	0.0918176	0.487241	0.861769
KKT#FENYVGSPNFIPPEALINK_3	PF3D7_1121900.1	PF3D7_1121900.1	N/A	serine/threonine protein kinase, putative	1	PF3D7_1121900.1_T306	1	0	0	1	0	0	0	1	328904	0	0	1.39368e+06	0	0	0	94858.3	328904	442190	965305	1.39368e+06	11194.7	0	33043.2	94858.3	634453	827902	854861	1.39368e+06	17540.4		33514.9	121587	927725	57547.6	16.121	2917	0.741489	7565	0.2568	0.00657297	0.0519659	0.000558586	0.00646828
LLS#NNEVEDNK_2	PF3D7_1213800.1	PF3D7_1213800.1	PRS	proline--tRNA ligase	1	PF3D7_1213800.1_S237	1	1	1	1	0	1	0	1	487762	475262	979548	1.00952e+06	0	103888	0	79335.5	487762	475262	979548	1.00952e+06	96966.4	103888	85102.7	79335.5	940892	889824	867474	1.00952e+06	151932	188834	86317.5	101691	926927	132194	7.01189	2919	0.741312	6195	0.3914	9.54077e-07	0.00060852	0.0192813	0.115467
EFALT#LDSQQISLLEK_2	PF3D7_0919100.1	PF3D7_0919100.1	N/A	DnaJ protein, putative	1	PF3D7_0919100.1_T318	1	1	1	2	0	0	0	0	603310	549375	785104	798471	0	0	0	0	603310	549375	785104	798471	0	303699	108857	74561.9	1.16378e+06	1.02858e+06	695277	798471		552025	110410	95571.9	921529	252669	3.64718	2928	0.740514	4882	0.5204	0.0131365	0.0818113	0.142158	0.466373
NFPDS#VTETHLR_3	PF3D7_1224300.1	PF3D7_1224300.1	PABP1	polyadenylate-binding protein 1, putative	1	PF3D7_1224300.1_S203	2	2	3	4	1	1	3	2	432480	481742	1.05301e+06	1005374	168917	252005	316856	349334	432480	481742	1.05301e+06	1005374	168917	252005	316856	349334	834252	901955	932528	1005374	264668	458062	321379	447769	918527	372970	2.46274	2935	0.739894	4136	0.5937	9.38901e-05	0.00473059	0.345267	0.75647
KIFFS#SENIRDEK_3	PF3D7_0521700.1	PF3D7_0521700.1	DDX1	ATP-dependent RNA helicase DDX1, putative	1	PF3D7_0521700.1_S297	0	1	1	1	0	0	0	0	0	399263	1.26579e+06	1.06528e+06	0	0	0	0	381470	399263	1.26579e+06	1.06528e+06	27300.3	0	93122.2	58502.6	735854	747533	1.12097e+06	1.06528e+06	42775.5		94451.4	74987.4	917408	70738.1	12.9691	2938	0.739628	7277	0.2851	0.000935128	0.01679	0.00157414	0.0149981
IKS#DDYYLNQLVK_2	PF3D7_1403000.1	PF3D7_1403000.1	N/A	radial spoke protein 3, putative	1	PF3D7_1403000.1_S170	1	1	1	1	0	0	0	0	50792.2	256681	1.41875e+06	1831690	0	0	0	0	50792.2	256681	1.41875e+06	1831690	0	0	0	14413.6	97977.9	480579	1.25642e+06	1831690				18475	916668	18475	49.6165	2941	0.739362	8887	0.1269	n/a	n/a	7.37913e-07	2.28661e-05
NIFNNNNNTFLS#KEFNYINK_3	PF3D7_1464500.1	PF3D7_1464500.1	N/A	conserved Plasmodium membrane protein, unknown function	1	PF3D7_1464500.1_S2840	0	1	1	1	0	0	1	1	0	436734	1.12636e+06	1.05453e+06	0	0	473968	368224	403689	436734	1.12636e+06	1.05453e+06	99649.6	0	473968	368224	778715	817688	997492	1.05453e+06	156136		480734	471982	912107	369618	2.46771	2950	0.738564	4155	0.5919	0.00620016	0.050174	0.343895	0.754961
TIGALS#ATQLAILASK_2	PF3D7_0414900.1	PF3D7_0414900.1	ARO	armadillo-domain containing rhoptry protein	1	PF3D7_0414900.1_S85	1	0	1	0	1	0	1	1	260063	0	1.47831e+06	0	75553.7	0	225134	183678	260063	301504	1.47831e+06	1263272	75553.7	43094.8	225134	183678	501661	564499	1.30917e+06	1263272	118382	78332.2	228348	235434	909650	165124	5.50889	2955	0.738121	5730	0.4371	0.0152139	0.0896887	0.043578	0.211037
MNS#IAPNLTYLVGDLVGAK_2	PF3D7_1008800.1	PF3D7_1008800.1	NOP5	nucleolar protein 5, putative	1	PF3D7_1008800.1_S284	1	1	1	1	0	1	0	0	455466	532587	1.16868e+06	726444	0	128058	0	0	455466	532587	1.16868e+06	726444	26320.7	128058	0	0	878592	997151	1.03497e+06	726444	41240.7	232768			909289	137004	6.63693	2956	0.738032	6120	0.3988	0.00295749	0.0330603	0.0234079	0.133432
LTTPTYGDLNHLVSAAMS#GVTCSLR_3	PF3D7_1008700.1	PF3D7_1008700.1	N/A	tubulin beta chain	1	PF3D7_1008700.1_S234	1	1	1	1	1	1	1	1	525028	459212	892770	965257	155754	157628	301560	167953	525028	459212	892770	965257	155754	157628	301560	167953	1.01278e+06	859773	790625	965257	244043	286515	305865	215279	907108	262925	3.45006	2960	0.737677	4810	0.5275	2.17007e-05	0.00248881	0.16342	0.507683
FPGS#KNEFNPEQLR_3	PF3D7_1424100.1	PF3D7_1424100.1	RPL5	60S ribosomal protein L5, putative	1	PF3D7_1424100.1_S185	1	2	2	2	0	0	0	0	462652	520209	921782	945460	0	0	0	0	462652	520209	921782	945460	20620.3	0	15015.1	30617	892454	973976	816317	945460	32309		15229.4	39244.2	907052	28927.5	31.356	2961	0.737589	8461	0.1688	4.32801e-06	0.00112414	1.43312e-05	0.000287985
EFALTLDSQQIS#LLEK_2	PF3D7_0919100.1	PF3D7_0919100.1	N/A	DnaJ protein, putative	1	PF3D7_0919100.1_S325	1	0	1	1	1	0	1	1	603310	0	785104	798471	360624	0	219035	74479.2	603310	517832	785104	798471	360624	184531	219035	74479.2	1.16378e+06	969526	695277	798471	565044	335416	222162	95465.9	906764	304522	2.97767	2964	0.737323	4511	0.5569	0.00563407	0.046674	0.231242	0.627504
KPEEVTNEEYAS#FYK_3	PF3D7_0708400.1	PF3D7_0708400.1	HSP90	heat shock protein 90	1	PF3D7_0708400.1_S330	1	1	1	1	1	1	1	1	482543	478689	911063	974161	322690	268056	329997	278845	482543	478689	911063	974161	322690	268056	329997	278845	930823	896239	806825	974161	505607	487237	334707	357417	902012	421242	2.14132	2973	0.736525	3856	0.6212	0.000142751	0.00597459	0.448939	0.83469
DIT#TLAPSTMK_2	PF3D7_1246200.1	PF3D7_1246200.1	ACT1	actin I	1	PF3D7_1246200.1_T319	1	1	1	1	0	0	1	1	378742	351646	1.0392e+06	1.27644e+06	0	0	468917	101044	378742	351646	1.0392e+06	1.27644e+06	10590.1	3104.5	468917	101044	730592	658379	920304	1.27644e+06	16593.1	5642.96	475611	129516	896429	156841	5.71555	2983	0.735638	5837	0.4266	0.00575496	0.047401	0.0387088	0.193194
TALS#LSES#FFK_2	PF3D7_0923900.1	PF3D7_0923900.1	PABP2	polyadenylate-binding protein 2, putative	2	PF3D7_0923900.1_S130	0	1	1	0	1	1	0	1	0	510857	908323	0	46610.9	24175.9	0	31717.3	481240	510857	908323	0	46610.9	24175.9	29937.5	31717.3	928310	956468	804398		73032.4	43943.8	30364.8	40654.6	896392	46998.9	19.0726	2984	0.73555	7863	0.2275	4.59435e-06	0.00112702	0.000237552	0.00319915
TALS#LSES#FFK_2	PF3D7_0923900.1	PF3D7_0923900.1	PABP2	polyadenylate-binding protein 2, putative	2	PF3D7_0923900.1_S134	0	1	1	0	1	1	0	1	0	510857	908323	0	46610.9	24175.9	0	31717.3	481240	510857	908323	0	46610.9	24175.9	29937.5	31717.3	928310	956468	804398		73032.4	43943.8	30364.8	40654.6	896392	46998.9	19.0726	2984	0.73555	7863	0.2275	4.59435e-06	0.00112702	0.000237552	0.00319915
DGNFS#GNMIGGMYK_2	PF3D7_0823800.1	PF3D7_0823800.1	N/A	DnaJ protein, putative	1	PF3D7_0823800.1_S57	1	1	1	1	1	0	0	1	473202	437538	805302	1118830	214024	0	0	163178	473202	437538	805302	1118830	214024	12960.9	46549.6	163178	912805	819192	713164	1118830	335344	23558.6	47214.1	209158	890998	153819	5.79252	2993	0.734752	5882	0.4222	0.000622108	0.0135986	0.0370584	0.187402
TAEIKVS#IDEQSPDIAQCVHENR_4	PF3D7_0922200.1	PF3D7_0922200.1	SAMS	S-adenosylmethionine synthetase	1	PF3D7_0922200.1_S102	2	1	1	1	1	0	1	1	404654	430174	1264274	834358	191963	0	358084	243109	404654	430174	1264274	834358	191963	196440	358084	243109	780577	805406	1.11962e+06	834358	300778	357064	363196	311612	884991	333162	2.65634	3006	0.733599	4354	0.5723	0.000475548	0.0115373	0.296121	0.707206
TIGALSATQLAILAS#KENEPHYK_4	PF3D7_0414900.1	PF3D7_0414900.1	ARO	armadillo-domain containing rhoptry protein	1	PF3D7_0414900.1_S94	2	1	2	2	0	0	0	0	160725	222455	1.82301e+06	1.19233e+06	0	0	0	0	160725	222455	1.82301e+06	1.19233e+06	0	0	0	1801.5	310038	416498	1.61443e+06	1.19233e+06				2309.12	883325	2309.12	382.537	3014	0.73289	10037	0.014	n/a	n/a	1.63309e-14	5.71066e-12
IGTSLFDEAGS#K_2	PF3D7_0922500.1	PF3D7_0922500.1	PGK	phosphoglycerate kinase	1	PF3D7_0922500.1_S262	1	1	1	1	0	0	1	1	580006	528820	620718	859790	0	0	286850	239645	580006	528820	620718	859790	185153	161828	286850	239645	1.11883e+06	990098	549699	859790	290108	294149	290945	307172	879604	295593	2.97572	3021	0.73227	4573	0.5508	0.00305137	0.0337254	0.231581	0.627838
TSYNEIPNLTNTNS#ISNINK_3	PF3D7_1145100.1	PF3D7_1145100.1	SEC21	coatomer subunit gamma, putative	1	PF3D7_1145100.1_S767	0	1	0	1	0	0	0	0	0	287755	0	1.41056e+06	0	0	0	0	346187	287755	990434	1.41056e+06	134860	83843.5	221716	226042	667793	538758	877115	1.41056e+06	211307	152400	224881	289736	873557	219581	3.97829	3037	0.730851	5170	0.4921	0.0150734	0.0889202	0.113248	0.40332
IIFEANDILT#KEFPENNFDLIYSR_3	PF3D7_1343000.1	PF3D7_1343000.1	PMT	phosphoethanolamine N-methyltransferase	1	PF3D7_1343000.1_T113	2	2	1	1	0	0	0	0	523861	222725	1.2449e+06	962577	0	0	0	0	523861	222725	1.2449e+06	962577	86222	39018.6	42536.8	111481	1.01053e+06	417003	1.10246e+06	962577	135097	70923	43144	142894	873142	98014.6	8.90828	3038	0.730762	6729	0.339	0.00258682	0.0303393	0.00782637	0.0556461
GHYT#EGAELIDAVLDVVR_3	PF3D7_1008700.1	PF3D7_1008700.1	N/A	tubulin beta chain	1	PF3D7_1008700.1_T107	1	1	2	1	1	0	1	1	484023	431265	1.00177e+06	856016	129561	0	344923	264656	484023	431265	1.00177e+06	856016	129561	296404	344923	264656	933678	807449	887150	856016	203003	538764	349847	339230	871073	357711	2.43513	3039	0.730674	4229	0.5846	0.000442057	0.0111548	0.353011	0.764113
NDDANLSKDENYNNKFS#FSLTNEK_4	PF3D7_1416100.1	PF3D7_1416100.1	SEY1	protein SEY1, putative	1	PF3D7_1416100.1_S659	0	1	2	1	0	0	0	0	0	403436	1.12814e+06	1.12949e+06	0	0	0	0	309688	403436	1.12814e+06	1.12949e+06	84276.9	150051	464225	289402	597386	755344	999063	1.12949e+06	132049	272744	470852	370950	870321	311649	2.79264	3043	0.730319	4463	0.5616	0.00711911	0.0547161	0.266328	0.672014
LFHPEEISS#MVLQK_2	PF3D7_0818900.1	PF3D7_0818900.1	HSP70	heat shock protein 70	1	PF3D7_0818900.1_S133	1	2	1	1	1	1	1	1	413837	535354	820700	934057	182983	144193	241059	205271	413837	535354	820700	934057	182983	144193	241059	205271	798290	1.00233e+06	726800	934057	286708	262096	244500	263112	865370	264104	3.27663	3053	0.729433	4800	0.5285	7.75806e-05	0.00451021	0.185226	0.548019
EAEIS#LR_2	PF3D7_0826700.1	PF3D7_0826700.1	RACK1	receptor for activated c kinase	1	PF3D7_0826700.1_S11	2	2	2	2	2	2	2	2	490996	493543	928237	767361	290910	330492	551462	512516	490996	493543	928237	767361	290910	330492	551462	512516	947130	924051	822034	767361	455813	600726	559334	656932	865144	568201	1.5226	3055	0.729255	3259	0.6799	0.00258818	0.0303393	0.762536	0.961459
DIYYITGESINAVS#NSPFLEALTK_3	PF3D7_0708400.1	PF3D7_0708400.1	HSP90	heat shock protein 90	1	PF3D7_0708400.1_S522	1	1	2	1	0	0	0	0	516246	559296	902073	617694	0	0	0	0	516246	559296	902073	617694	198483	186868	64805.5	45403.5	995836	1.04716e+06	798863	617694	310994	339665	65730.5	58197.2	864888	193647	4.46632	3056	0.729167	5423	0.4673	0.00166885	0.0237972	0.0821807	0.329485
LNS#NDIVPR_2	PF3D7_1125800.1	PF3D7_1125800.1	N/A	kelch domain-containing protein, putative	1	PF3D7_1125800.1_S227	1	1	2	1	1	1	1	1	374085	391138	997819	1.11941e+06	57611.1	50319.7	113926	111210	374085	391138	997819	1.11941e+06	57611.1	50319.7	113926	111210	721608	732319	883655	1.11941e+06	90268.1	91464.6	115552	142547	864248	109958	7.8598	3057	0.729078	6531	0.3584	0.000195	0.00698527	0.0126892	0.0822812
DIYYITGES#INAVSNSPFLEALTK_3	PF3D7_0708400.1	PF3D7_0708400.1	HSP90	heat shock protein 90	1	PF3D7_0708400.1_S517	2	2	1	1	0	1	1	1	516246	530572	921190	650536	0	195780	252383	211334	516246	530572	921190	650536	122603	195780	252383	211334	995836	993378	815793	650536	192100	355864	255986	270884	863886	268708	3.21496	3059	0.728901	4767	0.5317	0.000551103	0.0127403	0.193779	0.563602
LSS#IDDIYDTK_2	PF3D7_1305300.1	PF3D7_1305300.1	GCN1	translational activator GCN1, putative	1	PF3D7_1305300.1_S1123	1	1	1	1	0	1	1	1	420373	385684	1.1036e+06	943270	0	221210	100702	70268.9	420373	385684	1.1036e+06	943270	185083	221210	100702	70268.9	810897	722109	977337	943270	289998	402087	102139	90069.2	863403	221073	3.90551	3061	0.728723	5160	0.4931	0.000544589	0.0126227	0.118967	0.415947
S#FSNIASDMYNK_2	PF3D7_0108300.1	PF3D7_0108300.1	ARP	conserved Plasmodium protein, unknown function	1	PF3D7_0108300.1_S518	1	1	1	1	1	1	1	1	377960	425834	920630	1.10506e+06	38536.5	194546	161194	39458.2	377960	425834	920630	1.10506e+06	38536.5	194546	161194	39458.2	729084	797280	815297	1.10506e+06	60381	353621	163495	50576.7	861681	157018	5.48777	3066	0.72828	5836	0.4267	0.000648661	0.0140513	0.0441144	0.213116
S#NNYDNVVNSNMGNNK_2	PF3D7_0305300.1	PF3D7_0305300.1	N/A	transporter, putative	1	PF3D7_0305300.1_S170	1	1	1	1	0	0	1	2	523617	514705	797745	759833	0	0	199876	99381.5	523617	514705	797745	759833	0	0	199876	99381.5	1.01006e+06	963672	706472	759833			202729	127385	860008	165057	5.21038	3070	0.727926	5732	0.4369	0.00370113	0.0368902	0.0519213	0.240774
ELTS#LVQK_2	PF3D7_1465900.1	PF3D7_1465900.1	N/A	40S ribosomal protein S3	1	PF3D7_1465900.1_S71	1	1	1	1	0	1	0	0	493922	423084	878524	914938	0	184113	0	0	493922	423084	878524	914938	91377.7	184113	252967	209598	952773	792132	778008	914938	143175	334657	256578	268658	859463	250767	3.42733	3072	0.727748	4899	0.5188	4.89604e-05	0.00366325	0.166101	0.513266
GST#KDVLNEIER_2	PF3D7_1229500.1	PF3D7_1229500.1	CCT3	T-complex protein 1 subunit gamma	1	PF3D7_1229500.1_T382	1	1	1	1	0	0	0	0	451934	442526	988034	861067	0	0	0	0	451934	442526	988034	861067	15372	5117.9	4727	3861.8	871779	828532	874989	861067	24085.7	9302.66	4794.47	4949.97	859091	10783.2	79.6695	3073	0.72766	9340	0.0824	4.28524e-10	1.89215e-06	2.36354e-08	1.19341e-06
RAEELQFIGQNEDALQILHS#AIGHR_4	PF3D7_1212700.1	PF3D7_1212700.1	EIF3A	eukaryotic translation initiation factor 3 subunit A, putative	1	PF3D7_1212700.1_S32	1	1	1	1	2	1	1	0	622440	545692	671720	606970	82021.9	164485	258887	0	622440	545692	671720	606970	82021.9	164485	258887	62788.3	1.20068e+06	1.02169e+06	594866	606970	128516	298980	262583	80480.7	856052	192640	4.44379	3082	0.726862	5432	0.4664	0.00613439	0.0498856	0.0833763	0.332402
GGFMS#VEFK_2	PF3D7_0619400.1	PF3D7_0619400.1	N/A	cell division cycle protein 48 homologue, putative	1	PF3D7_0619400.1_S164	1	1	1	1	1	1	1	1	382346	291022	1.27622e+06	1.00178e+06	29172.3	64576.5	346705	316306	382346	291022	1.27622e+06	1.00178e+06	29172.3	64576.5	346705	316306	737544	544874	1.1302e+06	1.00178e+06	45708.7	117379	351654	405434	853601	230044	3.7106	3087	0.726418	5077	0.5013	0.00756194	0.0568336	0.136012	0.453991
LLNNQKT#LDAQLGSLQVK_3	PF3D7_1359400.1	PF3D7_1359400.1	CELF1	CUGBP Elav-like family member 1	1	PF3D7_1359400.1_T151	1	1	2	1	0	0	1	1	423376	428271	1.37097e+06	575874	0	0	86375.2	33853	423376	428271	1.37097e+06	575874	12919.3	25010.3	86375.2	33853	816691	801843	1.21411e+06	575874	20242.6	45460.5	87608.1	43392.1	852130	49175.8	17.3282	3093	0.725887	7806	0.2331	0.000947937	0.0169656	0.00038916	0.00485693
T#ITLDVEPSDTIENVK_2	PF3D7_1211800.1,PF3D7_1365900.1	PF3D7_1211800.1	PfpUB	polyubiquitin	1	PF3D7_1211800.1_T12	1	1	1	1	0	0	1	0	509019	457469	767410	889311	0	0	339185	0	509019	457469	767410	889311	51774.3	81888	339185	116809	981896	856510	679608	889311	81122.7	148845	344027	149724	851831	180930	4.70808	3094	0.725798	5557	0.4541	0.000218327	0.00756097	0.0705264	0.296371
VLCS#NEPDDYQLR_2	PF3D7_0806300.1	PF3D7_0806300.1	FLP	ferlin-like protein, putative	1	PF3D7_0806300.1_S1486	1	1	1	1	1	2	1	1	408257	431797	1.02346e+06	868503	306882	222379	351621	211942	408257	431797	1.02346e+06	868503	306882	222379	351621	211942	787525	808444	906365	868503	480838	404211	356640	271663	842710	378338	2.2274	3118	0.72367	4105	0.5968	0.000105421	0.0050873	0.418067	0.813234
IDS#HVFDSSVLPNR_2	PF3D7_1205500.1	PF3D7_1205500.1	N/A	zinc finger protein, putative	1	PF3D7_1205500.1_S664	1	1	1	0	1	0	0	0	379753	346034	776930	0	91464.5	0	0	0	379753	346034	776930	1.28536e+06	91464.5	70824.5	165787	101850	732541	647872	688038	1.28536e+06	143311	128736	168153	130549	838452	142687	5.87615	3123	0.723227	6034	0.4073	0.00357429	0.0364168	0.0353567	0.180633
AFVVGS#SDNLLYFIEK_2	PF3D7_0714500.1	PF3D7_0714500.1	N/A	transcription elongation factor s-II, putative	1	PF3D7_0714500.1_S246	1	0	1	1	0	0	0	0	391130	0	1.05159e+06	883832	0	0	0	0	391130	416448	1.05159e+06	883832	64821.4	89394.6	0	0	754488	779707	931276	883832	101566	162490			837326	132028	6.34204	3127	0.722872	6197	0.3912	0.000427003	0.0109618	0.0273796	0.148985
RLT#LVQGPPGTGK_2	PF3D7_0703500.1	PF3D7_0703500.1	N/A	erythrocyte membrane-associated antigen	1	PF3D7_0703500.1_T1810	1	1	1	1	1	1	1	1	420333	397383	884799	1.00542e+06	299950	214068	257037	194595	420333	397383	884799	1.00542e+06	299950	214068	257037	194595	810821	744012	783566	1.00542e+06	469977	389104	260706	249427	835954	342304	2.44214	3132	0.722429	4305	0.5771	0.000762961	0.0153785	0.351026	0.763037
S#GGIKENVEYDIYHK_3	PF3D7_1235300.1	PF3D7_1235300.1	NOT4	CCR4-NOT transcription complex subunit 4, putative	1	PF3D7_1235300.1_S1159	2	1	1	1	0	0	1	0	398293	331837	953124	1090115	0	0	138835	0	398293	331837	953124	1090115	58260.2	0	138835	77949	768306	621292	844073	1090115	91285.1		140816	99913.4	830947	110672	7.50822	3145	0.721277	6520	0.3595	0.00162262	0.0235293	0.0150444	0.0946534
NKNS#LAHNNEQEMEELNKR_4	PF3D7_0517400.1	PF3D7_0517400.1	FACT-L	FACT complex subunit SPT16, putative	1	PF3D7_0517400.1_S576	1	1	1	1	1	1	1	1	460627	523360	845227	688494	319335	282846	403055	289867	460627	523360	845227	688494	319335	282846	403055	289867	888547	979877	748521	688494	500351	514121	408808	371545	826360	448706	1.84165	3156	0.720301	3738	0.6328	0.00232345	0.0284027	0.578202	0.910893
IQS#KDTLIIDHVDRDFPSDK_4	PF3D7_1247500.1	PF3D7_1247500.1	N/A	serine/threonine protein kinase, putative	1	PF3D7_1247500.1_S564	1	0	1	1	1	0	0	1	430492	0	967412	780076	140629	0	0	393626	430492	443522	967412	780076	140629	168679	441032	393626	830418	830397	856727	780076	220345	306604	447327	504541	824404	369704	2.2299	3166	0.719415	4154	0.592	0.000493467	0.0118741	0.417205	0.812598
KKTS#FEIALLK_2	PF3D7_1312900.1	PF3D7_1312900.1	EIF4G	eukaryotic translation initation factor 4 gamma	1	PF3D7_1312900.1_S1039	1	1	1	1	1	1	1	0	389034	440304	986221	847199	288552	338163	396502	0	389034	440304	986221	847199	288552	338163	396502	134084	750445	824373	873384	847199	452118	614669	402162	171866	823850	410204	2.00839	3170	0.71906	3927	0.6143	0.00485541	0.0433057	0.501794	0.869719
MLNS#MIFTNYK_2	PF3D7_1456700.1	PF3D7_1456700.1	N/A	conserved Plasmodium protein, unknown function	1	PF3D7_1456700.1_S211	1	1	1	1	0	0	0	0	343906	442279	905516	999741	0	0	0	0	343906	442279	905516	999741	0	0	1913.1	5386.3	663394	828070	801912	999741			1940.41	6904.04	823279	4422.23	186.168	3172	0.718883	9828	0.0345	0.00138382	0.0213272	1.87244e-11	2.66074e-09
IGS#NHFFLK_2	PF3D7_0515300.1	PF3D7_0515300.1	PI3K	phosphatidylinositol 3-kinase	1	PF3D7_0515300.1_S1036	0	1	1	1	0	0	1	1	0	420956	770522	867515	0	0	388277	413007	474407	420956	770522	867515	94109.5	52191.5	388277	413007	915128	788146	682364	867515	147456	94867	393819	529384	813288	291381	2.79115	3200	0.716401	4607	0.5475	0.0038723	0.037786	0.266634	0.672014
VSS#LNDLPYFFDEEK_2	PF3D7_1237500.1	PF3D7_1237500.1	N/A	conserved Plasmodium protein, unknown function	1	PF3D7_1237500.1_S1667	1	1	1	1	1	0	1	1	329062	270714	1.13346e+06	1.09716e+06	43501.8	0	108930	194773	329062	270714	1.13346e+06	1.09716e+06	43501.8	17647.1	108930	194773	634760	506852	1.00378e+06	1.09716e+06	68160.9	32076.6	110485	249655	810637	115095	7.04322	3211	0.715426	6449	0.3665	0.00354664	0.0362993	0.0189763	0.11426
ILTNNKS#HENLINISK_3	PF3D7_1428800.1,PF3D7_1428800.2	PF3D7_1428800.1	N/A	transcription initiation TFIID-like, putative	1	PF3D7_1428800.1_S145	1	1	1	1	1	0	0	0	488558	458297	797284	710477	270792	0	0	0	488558	458297	797284	710477	270792	144116	324478	238160	942426	858060	706064	710477	424291	261955	329110	305268	804257	330156	2.43599	3222	0.71445	4372	0.5705	0.000413313	0.010928	0.352767	0.764057
SDIVS#KEQLRPLER_3	PF3D7_1346400.1	PF3D7_1346400.1	N/A	VPS13 domain-containing protein, putative	1	PF3D7_1346400.1_S2229	1	1	1	1	0	0	0	0	426600	408217	816773	902725	0	0	0	0	426600	408217	816773	902725	14361.2	0	20488.7	22975.6	822909	764296	723323	902725	22501.9		20781.2	29449.6	803313	24244.2	33.1342	3224	0.714273	8651	0.1501	1.32913e-05	0.00192418	1.02263e-05	0.00021407
TVSFIEILLS#R_2	PF3D7_0814200.1	PF3D7_0814200.1	ALBA1	DNA/RNA-binding protein Alba 1	1	PF3D7_0814200.1_S105	3	3	4	2	0	0	0	0	371519	385258	1.08715e+06	802625	0	0	0	0	371519	385258	1.08715e+06	802625	0	0	0	200.5	716659	721310	962761	802625				256.997	800839	256.997	3116.15	3229	0.71383	10177	0.0002	n/a	n/a	1.11817e-25	3.70748e-22
ILAEDGYS#GVEVR_2	PF3D7_1465900.1	PF3D7_1465900.1	N/A	40S ribosomal protein S3	1	PF3D7_1465900.1_S35	1	1	1	1	1	1	1	1	404495	495344	738019	832888	259798	272538	530856	414882	404495	495344	738019	832888	259798	272538	530856	414882	780269	927422	653580	832888	407064	495384	538433	531787	798540	493167	1.61921	3233	0.713475	3555	0.6508	0.00323709	0.0346377	0.700801	0.947574
KYELGRPPS#NTK_3	PF3D7_1408600.1	PF3D7_1408600.1	N/A	40S ribosomal protein S8e, putative	1	PF3D7_1408600.1_S34	1	1	1	1	1	1	0	1	432474	321232	906001	953384	374529	274878	0	115542	432474	321232	906001	953384	374529	274878	142343	115542	834240	601436	802342	953384	586831	499637	144374	148100	797850	344736	2.31438	3234	0.713387	4294	0.5782	0.0163018	0.0936028	0.389293	0.793817
S#ILDDIEKK_2	PF3D7_0617200.1	PF3D7_0617200.1	N/A	BFR1 domain-containing protein, putative	1	PF3D7_0617200.1_S79	1	1	1	1	1	1	1	1	467856	418252	779764	804418	323277	294553	625808	407356	467856	418252	779764	804418	323277	294553	625808	407356	902492	783084	690549	804418	506527	535401	634741	522140	795136	549702	1.44649	3242	0.712677	3326	0.6733	0.00333413	0.0351764	0.815204	0.969861
ESELNVSRIS#EVEKEEPNVDVQMEQNK_3	PF3D7_1327300.1	PF3D7_1327300.1	N/A	conserved Plasmodium protein, unknown function	1	PF3D7_1327300.1_S709	2	1	1	2	0	1	2	1	302332	328833	1.14364e+06	966211	0	238235	428951	270825	302332	328833	1.14364e+06	966211	289872	238235	428951	270825	583197	615668	1.01279e+06	966211	454186	433033	435074	347137	794466	417358	1.90356	3243	0.712589	3880	0.6189	0.0172568	0.0973148	0.548417	0.895205
DQQTILHLNS#R_3	PF3D7_1031400.1,PF3D7_1031400.2	PF3D7_1031400.1	OTU	OTU-like cysteine protease	1	PF3D7_1031400.1_S806	1	1	1	0	0	1	0	0	332677	370951	989950	0	0	219564	0	0	332677	370951	989950	964094	251483	219564	397734	329905	641733	694524	876686	964094	394037	399095	403412	422866	794259	404852	1.96185	3245	0.712411	3959	0.6111	0.00217131	0.0273498	0.521925	0.883524
S#IQHNDFVTSTQPLTR_3	PF3D7_1228800.1	PF3D7_1228800.1	N/A	WD repeat-containing protein, putative	1	PF3D7_1228800.1_S298	1	1	1	1	1	1	1	1	474333	458841	749774	724881	255096	251451	255265	262855	474333	458841	749774	724881	255096	251451	255265	262855	914987	859078	663990	724881	399697	457055	258909	336922	790734	363146	2.17746	3252	0.711791	4191	0.5883	0.00101829	0.0177284	0.435673	0.826873
EVIDIDKQPELMNRLS#K_3	PF3D7_1450100.1	PF3D7_1450100.1	SRP54	signal recognition particle subunit SRP54	1	PF3D7_1450100.1_S324	0	1	1	0	0	0	0	0	0	331842	992040	0	0	0	0	0	314423	331842	992040	1.03382e+06	10916.7	0	27100.8	13369.4	606521	621302	878537	1.03382e+06	17104.9		27487.6	17136.6	785046	20576.4	38.1528	3267	0.710461	8804	0.1351	0.00156795	0.0230667	4.21424e-06	0.000102492
YDRS#LLVGDTR_2	PF3D7_0813900.1	PF3D7_0813900.1	RPS16	40S ribosomal protein S16, putative	1	PF3D7_0813900.1_S116	1	1	1	1	1	0	1	1	411290	418446	810280	815174	155190	0	161507	176296	411290	418446	810280	815174	155190	66608.6	161507	176296	793377	783448	717572	815174	243160	121073	163812	225972	777393	188504	4.12401	3285	0.708865	5477	0.462	2.89888e-06	0.000948149	0.102729	0.379022
NSILTNIGS#MK_2	PF3D7_1032100.1	PF3D7_1032100.1	DCP1	mRNA-decapping enzyme subunit 1, putative	1	PF3D7_1032100.1_S458	0	1	1	1	0	0	0	0	0	415519	1.05367e+06	924743	0	0	0	0	238824	415519	1.05367e+06	924743	84715.9	9534	39641.1	42806.5	460691	777968	933113	924743	132737	17329.7	40206.9	54868.5	774129	61285.6	12.6315	3294	0.708067	7477	0.2655	0.000746946	0.0153207	0.00177526	0.016571
KFNISS#FNEDS_2	PF3D7_1249100.1	PF3D7_1249100.1	N/A	conserved protein, unknown function	1	PF3D7_1249100.1_S387	1	1	1	0	0	0	0	0	361445	368948	1.05229e+06	0	0	0	0	0	361445	368948	1.05229e+06	0	9204.8	0	0	11295.3	697226	690774	931898		14422.6			14478.1	773299	14450.3	53.5143	3295	0.707979	9105	0.1055	0.00508372	0.0443182	4.37149e-07	1.47723e-05
MES#IFYGQK_2	PF3D7_1409800.1	PF3D7_1409800.1	CELF2	CUGBP Elav-like family member 2, putative	1	PF3D7_1409800.1_S104	1	1	1	1	0	0	1	1	198381	192697	1.13829e+06	1.3386e+06	0	0	5969	0	198381	192697	1.13829e+06	1.3386e+06	0	0	5969	0	382677	360783	1.00806e+06	1.3386e+06			6054.2		772529	6054.2	127.602	3298	0.707713	9695	0.0476	n/a	n/a	5.24529e-10	4.98753e-08
FVT#DEEGIPDNWMGLDAGPK_3	PF3D7_0922500.1	PF3D7_0922500.1	PGK	phosphoglycerate kinase	1	PF3D7_0922500.1_T301	1	1	1	1	1	0	1	1	381668	320608	971815	885702	308613	0	476040	422226	381668	320608	971815	885702	308613	185503	476040	422226	736237	600268	860626	885702	483551	337184	482835	541201	770708	461193	1.67112	3301	0.707447	3687	0.6378	0.00768063	0.0573353	0.669853	0.941903
ALS#STISQINK_2	PF3D7_0417600.1	PF3D7_0417600.1	N/A	conserved Plasmodium protein, unknown function	1	PF3D7_0417600.1_S23	1	1	1	1	0	0	0	0	279074	168692	968204	1.34918e+06	0	0	0	0	279074	168692	968204	1.34918e+06	0	0	11595.6	0	538334	315839	857428	1.34918e+06			11761.1		765195	11761.1	65.0614	3318	0.70594	9265	0.0898	n/a	n/a	1.07986e-07	4.4203e-06
DLYGNIVLS#GGTTMYEGIGER_2	PF3D7_1246200.1	PF3D7_1246200.1	ACT1	actin I	1	PF3D7_1246200.1_S301	1	1	3	0	0	0	0	1	127087	164704	1.95744e+06	0	0	0	0	59841.2	127087	164704	1.95744e+06	0	0	0	0	59841.2	245150	308372	1.73348e+06					76703.2	762335	76703.2	9.93876	3326	0.70523	7136	0.299	n/a	n/a	0.0050233	0.038644
YNS#YDEEYTYNK_2	PF3D7_0310300.1	PF3D7_0310300.1	N/A	phosphoglycerate mutase, putative	1	PF3D7_0310300.1_S45	1	1	1	1	1	1	1	1	288472	308627	920529	1.09148e+06	125992	96248.4	199523	203960	288472	308627	920529	1.09148e+06	125992	96248.4	199523	203960	556461	577835	815207	1.09148e+06	197412	174948	202371	261432	760246	209041	3.63684	3336	0.704344	5267	0.4826	0.00476065	0.0430665	0.14319	0.468368
KLT#LTSDELKK_3	PF3D7_1456400.1	PF3D7_1456400.1	N/A	conserved Plasmodium protein, unknown function	1	PF3D7_1456400.1_T181	1	1	1	1	1	1	1	1	525140	521201	665331	461338	122430	110625	138019	92609.3	525140	521201	665331	461338	122430	110625	138019	92609.3	1.01299e+06	975833	589208	461338	191830	201081	139989	118705	759843	162901	4.66444	3337	0.704255	5758	0.4344	0.00522136	0.0448103	0.0724804	0.302164
YNS#EEYINIQR_2	PF3D7_0203100.1	PF3D7_0203100.1	N/A	protein kinase, putative	1	PF3D7_0203100.1_S846	1	1	1	0	1	1	1	1	338898	382030	870750	0	380636	317624	529893	452776	338898	382030	870750	896514	380636	317624	529893	452776	653734	715267	771124	896514	596401	577335	537457	580358	759160	572888	1.32515	3341	0.703901	3235	0.6823	0.0127824	0.0804118	0.907015	0.986623
KLT#EEEAFLFNSNYR_2	PF3D7_1011800.1	PF3D7_1011800.1	PREBP	PRE-binding protein	1	PF3D7_1011800.1_T737	1	1	1	2	1	0	0	0	297602	302567	948329	1.05403e+06	194410	0	0	0	297602	302567	948329	1.05403e+06	194410	84386.7	74851	65467.8	574073	566490	839827	1.05403e+06	304612	153387	75919.4	83915.2	758606	154458	4.91139	3343	0.703723	5868	0.4236	0.00333642	0.0351764	0.0621913	0.271715
YKSS#IIQTMI_2	PF3D7_1332800.1	PF3D7_1332800.1	N/A	eukaryotic translation initiation factor 6, putative	1	PF3D7_1332800.1_S241	1	0	0	1	0	1	1	1	290179	0	0	1036728	0	128495	319721	301840	290179	373729	798711	1036728	106801	128495	319721	301840	559754	699726	707327	1036728	167342	233562	324285	386892	750884	278020	2.70082	3365	0.701773	4704	0.5379	0.00558726	0.0464606	0.285994	0.694884
YNS#LDIVDK_2	PF3D7_1241400.1	PF3D7_1241400.1	N/A	RNA-binding protein, putative	1	PF3D7_1241400.1_S226	1	1	0	1	0	0	0	0	639390	706821	0	177691	0	0	0	0	639390	706821	300330	177691	0	567.8	0	0	1.23338e+06	1.32337e+06	265968	177691		1032.07			750101	1032.07	726.791	3369	0.701418	10140	0.0038	n/a	n/a	1.42492e-17	1.01241e-14
VLFS#LPENILENTLK_2	PF3D7_1033400.1	PF3D7_1033400.1	HAD1	haloacid dehalogenase-like hydrolase	1	PF3D7_1033400.1_S175	2	2	1	1	1	0	1	1	477349	417782	808427	581379	54864.4	0	66060.8	50372.6	477349	417782	808427	581379	54864.4	23888.7	66060.8	50372.6	920804	782205	715931	581379	85964.4	43421.8	67003.8	64566.5	750080	65239.1	11.4974	3370	0.70133	7390	0.274	7.18675e-05	0.0043585	0.00270042	0.0232161
LSS#DVNILELAER_2	PF3D7_0303000.1	PF3D7_0303000.1	NSF	N-ethylmaleimide-sensitive fusion protein	1	PF3D7_0303000.1_S457	1	1	1	1	0	0	0	1	335737	355036	907189	861637	0	0	0	102708	335737	355036	907189	861637	64779.3	30808.9	125686	102708	647636	664726	803394	861637	101500	56000.4	127480	131649	744348	104157	7.14638	3385	0.7	6638	0.3479	2.47297e-05	0.00259986	0.0180106	0.109439
RLDFVPEKS#QIDVSVIYVEPDTLR_3	PF3D7_1242700.1	PF3D7_1242700.1	N/A	40S ribosomal protein S17, putative	1	PF3D7_1242700.1_S89	1	1	1	1	0	0	0	1	56987.1	145056	1.55656e+06	1.20988e+06	0	0	0	30956.3	56987.1	145056	1.55656e+06	1.20988e+06	0	0	0	30956.3	109928	271585	1.37847e+06	1.20988e+06				39679.1	742465	39679.1	18.7117	3393	0.699291	8090	0.2052	n/a	n/a	0.000262417	0.00346648
ESNFVQYINQLS#NEFCK_3	PF3D7_0815200.1	PF3D7_0815200.1	N/A	importin subunit beta, putative	1	PF3D7_0815200.1_S44	1	1	1	0	0	0	1	1	395783	357886	853992	0	0	0	111154	95975.1	395783	357886	853992	777519	118126	50102	111154	95975.1	763463	670062	756284	777519	185086	91068.9	112741	123019	741832	127979	5.79653	3395	0.699113	6255	0.3855	1.20485e-06	0.00060852	0.0369747	0.187169
GIS#ELVVLAADAKPLEIISHIPLVCEDK_3	PF3D7_1123900.1	PF3D7_1123900.1	SNU13	13 kDa ribonucleoprotein-associated protein, putative	1	PF3D7_1123900.1_S68	1	1	1	1	0	1	1	1	465659	319882	886383	679215	0	54175.7	110076	100448	465659	319882	886383	679215	0	54175.7	110076	100448	898254	598908	784968	679215		98473.6	111647	128752	740337	112958	6.55411	3398	0.698848	6481	0.3633	0.000458809	0.0114134	0.0244519	0.137104
LCS#ILNSPIIDINELK_2	PF3D7_1348500.1	PF3D7_1348500.1	N/A	TBC domain protein, putative	1	PF3D7_1348500.1_S28	1	1	1	1	0	1	1	0	485168	372032	751072	633030	0	68147.9	65623.1	0	485168	372032	751072	633030	23244	68147.9	65623.1	49473.6	935887	696548	665139	633030	36419.9	123870	66559.8	63414.2	732651	72566.1	10.0963	3427	0.696277	7234	0.2893	9.03541e-05	0.00464127	0.0047056	0.0366249
YFS#NEKFEIK_2	PF3D7_1447900.1	PF3D7_1447900.1	MDR2	multidrug resistance protein 2	1	PF3D7_1447900.1_S557	1	1	1	1	1	0	1	1	436024	427898	648795	691612	210126	0	253973	180898	436024	427898	648795	691612	210126	0	253973	180898	841088	801145	574564	691612	329236		257598	231871	727102	272902	2.66434	3446	0.694592	4737	0.5347	0.00176097	0.0242038	0.29427	0.704639
SEVFSS#FVYSNAEDRDK_3	PF3D7_0608700.1	PF3D7_0608700.1	CCT6	T-complex protein 1 subunit zeta	1	PF3D7_0608700.1_S251	1	1	1	1	0	0	0	0	363427	273937	754703	1.02342e+06	0	0	0	0	363427	273937	754703	1.02342e+06	2628.7	0	16398	4410.8	701048	512887	668354	1.02342e+06	4118.79		16632.1	5653.67	726428	8801.51	82.5345	3450	0.694238	9491	0.0676	0.00239778	0.0289511	1.8002e-08	9.62722e-07
IYVGNLPS#HVS#SR_3	PF3D7_0517300.1	PF3D7_0517300.1	SR1	serine/arginine-rich splicing factor 1	2	PF3D7_0517300.1_S17	1	1	1	1	0	0	0	0	244261	316557	1.00858e+06	912038	0	0	0	0	244261	316557	1.00858e+06	912038	6940.2	0	2779.3	0	471178	592684	893189	912038	10874.3		2818.97		717272	6846.62	104.763	3472	0.692287	9632	0.0537	0.0125598	0.0798257	2.70749e-09	2.00741e-07
IYVGNLPS#HVS#SR_3	PF3D7_0517300.1	PF3D7_0517300.1	SR1	serine/arginine-rich splicing factor 1	2	PF3D7_0517300.1_S20	1	1	1	1	0	0	0	0	244261	316557	1.00858e+06	912038	0	0	0	0	244261	316557	1.00858e+06	912038	6940.2	0	2779.3	0	471178	592684	893189	912038	10874.3		2818.97		717272	6846.62	104.763	3472	0.692287	9632	0.0537	0.0125598	0.0798257	2.70749e-09	2.00741e-07
LNFSPNDASILASAS#NNR_3	PF3D7_0110700.1	PF3D7_0110700.1	CAF1C	chromatin assembly factor 1 subunit C, putative	1	PF3D7_0110700.1_S358	1	1	1	1	0	0	0	0	167103	242915	572073	1.57809e+06	0	0	0	0	167103	242915	572073	1.57809e+06	0	0	2868.2	0	322342	454805	506620	1.57809e+06			2909.14		715463	2909.14	245.936	3476	0.691933	9966	0.0209	n/a	n/a	1.36887e-12	3.24193e-10
ATS#FNNQITMLQEEIKR_3	PF3D7_1452700.1	PF3D7_1452700.1	N/A	U1 snRNP-associated protein, putative	1	PF3D7_1452700.1_S152	1	1	1	2	0	0	0	0	20052.2	19117.6	1.53378e+06	1.42714e+06	0	0	0	0	20052.2	19117.6	1.53378e+06	1.42714e+06	0	0	0	25934.1	38680.6	35793.5	1.35829e+06	1.42714e+06				33241.8	714976	33241.8	21.5084	3477	0.691844	8303	0.1843	n/a	n/a	0.000125207	0.00187475
NLS#HINIVK_2	PF3D7_1246300.1	PF3D7_1246300.1	KIC4	protein KIC4	1	PF3D7_1246300.1_S141	1	1	1	1	1	1	1	1	330165	387629	778789	805605	181269	144502	220208	174768	330165	387629	778789	805605	181269	144502	220208	174768	636887	725750	689685	805605	284022	262657	223352	224013	714482	248511	2.87505	3482	0.691401	4913	0.5174	1.92424e-05	0.00231485	0.249991	0.65301
IINLTSQYS#DAYK_2	PF3D7_0203000.1	PF3D7_0203000.1	ROPE	repetitive organellar protein, putative	1	PF3D7_0203000.1_S1469	1	1	0	1	0	0	0	0	246977	326430	0	1.07814e+06	0	0	0	0	246977	326430	773832	1.07814e+06	209970	173326	279278	172320	476417	611168	685295	1.07814e+06	328992	315049	283265	220877	712755	287046	2.48307	3487	0.690957	4641	0.5441	0.0177226	0.0989935	0.339689	0.750197
KGYT#LIEGHTDVK_3	PF3D7_0322900.1	PF3D7_0322900.1	RPS3A	40S ribosomal protein S3A, putative	1	PF3D7_0322900.1_T119	1	1	1	1	1	1	1	1	357696	382716	917405	623396	303607	214266	225312	292270	357696	382716	917405	623396	303607	214266	225312	292270	689994	716551	812441	623396	475707	389466	228528	374625	710596	367082	1.9358	3495	0.690248	4168	0.5906	0.00179141	0.0242038	0.533585	0.890311
KKQS#DAMHFLLR_4	PF3D7_0415900.1	PF3D7_0415900.1	N/A	60S ribosomal protein L15, putative	1	PF3D7_0415900.1_S16	1	1	1	1	1	1	1	1	382009	374177	696424	772578	111788	195596	331867	231833	382009	374177	696424	772578	111788	195596	331867	231833	736895	700564	616744	772578	175155	355529	336604	297159	706695	291112	2.42757	3508	0.689096	4609	0.5473	0.000215891	0.00753572	0.355165	0.766404
NNNIITTDQIGS#MK_2	PF3D7_0706500.1	PF3D7_0706500.1	N/A	conserved Plasmodium protein, unknown function	1	PF3D7_0706500.1_S899	1	1	1	1	0	0	1	0	297969	310757	800409	960064	0	0	49645.2	0	297969	310757	800409	960064	0	0	49645.2	152563	574781	581823	708831	960064			50353.8	195552	706375	122953	5.74508	3511	0.68883	6330	0.3782	0.0147937	0.0882071	0.0380657	0.191039
TIGALS#ATQLAILAS#KENEPHYK_3	PF3D7_0414900.1	PF3D7_0414900.1	ARO	armadillo-domain containing rhoptry protein	2	PF3D7_0414900.1_S85	1	0	1	1	0	0	0	0	191744	0	1.10373e+06	1112319	0	0	0	0	191744	194465	1.10373e+06	1112319	11085.6	6296.5	8376.8	27788.8	369873	364093	977449	1112319	17369.5	11445	8496.37	35619.1	705934	18232.5	38.7185	3513	0.688652	8898	0.1259	0.0131713	0.0819701	3.83432e-06	9.4823e-05
TIGALS#ATQLAILAS#KENEPHYK_3	PF3D7_0414900.1	PF3D7_0414900.1	ARO	armadillo-domain containing rhoptry protein	2	PF3D7_0414900.1_S94	1	0	1	1	0	0	0	0	191744	0	1.10373e+06	1112319	0	0	0	0	191744	194465	1.10373e+06	1112319	11085.6	6296.5	8376.8	27788.8	369873	364093	977449	1112319	17369.5	11445	8496.37	35619.1	705934	18232.5	38.7185	3513	0.688652	8898	0.1259	0.0131713	0.0819701	3.83432e-06	9.4823e-05
YFS#IDNTIPTSPIEDILNNFK_2	PF3D7_1209500.1,PF3D7_1209500.2	PF3D7_1209500.1	PDEalpha	cGMP-specific 3',5'-cyclic phosphodiesterase alpha	1	PF3D7_1209500.1_S498	1	1	1	1	0	0	0	0	365979	348626	884031	669406	0	0	0	0	365979	348626	884031	669406	74812.3	102882	0	203244	705972	652725	782886	669406	117220	187005		260514	702747	188246	3.73313	3524	0.687677	5480	0.4617	0.000131072	0.00585989	0.133903	0.449825
GIS#SSTLPYK_2	PF3D7_1358800.1	PF3D7_1358800.1	RPS15	40S ribosomal protein S15	1	PF3D7_1358800.1_S12	1	1	1	1	1	1	0	1	341240	348269	839635	734336	246726	170491	0	160291	341240	348269	839635	734336	246726	170491	301721	160291	658250	652057	743569	734336	386583	309896	306028	205457	697053	301991	2.30819	3544	0.685904	4533	0.5547	0.000112013	0.00526165	0.391265	0.795405
NLS#EGIKNEISEK_2	PF3D7_1248900.1	PF3D7_1248900.1	RPT6	26S protease regulatory subunit 8, putative	1	PF3D7_1248900.1_S14	1	1	1	1	0	1	1	1	278125	241128	978123	922221	0	24200.7	106757	119513	278125	241128	978123	922221	59022.6	24200.7	106757	119513	536502	451460	866212	922221	92479.7	43988.9	108281	153189	694099	99484.5	6.97695	3549	0.685461	6711	0.3407	0.00251577	0.0297812	0.0196282	0.116911
LIDVSS#REDSDIR_2	PF3D7_0815200.1	PF3D7_0815200.1	N/A	importin subunit beta, putative	1	PF3D7_0815200.1_S521	1	1	1	1	0	0	0	0	372600	365118	751676	700235	0	0	0	0	372600	365118	751676	700235	73405.8	27189.3	16876.9	8364.8	718745	683602	665674	700235	115016	49421.2	17117.8	10721.8	692064	48069.2	14.3972	3554	0.685018	7829	0.2309	3.14216e-07	0.000308316	0.000966642	0.0101106
STS#LLFPNDLTIK_2	PF3D7_1351000.1	PF3D7_1351000.1	N/A	phosphatidylinositol transfer protein, putative	1	PF3D7_1351000.1_S479	1	0	1	1	1	1	1	1	358968	0	649759	725242	344004	270434	470982	353456	358968	412521	649759	725242	344004	270434	470982	353456	692449	772355	575418	725242	539004	491559	477705	453053	691366	490330	1.41	3556	0.68484	3565	0.6498	0.00457736	0.0419322	0.841771	0.976291
S#TDKEEIEELTK_3	PF3D7_1132300.1	PF3D7_1132300.1	N/A	nucleic acid binding protein, putative	1	PF3D7_1132300.1_S19	1	1	1	1	0	1	1	1	309662	270122	977551	788844	0	92480.5	297175	267042	309662	270122	977551	788844	69984.6	92480.5	297175	267042	597336	505743	865706	788844	109656	168099	301417	342288	689407	230365	2.99267	3563	0.68422	5071	0.5019	0.0036697	0.0368434	0.228637	0.623698
KSS#LPFLPIEPK_3	PF3D7_0813400.1	PF3D7_0813400.1	N/A	conserved protein, unknown function	1	PF3D7_0813400.1_S165	1	1	1	1	1	1	1	1	310442	367006	711086	825154	353061	268367	448585	406158	310442	367006	711086	825154	353061	268367	448585	406158	598841	687138	629728	825154	553194	487803	454988	520604	685215	504147	1.35916	3577	0.682979	3512	0.655	0.0158132	0.0916687	0.880275	0.984321
VEDVT#EELENAEK_2	PF3D7_0708400.1	PF3D7_0708400.1	HSP90	heat shock protein 90	1	PF3D7_0708400.1_T281	1	1	1	1	1	1	1	1	353701	388547	635942	747346	0	175310	109828	201185	353701	388547	635942	747346	0	175310	109828	201185	682288	727468	563181	747346		318657	111396	257874	680071	229309	2.96574	3592	0.681649	5086	0.5004	0.00142671	0.0217229	0.233335	0.630018
IS#FAEMAK_2	PF3D7_1107300.1	PF3D7_1107300.1	PAIP1	polyadenylate-binding protein-interacting protein 1, putative	1	PF3D7_1107300.1_S1856	1	1	1	1	1	1	1	1	278095	369125	797647	779744	56701.5	47021.2	133268	57107.5	278095	369125	797647	779744	56701.5	47021.2	133268	57107.5	536444	691105	706385	779744	88842.9	85469.1	135170	73199.2	678419	95670.2	7.09123	3597	0.681206	6762	0.3357	3.32778e-05	0.00305491	0.0185197	0.112053
KKLT#EEEAFLFNSNYR_3	PF3D7_1011800.1	PF3D7_1011800.1	PREBP	PRE-binding protein	1	PF3D7_1011800.1_T737	1	1	0	1	0	0	1	1	193011	205634	0	1.07949e+06	0	0	47037.6	88754.7	193011	205634	986299	1.07949e+06	61836.3	30343.5	47037.6	88754.7	372318	385004	873452	1.07949e+06	96888.4	55154.5	47709	113764	677566	78378.9	8.64475	3601	0.680851	7094	0.3031	0.0152413	0.0897307	0.00880852	0.0612716
EHAPS#IIFMDEIDSIGSQR_3	PF3D7_1248900.1	PF3D7_1248900.1	RPT6	26S protease regulatory subunit 8, putative	1	PF3D7_1248900.1_S274	1	1	1	1	1	0	1	1	318230	276909	619912	1.0284e+06	134517	0	266113	195401	318230	276909	619912	1.0284e+06	134517	105157	266113	195401	613864	518451	548985	1.0284e+06	210769	191140	269912	250460	677425	230570	2.93804	3602	0.680762	5069	0.5021	0.00981873	0.0675305	0.238283	0.637321
DGTGEVS#FFNKDDMLEAIDK_3	PF3D7_0517300.1	PF3D7_0517300.1	SR1	serine/arginine-rich splicing factor 1	1	PF3D7_0517300.1_S151	1	1	1	1	1	0	1	1	281185	322313	830536	809228	89492.6	0	370251	214502	281185	322313	830536	809228	89492.6	134719	370251	214502	542405	603461	735511	809228	140222	244874	375536	274944	672651	258894	2.59817	3620	0.679167	4839	0.5247	0.00178973	0.0242038	0.309989	0.718666
KKS#LTDEEISYFFDPNKPSLQK_4	PF3D7_1336900.1	PF3D7_1336900.1	cTrpRS	tryptophan--tRNA ligase	1	PF3D7_1336900.1_S609	1	1	0	1	0	0	0	0	392093	389892	0	676994	0	0	0	0	392093	389892	590458	676994	137902	217351	170636	304735	756346	729987	522902	676994	216071	395072	173072	390602	671557	293704	2.28651	3623	0.678901	4582	0.5499	0.00286512	0.0323554	0.398262	0.800305
WISS#QGDITCVLNQGTIS_2	PF3D7_1442300.1	PF3D7_1442300.1	tRIP	tRNA import protein tRIP	1	PF3D7_1442300.1_S388	1	2	1	1	0	0	0	0	344391	437324	681907	586122	0	0	0	0	344391	437324	681907	586122	0	0	4203.2	17959.1	664328	818792	603887	586122			4263.2	23019.6	668283	13641.4	48.9893	3634	0.677926	9155	0.1006	0.00118823	0.0197531	8.05072e-07	2.47162e-05
TLS#DENNLQNNVPHGR_3	PF3D7_0519800.1	PF3D7_0519800.1	N/A	EELM2 domain-containing protein, putative	1	PF3D7_0519800.1_S228	1	1	1	1	1	1	1	1	284645	319712	793228	818494	302382	223616	351831	293338	284645	319712	793228	818494	302382	223616	351831	293338	549079	598589	702471	818494	473787	406461	356853	375995	667158	403274	1.65435	3637	0.67766	3964	0.6106	0.00664487	0.0523469	0.679683	0.943893
SGLS#HEEDQLIPNLYR_2	PF3D7_0405400.1	PF3D7_0405400.1	PRPF8	pre-mRNA-processing-splicing factor 8, putative	1	PF3D7_0405400.1_S2014	0	1	1	0	1	0	1	0	0	300495	806006	0	142474	0	105905	0	243720	300495	806006	917405	142474	23761.2	105905	119424	470135	562611	713788	917405	223237	43190	107417	153075	665984	131730	5.0557	3642	0.677216	6200	0.3909	0.00222625	0.0277292	0.056966	0.256863
NVENLKS#NDPDQIDLILFPVNK_3	PF3D7_0209100.1	PF3D7_0209100.1	PATPL1	patatin-like phospholipase 1	1	PF3D7_0209100.1_S75	0	1	1	1	1	0	1	0	0	324423	840471	795308	251196	0	323634	0	261150	324423	840471	795308	251196	245158	323634	205655	503758	607411	744310	795308	393587	445616	328253	263605	662696	357765	1.85232	3654	0.676152	4228	0.5847	0.00748728	0.0563684	0.572943	0.90817
AVT#LAEIIK_2	PF3D7_0814200.1	PF3D7_0814200.1	ALBA1	DNA/RNA-binding protein Alba 1	1	PF3D7_0814200.1_T54	1	1	1	1	0	0	0	0	246436	205393	839122	1028591	0	0	0	0	246436	205393	839122	1028591	4302.2	0	0	0	475374	384552	743114	1028591	6740.91				657908	6740.91	97.5993	3665	0.675177	9641	0.0529	n/a	n/a	4.80177e-09	3.16313e-07
NCPDNVFSS#NYNFPYVINR_3	PF3D7_1453800.1	PF3D7_1453800.1	GluPho	glucose-6-phosphate dehydrogenase-6-phosphogluconolactonase	1	PF3D7_1453800.1_S503	1	1	1	1	0	0	0	0	242900	191696	1.06413e+06	852826	0	0	0	0	242900	191696	1.06413e+06	852826	8108.7	3135.1	19165.8	16383.4	468553	358908	942377	852826	12705.1	5698.58	19439.4	20999.9	655666	14710.7	44.5706	3672	0.674557	9084	0.1076	0.00413824	0.0394227	1.52452e-06	4.33269e-05
GDKTNIS#QEHITNILTDEKK_4	PF3D7_0606700.1	PF3D7_0606700.1	N/A	coatomer alpha subunit, putative	1	PF3D7_0606700.1_S1133	0	1	1	1	0	0	1	0	0	359938	714046	599963	0	0	63739.7	0	368280	359938	714046	599963	0	0	63739.7	98707.7	710410	673905	632349	599963			64649.5	126521	654157	95585.5	6.84368	3676	0.674202	6764	0.3355	0.000164994	0.00654152	0.0210189	0.123348
DHPS#FEYHIFK_2	PF3D7_1338300.1	PF3D7_1338300.1	EF-1gamma	elongation factor 1-gamma, putative	1	PF3D7_1338300.1_S369	1	1	1	1	1	0	1	1	249774	329530	903260	693118	240918	0	75088.9	126695	249774	329530	903260	693118	240918	17464.8	75088.9	126695	481813	616971	799914	693118	377483	31745.3	76160.7	162395	647954	161946	4.00104	3695	0.672518	5767	0.4335	0.00308758	0.0338247	0.111526	0.399576
KKS#DALFIHFR_3	PF3D7_1341900.1	PF3D7_1341900.1	N/A	V-type proton ATPase subunit D, putative	1	PF3D7_1341900.1_S37	1	1	1	1	1	1	1	1	359877	410193	675247	528641	164222	120096	279159	171200	359877	410193	675247	528641	164222	120096	279159	171200	694201	767997	597989	528641	257312	218295	283144	219440	647207	244548	2.64655	3699	0.672163	4944	0.5143	0.000330463	0.00986301	0.298404	0.709055
IEQEES#NVDVTEK_2	PF3D7_1212700.1	PF3D7_1212700.1	EIF3A	eukaryotic translation initiation factor 3 subunit A, putative	1	PF3D7_1212700.1_S121	1	1	0	1	0	0	1	1	369003	372032	0	532261	0	0	71317.9	115373	369003	372032	0	532261	109058	116113	71317.9	115373	711805	696548		532261	170877	211055	72335.9	147883	646871	150538	4.29707	3703	0.671809	5914	0.419	0.000394727	0.0106782	0.0916765	0.351544
VLS#NDTFLTLEK_2	PF3D7_0918300.1	PF3D7_0918300.1	EIF3F	eukaryotic translation initiation factor 3 subunit F, putative	1	PF3D7_0918300.1_S273	1	1	1	1	0	0	1	0	214452	354102	803391	796882	0	0	19777.3	0	214452	354102	803391	796882	4696.3	0	19777.3	19148.4	413676	662977	711472	796882	7358.41		20059.6	24544	646252	17320.7	37.311	3705	0.671631	8943	0.1214	0.00133171	0.0209631	4.85969e-06	0.000115922
S#FSIGLK_2	PF3D7_0309500.1	PF3D7_0309500.1	AS	asparagine synthetase [glutamine-hydrolyzing], putative	1	PF3D7_0309500.1_S308	1	1	1	1	0	0	0	0	243566	330068	768214	811120	0	0	0	0	243566	330068	768214	811120	262557	166275	101451	165858	469837	617979	680320	811120	411388	302234	102899	212593	644814	257278	2.50629	3710	0.671188	4846	0.524	0.00700678	0.054278	0.333445	0.743005
SFS#IGLK_2	PF3D7_0309500.1	PF3D7_0309500.1	AS	asparagine synthetase [glutamine-hydrolyzing], putative	1	PF3D7_0309500.1_S310	1	1	1	1	1	1	1	0	243566	330068	768214	811120	262226	167246	101386	0	243566	330068	768214	811120	262226	167246	101386	165858	469837	617979	680320	811120	410869	303997	102833	212593	644814	257573	2.50342	3710	0.671188	4845	0.5241	0.00703431	0.0543007	0.334209	0.744207
HDIVTSAS#GVIALLNEEETSLK_3	PF3D7_1466300.1	PF3D7_1466300.1	RPN2	26S proteasome regulatory subunit RPN2, putative	1	PF3D7_1466300.1_S17	1	1	1	1	1	1	0	0	401775	426213	517383	544808	78525.4	211458	0	0	401775	426213	517383	544808	78525.4	211458	170432	128342	775023	797989	458188	544808	123038	384360	172865	164506	644002	211192	3.04936	3713	0.670922	5248	0.4845	0.00560509	0.046565	0.219103	0.608266
NNIIMNNS#LEHFK_3	PF3D7_1315900.1	PF3D7_1315900.1	N/A	exportin-T, putative	1	PF3D7_1315900.1_S553	1	1	1	1	1	1	0	1	371648	376943	548128	642473	204920	197494	0	211058	371648	376943	548128	642473	204920	197494	342252	211058	716907	705742	485415	642473	321080	358979	347137	270530	637634	324432	1.96539	3736	0.668883	4402	0.5676	0.00149783	0.0224573	0.520363	0.882219
ESS#KAYADIES#R_2	PF3D7_1347200.1	PF3D7_1347200.1	NT1	nucleoside transporter 1	2	PF3D7_1347200.1_S16	0	1	1	0	0	0	0	0	0	185468	997006	0	0	0	0	0	159065	185468	997006	1.00555e+06	0	41827	0	0	306835	347247	882935	1.00555e+06		76027.7			635642	76027.7	8.36067	3744	0.668174	7156	0.297	n/a	n/a	0.0100295	0.0678549
ESS#KAYADIES#R_2	PF3D7_1347200.1	PF3D7_1347200.1	NT1	nucleoside transporter 1	2	PF3D7_1347200.1_S8	0	1	1	0	0	0	0	0	0	185468	997006	0	0	0	0	0	159065	185468	997006	1.00555e+06	0	41827	0	0	306835	347247	882935	1.00555e+06		76027.7			635642	76027.7	8.36067	3744	0.668174	7156	0.297	n/a	n/a	0.0100295	0.0678549
LSSLIQQYS#K_2	PF3D7_1130200.1	PF3D7_1130200.1	PfP0	60S ribosomal protein P0	1	PF3D7_1130200.1_S25	1	0	1	1	0	0	1	1	330131	0	690245	735818	0	0	5421.1	16245	330131	288110	690245	735818	10093.4	10567.6	5421.1	16245	636821	539421	611271	735818	15814.9	19208.4	5498.48	20822.5	630833	15336.1	41.1339	3754	0.667287	9058	0.1101	5.31943e-06	0.00122037	2.58991e-06	6.77942e-05
LLS#IDDHIGCAMSGLMADAR_3	PF3D7_0727400.1	PF3D7_0727400.1	N/A	proteasome subunit alpha type-5, putative	1	PF3D7_0727400.1_S69	1	0	1	1	0	0	1	1	228105	0	838702	837450	0	0	167576	180791	228105	266780	838702	837450	51837	144823	167576	180791	440014	499486	742742	837450	81220.9	263241	169968	231734	629923	186541	3.37686	3756	0.66711	5494	0.4603	0.00514755	0.0444365	0.172239	0.525862
SSFS#FDK_2	PF3D7_1468100.1	PF3D7_1468100.1	N/A	MORC family protein, putative	1	PF3D7_1468100.1_S2393	1	1	1	2	1	1	2	1	405696	240223	708498	659626	18308.9	8187.9	406569	208401	405696	240223	708498	659626	18308.9	8187.9	406569	208401	782585	449765	627436	659626	28687.3	14882.9	412373	267124	629853	180767	3.48434	3757	0.667021	5560	0.4538	0.0090626	0.0640485	0.15947	0.498848
KLGS#GSFGDIYVAK_3	PF3D7_1136500.1,PF3D7_1136500.2	PF3D7_1136500.1	CK1	casein kinase 1	1	PF3D7_1136500.1_S17	1	1	1	1	0	1	0	0	313928	340151	573004	754908	0	3490.4	0	0	313928	340151	573004	754908	0	3490.4	0	0	605565	636858	507445	754908		6344.4			626194	6344.4	98.7003	3775	0.665426	9669	0.0501	n/a	n/a	4.38777e-09	2.96024e-07
ITS#SNLFPQK_2	PF3D7_0515600.1	PF3D7_0515600.1	GEP	gamete egress protein GEP, putative	1	PF3D7_0515600.1_S568	1	0	1	1	0	0	0	0	171427	0	1.00809e+06	941547	0	0	0	0	171427	180836	1.00809e+06	941547	0	0	4786	0	330682	338576	892752	941547			4854.32		625889	4854.32	128.935	3779	0.665071	9785	0.0387	n/a	n/a	4.80184e-10	4.68273e-08
TIS#GVQGPLVIIEDVK_2	PF3D7_0406100.1	PF3D7_0406100.1	N/A	V-type proton ATPase subunit B	1	PF3D7_0406100.1_S36	1	2	2	1	0	0	1	1	278327	271914	776637	769158	0	0	98848	75322.1	278327	271914	776637	769158	54957.1	8543.3	98848	75322.1	536892	509099	687779	769158	86109.7	15528.9	100259	96546.3	625732	74611	8.38659	3780	0.664982	7187	0.294	0.000146997	0.00612325	0.00991034	0.0671056
EHIVS#SISPTDELK_2	PF3D7_1327300.1	PF3D7_1327300.1	N/A	conserved Plasmodium protein, unknown function	1	PF3D7_1327300.1_S94	1	1	1	1	0	0	0	0	275244	329538	634669	782209	0	0	0	0	275244	329538	634669	782209	0	0	22559.7	1948	530944	616987	562054	782209			22881.7	2496.9	623049	12689.3	49.1003	3789	0.664184	9209	0.0953	0.00191953	0.0254144	7.92714e-07	2.44121e-05
LSLS#HS#LNR_2	PF3D7_1008800.1	PF3D7_1008800.1	NOP5	nucleolar protein 5, putative	2	PF3D7_1008800.1_S146	1	0	1	1	0	1	1	0	170288	0	943834	906017	0	67788.2	100676	0	170288	215498	943834	906017	71387.4	67788.2	100676	124551	328485	403472	835846	906017	111854	123217	102113	159647	618455	124207	4.97921	3796	0.663564	6309	0.3802	0.0155352	0.0906099	0.0596692	0.265087
LSLS#HS#LNR_2	PF3D7_1008800.1	PF3D7_1008800.1	NOP5	nucleolar protein 5, putative	2	PF3D7_1008800.1_S148	1	0	1	1	0	1	1	0	170288	0	943834	906017	0	67788.2	100676	0	170288	215498	943834	906017	71387.4	67788.2	100676	124551	328485	403472	835846	906017	111854	123217	102113	159647	618455	124207	4.97921	3796	0.663564	6309	0.3802	0.0155352	0.0906099	0.0596692	0.265087
LKNS#FHSNMNELK_3	PF3D7_0608600.1	PF3D7_0608600.1	N/A	conserved Plasmodium protein, unknown function	1	PF3D7_0608600.1_S94	1	1	1	1	0	1	1	1	198137	233514	1.06951e+06	693131	0	27274.1	152291	106604	198137	233514	1.06951e+06	693131	40154.3	27274.1	152291	106604	382206	437203	947145	693131	62915.9	49575.3	154465	136643	614921	100900	6.09438	3811	0.662234	6686	0.3432	0.00815698	0.0596804	0.0313259	0.165132
AFS#ELEEAEFIHILFNK_2	PF3D7_0524000.1	PF3D7_0524000.1	KASbeta	karyopherin beta	1	PF3D7_0524000.1_S379	1	1	1	0	1	1	1	1	304879	374638	660856	0	213819	266312	308986	284719	304879	374638	660856	582854	213819	266312	308986	284719	588111	701427	585245	582854	335023	484067	313397	364946	614409	374358	1.64123	3814	0.661968	4126	0.5947	0.00241684	0.0291175	0.687486	0.945317
DYAILIGEHHAPS#QSK_3	PF3D7_0726500.1	PF3D7_0726500.1	N/A	ubiquitin carboxyl-terminal hydrolase, putative	1	PF3D7_0726500.1_S3172	1	1	1	1	0	0	1	1	292065	174745	886060	773274	0	0	142079	75375.4	292065	174745	886060	773274	14449.5	42508	142079	75375.4	563392	327171	784683	773274	22640.2	77265.5	144107	96614.6	612130	85157	7.18825	3827	0.660816	6954	0.3169	0.003117	0.034025	0.017635	0.107749
INS#MNNLQSEDLNNDPMNQQDYDKK_3	PF3D7_1142100.1	PF3D7_1142100.1	N/A	conserved Plasmodium protein, unknown function	1	PF3D7_1142100.1_S572	1	2	1	1	1	1	1	0	321473	233781	733306	738559	77153.2	122825	194329	0	321473	233781	733306	738559	77153.2	122825	194329	361599	620120	437704	649406	738559	120888	223255	197103	463490	611447	251184	2.43426	3828	0.660727	4894	0.5193	0.0100589	0.0686478	0.353258	0.764113
GNSLFGMLT#LDR_2	PF3D7_0926400.1	PF3D7_0926400.1	N/A	monocarboxylate transporter, putative	1	PF3D7_0926400.1_T328	1	0	1	1	1	1	1	1	316108	0	635488	501874	16586.7	177642	340303	246326	316108	401210	635488	501874	16586.7	177642	340303	246326	609771	751177	562779	501874	25988.9	322895	345160	315736	606400	252445	2.40211	3853	0.658511	4884	0.5202	0.00868893	0.0621482	0.362535	0.771861
LGS#ISQSIDEIKK_3	PF3D7_0617200.1	PF3D7_0617200.1	N/A	BFR1 domain-containing protein, putative	1	PF3D7_0617200.1_S23	1	1	1	1	1	1	1	1	331858	332909	613988	613795	150531	162614	338916	221888	331858	332909	613988	613795	150531	162614	338916	221888	640153	623298	543740	613795	235860	295579	343753	284411	605246	289901	2.08777	3857	0.658156	4619	0.5463	4.93632e-05	0.00366325	0.469437	0.851857
YES#ITDTQKLS#AEPEFFIR_3	PF3D7_0708400.1	PF3D7_0708400.1	HSP90	heat shock protein 90	2	PF3D7_0708400.1_S49	1	1	1	1	1	0	1	1	272297	304264	762687	626631	152698	0	313135	192465	272297	304264	762687	626631	152698	3338.4	313135	192465	525260	569668	675425	626631	239255	6068.11	317605	246697	599246	202406	2.96061	3884	0.655762	5331	0.4763	0.00188301	0.0251191	0.234243	0.631611
YES#ITDTQKLS#AEPEFFIR_3	PF3D7_0708400.1	PF3D7_0708400.1	HSP90	heat shock protein 90	2	PF3D7_0708400.1_S57	1	1	1	1	1	0	1	1	272297	304264	762687	626631	152698	0	313135	192465	272297	304264	762687	626631	152698	3338.4	313135	192465	525260	569668	675425	626631	239255	6068.11	317605	246697	599246	202406	2.96061	3884	0.655762	5331	0.4763	0.00188301	0.0251191	0.234243	0.631611
SDINKSDS#NYIDENVYK_2	PF3D7_0627700.1	PF3D7_0627700.1	N/A	transportin	1	PF3D7_0627700.1_S326	1	1	1	1	0	0	1	0	249180	245658	750086	786366	0	0	55543.7	0	249180	245658	750086	786366	11476.7	5497.5	55543.7	0	480667	459940	664265	786366	17982.3	9992.64	56336.5		597810	28103.8	21.2715	3888	0.655408	8504	0.1646	0.0016715	0.0237972	0.000132954	0.0019759
KSS#IINNLYDK_2	PF3D7_1014600.1	PF3D7_1014600.1	ADA2	transcriptional coactivator ADA2	1	PF3D7_1014600.1_S2238	1	1	1	1	1	1	1	1	287625	320305	600344	698759	111669	72991.4	193337	144248	287625	320305	600344	698759	111669	72991.4	193337	144248	554827	599701	531656	698759	174968	132674	196097	184894	596236	172158	3.4633	3893	0.654965	5660	0.444	3.85026e-05	0.00322477	0.161881	0.504143
SYELPDGNIIT#VGNER_2	PF3D7_1246200.1	PF3D7_1246200.1	ACT1	actin I	1	PF3D7_1246200.1_T250	1	1	1	1	0	0	0	0	410159	377187	422214	512739	0	0	0	0	410159	377187	422214	512739	25472.5	20688.9	19141.6	14138.1	791195	706200	373907	512739	39911.7	37605.6	19414.8	18121.9	596010	28763.5	20.7211	3894	0.654876	8465	0.1684	0.000956292	0.0170262	0.00015313	0.00223997
ENIS#IEKNDEEESAIQNTSEHINNTEFVK_4	PF3D7_0812100.1	PF3D7_0812100.1	N/A	proteasome activator complex subunit 4, putative	1	PF3D7_0812100.1_S1702	1	0	1	1	0	1	1	1	283106	0	767828	785032	0	66789.4	261394	174262	283106	196515	767828	785032	0	66789.4	261394	174262	546110	367931	679977	785032		121401	265125	223365	594763	203297	2.92558	3895	0.654787	5323	0.4771	0.0175837	0.098529	0.240547	0.63983
NNS#LNDDIINYINNTK_2	PF3D7_0932800.1	PF3D7_0932800.1	CSE1	importin alpha re-exporter, putative	1	PF3D7_0932800.1_S229	1	2	1	1	1	0	0	1	293713	360318	555692	643447	89128.1	0	0	37815.3	293713	360318	555692	643447	89128.1	19847.2	47024.2	37815.3	566572	674616	492113	643447	139651	36075.7	47695.4	48470.8	594187	67973.1	8.7415	3897	0.65461	7329	0.28	3.20384e-05	0.00300092	0.00843235	0.0590265
LNS#IINFEWINNDLK_2	PF3D7_1466400.1	PF3D7_1466400.1	ApiAP2	AP2 domain transcription factor AP2-EXP	1	PF3D7_1466400.1_S785	1	1	1	1	0	0	0	0	272068	307258	789900	576808	0	0	0	0	272068	307258	789900	576808	6455.6	0	0	0	524819	575273	699524	576808	10115				594106	10115	58.7353	3898	0.654521	9389	0.0776	n/a	n/a	2.26393e-07	8.53004e-06
DS#GMINCLMEK_2	PF3D7_0915400.1	PF3D7_0915400.1	PFK9	ATP-dependent 6-phosphofructokinase	1	PF3D7_0915400.1_S57	1	1	1	1	0	0	1	1	214798	277165	684484	833132	0	0	37391.5	184321	214798	277165	684484	833132	0	119151	37391.5	184321	414344	518931	606170	833132		216577	37925.2	236259	593144	163587	3.62586	3902	0.654167	5751	0.4351	0.0148444	0.0882615	0.144295	0.470744
LSS#FTSSTLGK_2	PF3D7_1238500.1	PF3D7_1238500.1	N/A	conserved Plasmodium protein, unknown function	1	PF3D7_1238500.1_S548	1	1	1	1	0	0	1	0	411464	371884	568560	354343	0	0	65013.9	0	411464	371884	568560	354343	0	19480.6	65013.9	5976.3	793713	696272	503508	354343		35409.3	65941.9	7660.29	586959	36337.2	16.1531	3933	0.651418	8201	0.1943	0.00532068	0.0451405	0.000553115	0.00645755
S#FINELNK_2	PF3D7_1428300.1	PF3D7_1428300.1	N/A	proliferation-associated protein 2g4, putative	1	PF3D7_1428300.1_S259	1	1	1	1	0	1	1	1	278068	331226	551633	698879	0	75700.3	133314	60798.5	278068	331226	551633	698879	14897.6	75700.3	133314	60798.5	536393	620148	488519	698879	23342.3	137598	135217	77930.2	585985	93521.9	6.26575	3937	0.651064	6795	0.3325	9.5587e-05	0.00473298	0.0285305	0.153734
NSPAIIFIDEIDS#IAPK_2	PF3D7_0619400.1	PF3D7_0619400.1	N/A	cell division cycle protein 48 homologue, putative	1	PF3D7_0619400.1_S311	1	1	2	2	1	1	2	2	304154	299146	644540	626289	304194	211748	259464	195988	304154	299146	644540	626289	304194	211748	259464	195988	586712	560086	570795	626289	476628	384888	263168	251213	585970	343974	1.70353	3938	0.650975	4299	0.5777	0.0047594	0.0430665	0.651281	0.934229
KNIVPQVS#R_2	PF3D7_1027800.1	PF3D7_1027800.1	RPL3	60S ribosomal protein L3	1	PF3D7_1027800.1_S344	2	2	1	1	1	0	0	0	812749	323456	107720	66616.9	23460.7	0	0	0	812749	323456	107720	66616.9	23460.7	0	0	0	1.56779e+06	605600	95395	66616.9	36759.5				583850	36759.5	15.883	3947	0.650177	8184	0.196	n/a	n/a	0.000601102	0.00685222
MLGNKLS#ISDLK_3	PF3D7_0922500.1	PF3D7_0922500.1	PGK	phosphoglycerate kinase	1	PF3D7_0922500.1_S7	1	1	1	1	1	1	1	1	190718	270895	822742	718160	221826	88161.3	260542	222719	190718	270895	822742	718160	221826	88161.3	260542	222719	367894	507190	728609	718160	347568	160248	264262	285476	580463	264389	2.19549	3960	0.649025	4798	0.5287	0.0162808	0.0936028	0.42922	0.821822
ILSVHKNS#MTNLDDDKR_4	PF3D7_0726500.1	PF3D7_0726500.1	N/A	ubiquitin carboxyl-terminal hydrolase, putative	1	PF3D7_0726500.1_S2469	1	1	1	1	0	0	0	0	305099	295712	719868	519594	0	0	0	0	305099	295712	719868	519594	119287	80552.5	52200.7	64595.3	588535	553655	637505	519594	186905	146418	52945.8	82796.9	574822	117266	4.90185	3977	0.647518	6418	0.3695	2.45899e-05	0.00259986	0.062556	0.272794
TST#KNAEEDLELK_2	PF3D7_0318200.1	PF3D7_0318200.1	RPB1	DNA-directed RNA polymerase II subunit RPB1	1	PF3D7_0318200.1_T1838	1	1	1	1	0	0	0	0	337735	316055	703664	426253	0	0	0	0	337735	316055	703664	426253	0	4696.9	0	1998.4	651490	591743	623155	426253		8537.42		2561.51	573161	5549.46	103.282	3984	0.646897	9731	0.044	0.00169425	0.0239775	3.04005e-09	2.14463e-07
TGDIALLSPNGS#LTIIDR_2	PF3D7_0525100.1	PF3D7_0525100.1	ACS10	acyl-CoA synthetase	1	PF3D7_0525100.1_S524	2	3	2	1	0	2	1	1	293704	380137	598431	481592	0	142319	117883	0	293704	380137	598431	481592	77892	142319	117883	0	566553	711723	529962	481592	122045	258690	119566		572458	166767	3.43268	3988	0.646543	5711	0.439	0.00217411	0.0273498	0.165465	0.512219
ETEGRLT#SDNINFNK_3	PF3D7_1233600.1	PF3D7_1233600.1	AARP1	asparagine and aspartate rich protein 1	1	PF3D7_1233600.1_T1220	1	1	1	1	0	0	0	0	282100	248531	667469	687166	0	0	0	0	282100	248531	667469	687166	16489.6	18471.4	40205.3	9813.3	544170	465320	591101	687166	25836.8	33574.9	40779.2	12578.5	571939	28192.3	20.287	3990	0.646365	8494	0.1656	2.43101e-05	0.00259986	0.000171488	0.00245086
SHFS#GDNEYIQDQLSNR_3	PF3D7_0317300.1	PF3D7_0317300.1	N/A	conserved Plasmodium protein, unknown function	1	PF3D7_0317300.1_S568	1	1	1	0	1	1	1	1	325166	257955	670573	0	67656.5	117419	296664	380851	325166	257955	670573	576319	67656.5	117419	296664	380851	627244	482964	593850	576319	106008	213429	300899	488166	570094	277126	2.05717	3998	0.645656	4710	0.5373	0.0147711	0.0881377	0.481625	0.858715
GMS#FGDQYVLNQK_2	PF3D7_1436600.1	PF3D7_1436600.1	PKG	cGMP-dependent protein kinase	1	PF3D7_1436600.1_S358	1	0	1	1	0	0	0	0	0	0	425234	762116	0	0	0	0	0	0	425234	762116	54766.1	55238.8	80690.2	17210.9			376581	762116	85810.4	100406	81842	22060.6	569349	72529.7	7.84987	4001	0.64539	7235	0.2893	0.0147242	0.0879764	0.0127496	0.0825655
KNS#ISDNFNSHDIDNK_2	PF3D7_0910100.1	PF3D7_0910100.1	N/A	exportin-7, putative	1	PF3D7_0910100.1_S429	1	1	1	1	1	1	1	0	396296	352839	491690	413183	229518	153105	158711	0	396296	352839	491690	413183	229518	153105	158711	154221	764454	660614	435434	413183	359621	278295	160976	197677	568421	249142	2.28151	4005	0.645035	4908	0.5179	0.0163661	0.093911	0.399894	0.801803
NSEEINLPGTENS#KEDMEISR_3	PF3D7_0314700.1	PF3D7_0314700.1	RNF1	RING finger protein RNF1	1	PF3D7_0314700.1_S391	1	0	0	1	0	0	0	0	160644	0	0	844454	0	0	0	0	160644	185521	870122	844454	15656.5	28278.1	7133.3	6896.7	309882	347347	770568	844454	24531.4	51400.3	7235.12	8840.04	568063	23001.7	24.6965	4007	0.644858	8700	0.1453	0.00795638	0.058632	5.81627e-05	0.000975623
IRYES#ITDTQK_3	PF3D7_0708400.1	PF3D7_0708400.1	HSP90	heat shock protein 90	1	PF3D7_0708400.1_S49	1	1	1	1	0	0	0	0	162059	150720	736720	1.0128e+06	0	0	0	0	162059	150720	736720	1.0128e+06	0	0	0	13855.8	312612	282191	652429	1.0128e+06				17760.1	565007	17760.1	31.8133	4019	0.643794	8918	0.1239	n/a	n/a	1.31228e-05	0.00026585
DLS#FNNEIEGK_2	PF3D7_0815800.1	PF3D7_0815800.1	VPS9	vacuolar protein sorting-associated protein 9, putative	1	PF3D7_0815800.1_S1271	0	1	1	1	0	0	1	1	0	203729	658266	867718	0	0	125423	101346	209244	203729	658266	867718	47165.3	67039.3	125423	101346	403631	381438	582951	867718	73901.1	121855	127213	129903	558935	113218	4.93679	4041	0.641844	6472	0.3642	0.00763289	0.0570754	0.0612325	0.268909
VQLTLEAMNS#ADDPLEAFK_2	PF3D7_1361800.1	PF3D7_1361800.1	GAC	glideosome-associated connector	1	PF3D7_1361800.1_S2442	1	1	1	2	3	0	0	0	278090	287962	498283	713959	76022.8	0	0	0	278090	287962	498283	713959	76022.8	99631.8	95337.8	109598	536434	539144	441273	713959	119117	181098	96698.7	140480	557703	134348	4.15117	4044	0.641578	6162	0.3947	0.000391484	0.0106782	0.100896	0.375067
RGS#IGMNELLPSVIDDFTSR_3	PF3D7_1440100.1	PF3D7_1440100.1	N/A	cohesin complex subunit, putative	1	PF3D7_1440100.1_S185	2	1	1	1	1	0	0	1	295821	371244	508351	461891	96831.2	0	0	81179	295821	371244	508351	461891	96831.2	83769.4	0	81179	570638	695073	450189	461891	151720	152265		104054	544448	136013	4.00291	4099	0.636702	6137	0.3971	0.00193964	0.0255655	0.111386	0.399551
GS#LAEVDLK_2	PF3D7_0308500.1	PF3D7_0308500.1	N/A	activator of Hsp90 ATPase, putative	1	PF3D7_0308500.1_S33	1	1	0	1	1	1	0	1	338618	304003	0	417080	32442.6	91472.6	0	252357	338618	304003	606631	417080	32442.6	91472.6	234468	252357	653193	569179	537224	417080	50832.8	166267	237814	323466	544169	194595	2.79642	4100	0.636613	5409	0.4687	0.00360958	0.0365972	0.265552	0.671618
NKS#NDFNISHDNITK_3	PF3D7_1434500.1	PF3D7_1434500.1	N/A	dynein-related AAA-type ATPase, putative	1	PF3D7_1434500.1_S7014	1	1	1	1	0	0	1	0	328035	304412	628406	413040	0	0	251592	0	328035	304412	628406	413040	204769	142432	251592	267690	632779	569944	556507	413040	320843	258895	255183	343120	543068	294510	1.84397	4103	0.636348	4578	0.5503	0.00289915	0.0326145	0.577055	0.910466
KQS#NEESFEEFSMVLEDDLVGGTFSK_3	PF3D7_1249300.1	PF3D7_1249300.1	PPM4	protein phosphatase PPM4, putative	1	PF3D7_1249300.1_S662	0	1	1	1	0	1	0	0	0	321618	634888	461466	0	3193.7	0	0	0	321618	634888	461466	0	3193.7	0	0		602159	562248	461466		5805.1			541958	5805.1	93.359	4108	0.635904	9710	0.0461	n/a	n/a	6.84726e-09	4.28363e-07
NKPTLILDVEGT#DSKER_3	PF3D7_1416100.1	PF3D7_1416100.1	SEY1	protein SEY1, putative	1	PF3D7_1416100.1_T113	1	1	1	1	1	0	0	1	304467	318396	502004	511126	206433	0	0	59252.3	304467	318396	502004	511126	206433	80424.7	113988	59252.3	587315	596126	444568	511126	323450	146186	115615	75948.3	534784	165300	3.23524	4141	0.632979	5726	0.4375	0.0013012	0.0205929	0.190916	0.558661
DKPLVS#LELK_2	PF3D7_1472200.1	PF3D7_1472200.1	HDA1	histone deacetylase, putative	1	PF3D7_1472200.1_S1439	1	1	1	1	0	0	1	0	344732	228327	560236	545248	0	0	187172	0	344732	228327	560236	545248	93956.7	47674	187172	8885.2	664987	427491	496137	545248	147216	86655.6	189844	11388.9	533466	108776	4.90425	4146	0.632535	6556	0.356	0.000532659	0.0125009	0.0624638	0.272539
DMRQT#IAVGIIK_3	PF3D7_1357000.1,PF3D7_1357100.1	PF3D7_1357000.1	N/A	elongation factor 1-alpha	1	PF3D7_1357000.1_T418	1	1	2	1	0	0	1	1	185350	185872	845576	674054	0	0	149524	123378	185350	185872	845576	674054	27692.2	56465.9	149524	123378	357539	348005	748830	674054	43389.6	102636	151658	158144	532107	113957	4.66937	4153	0.631915	6466	0.3648	0.0082489	0.0601536	0.0722568	0.301484
LIT#DGGVDGIVEIVK_2	PF3D7_1361800.1	PF3D7_1361800.1	GAC	glideosome-associated connector	1	PF3D7_1361800.1_T107	1	1	0	1	0	0	0	0	202894	320551	0	610361	0	0	0	0	202894	320551	594422	610361	0	0	0	9948.5	391381	600161	526412	610361				12751.8	532079	12751.8	41.7259	4154	0.631826	9206	0.0956	n/a	n/a	2.35861e-06	6.23965e-05
STLTDS#LVSK_2	PF3D7_1451100.1	PF3D7_1451100.1	eEF2	elongation factor 2	1	PF3D7_1451100.1_S38	1	1	1	1	0	0	0	1	310022	367371	562712	318977	0	0	0	39201.8	310022	367371	562712	318977	46045.2	43927.3	58415.3	39201.8	598032	687821	498330	318977	72146	79845.4	59249.1	50248	525790	65372.1	8.04303	4170	0.630408	7385	0.2745	0.00114756	0.0193398	0.0116317	0.0767754
RLS#FIESK_2	PF3D7_1121100.1	PF3D7_1121100.1	N/A	conserved protein, unknown function	1	PF3D7_1121100.1_S1516	1	1	1	1	0	1	1	1	320932	307536	516978	448641	0	140446	244208	215118	320932	307536	516978	448641	208866	140446	244208	215118	619077	575793	457829	448641	327261	255284	247694	275733	525335	276493	1.89999	4172	0.63023	4714	0.5369	0.00168856	0.0239353	0.550086	0.896267
S#LQLTNTHPVATPVNWK_3	PF3D7_0802200.1	PF3D7_0802200.1	1-CysPxn	1-cys peroxiredoxin	1	PF3D7_0802200.1_S163	1	1	1	1	0	0	0	0	237721	250834	507633	710199	0	0	0	0	237721	250834	507633	710199	0	0	9603.8	1993.3	458563	469632	449553	710199			9740.89	2554.97	521987	6147.93	84.9045	4190	0.628635	9688	0.0482	0.00544048	0.0457939	1.44508e-08	7.94158e-07
YDRS#LLVGDTR_3	PF3D7_0813900.1	PF3D7_0813900.1	RPS16	40S ribosomal protein S16, putative	1	PF3D7_0813900.1_S116	0	1	1	1	0	1	1	1	0	254737	567994	584466	0	64194	178298	137313	269521	254737	567994	584466	84179	64194	178298	137313	519905	476938	503008	584466	131896	116684	180843	176005	521079	151357	3.44272	4193	0.628369	5903	0.4201	1.1452e-05	0.00183877	0.16428	0.509453
TS#FDVMNTK_2	PF3D7_1416100.1	PF3D7_1416100.1	SEY1	protein SEY1, putative	1	PF3D7_1416100.1_S61	1	1	1	1	1	1	0	1	258624	188796	516885	765317	0	7895.3	0	0	258624	188796	516885	765317	0	7895.3	3357.2	0	498884	353480	457746	765317		14351.1	3405.12		518857	8878.09	58.4424	4210	0.626862	9485	0.0682	0.0178884	0.0994787	2.34625e-07	8.74087e-06
S#IENYKDVILTSK_3	PF3D7_0922500.1	PF3D7_0922500.1	PGK	phosphoglycerate kinase	1	PF3D7_0922500.1_S319	1	1	1	1	0	1	1	1	175461	259011	700506	624899	0	50516.1	120558	88867.9	175461	259011	700506	624899	21761.3	50516.1	120558	88867.9	338463	484941	620359	624899	34096.7	91821.6	122279	113909	517166	90526.6	5.71286	4216	0.62633	6844	0.3277	0.000935419	0.01679	0.038768	0.193296
KGS#TNDDENINLIK_2	PF3D7_0420300.1	PF3D7_0420300.1	ApiAP2	AP2 domain transcription factor, putative	1	PF3D7_0420300.1_S3255	1	1	1	1	1	1	1	1	244335	282503	602280	531655	264812	190437	434419	339638	244335	282503	602280	531655	264812	190437	434419	339638	471321	528924	533371	531655	414921	346152	440620	435341	516318	409258	1.26159	4219	0.626064	3930	0.614	0.00673109	0.052697	0.959148	0.997651
VNRLS#VLSAITSTQQK_3	PF3D7_0212300.1	PF3D7_0212300.1	ERF1	eukaryotic peptide chain release factor subunit 1, putative	1	PF3D7_0212300.1_S66	1	1	1	1	1	1	1	1	256844	272645	671211	447151	261677	220762	328746	233940	256844	272645	671211	447151	261677	220762	328746	233940	495451	510467	594415	447151	410009	401273	333439	299860	511871	361145	1.41736	4232	0.624911	4202	0.5872	0.00995713	0.0681729	0.836345	0.975128
S#FVLSSPGIQSNDVLNIR_2	PF3D7_0706500.1	PF3D7_0706500.1	N/A	conserved Plasmodium protein, unknown function	1	PF3D7_0706500.1_S937	1	0	1	1	0	0	1	0	197674	0	648562	699457	0	0	14984.6	0	197674	208771	648562	699457	0	13624.6	14984.6	3704.9	381313	390878	574358	699457		24765	15198.5	4748.86	511502	14904.1	34.3194	4235	0.624645	9073	0.1087	0.00280971	0.0319338	8.22544e-06	0.000177907
KDS#TLSSIAIR_2	PF3D7_1327300.1	PF3D7_1327300.1	N/A	conserved Plasmodium protein, unknown function	1	PF3D7_1327300.1_S410	1	1	1	1	0	0	1	0	350227	325153	386236	419338	0	0	34751.2	0	350227	325153	386236	419338	19492.1	16004.2	34751.2	33358.9	675587	608777	342045	419338	30541.2	29090.4	35247.2	42758.7	511437	34409.4	14.8633	4236	0.624557	8269	0.1877	0.00089459	0.0163651	0.000830058	0.00890678
LS#SYNINVR_2	PF3D7_1472200.1	PF3D7_1472200.1	HDA1	histone deacetylase, putative	1	PF3D7_1472200.1_S1549	1	1	1	1	1	1	1	1	129696	221258	781890	686955	0	11926.8	33330.7	60923.7	129696	221258	781890	686955	0	11926.8	33330.7	60923.7	250183	414256	692431	686955		21679	33806.5	78090.7	510956	44525.4	11.4756	4239	0.624291	7935	0.2205	0.015367	0.089924	0.00272294	0.0233693
NMLIQNAITSLNS#K_2	PF3D7_1357800.1	PF3D7_1357800.1	CCT4	T-complex protein 1 subunit delta	1	PF3D7_1357800.1_S162	1	1	1	1	0	0	0	0	276327	264630	509848	548677	0	0	0	0	276327	264630	509848	548677	3743.2	0	1541.2	0	533033	495461	451515	548677	5865.04		1563.2		507171	3714.12	136.552	4258	0.622606	9893	0.0281	0.00010144	0.00497677	2.93744e-10	3.02584e-08
S#FDVNKPGEDIETLQGGVAGGSILHGVLK_4	PF3D7_1410600.1	PF3D7_1410600.1	eIF2gamma	eukaryotic translation initiation factor 2 subunit gamma, putative	1	PF3D7_1410600.1_S255	1	2	1	0	0	0	0	0	264316	240920	326162	0	0	0	0	0	264316	240920	326162	776074	14962.4	0	0	0	509864	451069	288845	776074	23443.9				506463	23443.9	21.6032	4263	0.622163	8685	0.1468	n/a	n/a	0.000122249	0.00183411
KLS#GISHITVHEVNNLLK_4	PF3D7_1104000.1	PF3D7_1104000.1	N/A	phenylalanine--tRNA ligase beta subunit	1	PF3D7_1104000.1_S319	1	1	1	0	1	0	0	0	277650	296264	530919	0	53956	0	0	0	277650	296264	530919	453555	53956	0	44080.2	0	535585	554690	470175	453555	84541.1		44709.4		503501	64625.2	7.79109	4283	0.62039	7406	0.2725	0.000349811	0.0101285	0.013114	0.0844306
KRS#NIVPIVEDAR_2	PF3D7_1407100.1	PF3D7_1407100.1	NOP1	rRNA 2'-O-methyltransferase fibrillarin, putative	1	PF3D7_1407100.1_S212	1	1	1	1	1	1	1	1	168396	218110	578876	759103	132971	87082.9	99637.3	59163.8	168396	218110	578876	759103	132971	87082.9	99637.3	59163.8	324836	408363	512645	759103	208346	158288	101060	75834.9	501236	135882	3.68876	4298	0.61906	6140	0.3968	0.0100759	0.0686574	0.138093	0.457717
S#YGFVHYEDEESAK_3	PF3D7_1224300.1	PF3D7_1224300.1	PABP1	polyadenylate-binding protein 1, putative	1	PF3D7_1224300.1_S145	1	1	1	2	0	0	0	0	259708	317497	620629	358749	0	0	0	0	259708	317497	620629	358749	16244.9	7509.8	8571.7	9567.8	500975	594442	549621	358749	25453.4	13650.3	8694.05	12263.8	500947	15015.4	33.3622	4300	0.618883	9069	0.1091	7.81891e-05	0.00451021	9.8026e-06	0.00020702
NQIS#NIQNIIIENIEK_2	PF3D7_1303200.1,PF3D7_1303200.2	PF3D7_1303200.1	VAMP8	SNARE protein, putative	1	PF3D7_1303200.1_S132	1	1	1	1	0	0	0	1	220421	217505	627932	606665	0	0	0	86323.4	220421	217505	627932	606665	119523	115193	0	86323.4	425192	407230	556088	606665	187275	209383		110647	498794	169102	2.94966	4308	0.618174	5684	0.4416	0.00338782	0.0353993	0.236192	0.634118
LNYRS#NEYSHYSK_3	PF3D7_1456400.1	PF3D7_1456400.1	N/A	conserved Plasmodium protein, unknown function	1	PF3D7_1456400.1_S465	1	0	1	1	0	0	0	0	283220	0	572910	514435	0	0	0	0	283220	227927	572910	514435	2550	7902.9	42418	0	546330	426743	507361	514435	3995.47	14364.9	43023.5		498717	20461.3	24.3737	4310	0.617996	8810	0.1345	2.29998e-05	0.00257103	6.2654e-05	0.00104043
LGES#KENIIIYFDGFPDR_3	PF3D7_1441400.1	PF3D7_1441400.1	FACT-S	FACT complex subunit SSRP1, putative	1	PF3D7_1441400.1_S77	1	0	1	3	0	0	0	0	152197	0	798331	732501	0	0	0	0	152197	131210	798331	732501	0	0	0	44543.5	293588	245663	706991	732501				57094.9	494685	57094.9	8.66426	4332	0.616046	7577	0.2556	n/a	n/a	0.0087311	0.0609034
SLLS#FNNNLSYALK_2	PF3D7_0606000.1	PF3D7_0606000.1	KIC1	protein KIC1	1	PF3D7_0606000.1_S934	1	1	1	2	0	0	1	0	227011	192242	628974	621672	0	0	99837.6	0	227011	192242	628974	621672	45414.6	0	99837.6	71702.3	437903	359930	557010	621672	71158		101263	91906.5	494129	88109.1	5.60815	4335	0.61578	6896	0.3226	0.00213184	0.0270882	0.0411557	0.202011
S#FCNTIPDIK_2	PF3D7_1318800.1	PF3D7_1318800.1	SEC63	translocation protein SEC63, putative	1	PF3D7_1318800.1_S441	1	0	1	1	0	0	0	0	233053	0	321015	673780	0	0	0	0	233053	300852	321015	673780	39613.6	1218.8	22469.8	33041.5	449558	563279	284287	673780	62068.7	2215.38	22790.5	42351.9	492726	32356.6	15.228	4341	0.615248	8332	0.1815	0.00156031	0.023042	0.000738377	0.00803571
KPAHLSS#LILAR_3	PF3D7_0519600.1	PF3D7_0519600.1	N/A	zinc finger protein, putative	1	PF3D7_0519600.1_S74	1	1	1	1	0	0	0	0	196608	234172	608026	614099	0	0	0	0	196608	234172	608026	614099	51971	0	24799.9	1582.7	379256	438434	538459	614099	81430.9		25153.9	2028.67	492562	36204.5	13.605	4342	0.61516	8204	0.194	0.000890927	0.0163651	0.00126178	0.0124637
LSS#YNINVR_2	PF3D7_1472200.1	PF3D7_1472200.1	HDA1	histone deacetylase, putative	1	PF3D7_1472200.1_S1550	1	1	1	1	0	0	0	0	187544	241376	500164	686955	0	0	0	0	187544	241376	500164	686955	51357.6	20265.5	51621	22794.3	361771	451923	442938	686955	80469.8	36836	52357.8	29217.2	485897	49720.2	9.77262	4377	0.612057	7791	0.2346	0.000847336	0.0161966	0.00538521	0.0410159
TKIS#QNEFNLFEPNYLILLK_3	PF3D7_0526500.1	PF3D7_0526500.1	N/A	conserved Plasmodium protein, unknown function	1	PF3D7_0526500.1_S942	0	1	1	1	0	0	0	0	0	310260	523406	440735	0	0	0	0	228905	310260	523406	440735	0	152212	0	97376.1	441558	580893	463521	440735		276672		124815	481677	200743	2.39946	4393	0.610638	5352	0.4743	0.0148027	0.0882071	0.36331	0.772685
ENVGEEEYVSLNT#KNK_3	PF3D7_0310300.1	PF3D7_0310300.1	N/A	phosphoglycerate mutase, putative	1	PF3D7_0310300.1_T783	1	1	1	1	0	0	0	0	152102	140931	727823	716056	0	0	0	0	152102	140931	727823	716056	0	1909.4	0	0	293405	263862	644550	716056		3470.66			479468	3470.66	138.149	4402	0.60984	9912	0.0262	n/a	n/a	2.65728e-10	2.86136e-08
NWFIQSTCAT#R_2	PF3D7_1020900.1	PF3D7_1020900.1	ARF1	ADP-ribosylation factor	1	PF3D7_1020900.1_T161	0	1	1	1	1	1	1	1	0	234882	489243	658645	107345	83055.8	125820	119127	199515	234882	489243	658645	107345	83055.8	125820	119127	384864	439766	433267	658645	168194	150968	127616	152694	479135	149868	3.19704	4407	0.609397	5922	0.4183	0.00175939	0.0242038	0.196348	0.56941
VGT#LNHDNLNDDTNR_2	PF3D7_1110100.1	PF3D7_1110100.1	N/A	conserved Plasmodium protein, unknown function	1	PF3D7_1110100.1_T428	1	1	1	1	1	0	0	1	109799	201683	733273	675975	0	0	0	7944	109799	201683	733273	675975	0	0	0	7944	211803	377607	649376	675975				10182.4	478690	10182.4	47.0113	4410	0.609131	9382	0.0783	n/a	n/a	1.06551e-06	3.11724e-05
NFHEFSSHDS#TVPYYSNNNNK_3	PF3D7_1219100.1	PF3D7_1219100.1	CHC	clathrin heavy chain, putative	1	PF3D7_1219100.1_S1315	2	1	0	1	1	1	1	1	277667	230970	0	0	116152	60180.4	201954	160585	277667	230970	0	465900	116152	60180.4	201954	160585	535618	432440		465900	181993	109388	204836	205834	477986	175513	2.72336	4413	0.608865	5620	0.4479	0.000445427	0.0112067	0.281015	0.688996
ARHS#LTNTLSDMR_3	PF3D7_0415800.1	PF3D7_0415800.1	N/A	RING zinc finger protein, putative	1	PF3D7_0415800.1_S19	0	1	1	1	1	1	1	0	0	310880	427818	409687	194343	158473	298586	0	280392	310880	427818	409687	194343	158473	298586	243959	540875	582054	378870	409687	304507	288052	302848	312701	477872	302027	1.58221	4414	0.608777	4532	0.5548	0.0122016	0.078206	0.723789	0.952071
S#GT#GNIFVK_2	PF3D7_1224300.1	PF3D7_1224300.1	PABP1	polyadenylate-binding protein 1, putative	2	PF3D7_1224300.1_S101	1	1	2	3	1	1	1	1	235353	238875	343134	704858	8869.8	0	8767.6	3955.8	235353	238875	343134	704858	8869.8	0	8767.6	3955.8	453994	447241	303874	704858	13897.7		8892.75	5070.46	477492	9286.96	51.4153	4416	0.608599	9447	0.0719	0.00511296	0.0444365	5.77386e-07	1.85266e-05
S#GT#GNIFVK_2	PF3D7_1224300.1	PF3D7_1224300.1	PABP1	polyadenylate-binding protein 1, putative	2	PF3D7_1224300.1_T103	1	1	2	3	1	1	1	1	235353	238875	343134	704858	8869.8	0	8767.6	3955.8	235353	238875	343134	704858	8869.8	0	8767.6	3955.8	453994	447241	303874	704858	13897.7		8892.75	5070.46	477492	9286.96	51.4153	4416	0.608599	9447	0.0719	0.00511296	0.0444365	5.77386e-07	1.85266e-05
VQT#AYFSSDR_2	PF3D7_1006200.1	PF3D7_1006200.1	ALBA3	DNA/RNA-binding protein Alba 3	1	PF3D7_1006200.1_T79	1	1	1	1	0	0	0	0	191448	227795	577335	598636	0	0	0	0	191448	227795	577335	598636	12500.1	1685.8	6883.5	13530.8	369302	426495	511280	598636	19585.8	3064.23	6981.76	17343.5	476428	11743.8	40.5684	4420	0.608245	9268	0.0895	9.03972e-05	0.00464127	2.83471e-06	7.32385e-05
SIENYKDVILTS#K_3	PF3D7_0922500.1	PF3D7_0922500.1	PGK	phosphoglycerate kinase	1	PF3D7_0922500.1_S330	0	1	1	1	0	0	0	0	0	259011	700506	624899	0	0	0	0	90443.2	259011	700506	624899	872.6	0	0	0	174465	484941	620359	624899	1367.24				476166	1367.24	348.269	4421	0.608156	10112	0.0066	n/a	n/a	4.30565e-14	1.42761e-11
NIFENNDLS#PLRK_3	PF3D7_1334100.1	PF3D7_1334100.1	N/A	conserved protein, unknown function	1	PF3D7_1334100.1_S383	1	1	1	2	0	0	0	0	293788	306984	557552	257756	0	0	0	0	293788	306984	557552	257756	7938.4	0	8376.5	3976.1	566716	574760	493760	257756	12438.3		8496.07	5096.48	473248	8676.95	54.5408	4437	0.606738	9500	0.0667	0.00319919	0.0343816	3.82676e-07	1.33094e-05
TQLS#NLDK_2	PF3D7_0810600.1	PF3D7_0810600.1	DBP1	ATP-dependent RNA helicase DBP1, putative	1	PF3D7_0810600.1_S496	1	1	1	0	1	0	1	1	383723	321302	87284.9	0	0	0	6882.1	0	383723	321302	87284.9	0	0	0	6882.1	0	740200	601567	77298.3				6980.34		473022	6980.34	67.7649	4439	0.60656	9616	0.0553	n/a	n/a	8.00246e-08	3.44591e-06
AGELTTEEIDNIVHIMSTPT#QFK_3	PF3D7_1126200.1	PF3D7_1126200.1	RPS18	40S ribosomal protein S18, putative	1	PF3D7_1126200.1_T77	1	0	1	1	0	0	0	0	355879	0	862738	300402	0	0	0	0	355879	71508.9	862738	300402	1248.9	0	0	0	686488	133885	764028	300402	1956.84				471201	1956.84	240.797	4450	0.605585	10070	0.0107	n/a	n/a	1.67725e-12	3.79174e-10
IKS#GIWDER_2	PF3D7_0606700.1	PF3D7_0606700.1	N/A	coatomer alpha subunit, putative	1	PF3D7_0606700.1_S719	1	1	1	1	0	0	0	0	276203	297282	330420	498733	0	0	0	0	276203	297282	330420	498733	15573	0	36242.7	22806.6	532795	556596	292616	498733	24400.6		36760	29233	470185	30131.2	15.6046	4456	0.605053	8414	0.1734	0.00164624	0.0236774	0.000655568	0.00733789
NFVS#GTAADSAPIIPISAVLK_2	PF3D7_1410600.1	PF3D7_1410600.1	eIF2gamma	eukaryotic translation initiation factor 2 subunit gamma, putative	1	PF3D7_1410600.1_S206	1	1	1	1	0	0	0	0	267231	235502	520120	461802	0	0	0	0	267231	235502	520120	461802	2898.8	0	0	0	515488	440926	460611	461802	4541.99				469707	4541.99	103.414	4458	0.604876	9813	0.036	n/a	n/a	3.00863e-09	2.13763e-07
YES#KEDMGDHVELAAEGK_3	PF3D7_1457400.1	PF3D7_1457400.1	N/A	conserved Plasmodium protein, unknown function	1	PF3D7_1457400.1_S954	1	1	1	1	0	0	0	1	206076	241755	606347	482860	0	0	0	107186	206076	241755	606347	482860	89101.3	0	61495.9	107186	397519	452633	536972	482860	139609		62373.7	137389	467496	113124	4.13261	4468	0.603989	6477	0.3637	0.000322409	0.00983274	0.102144	0.377425
LKS#EILHKVT#GNISK_3	PF3D7_1327300.1	PF3D7_1327300.1	N/A	conserved Plasmodium protein, unknown function	2	PF3D7_1327300.1_S1406	1	1	1	1	0	0	1	1	279018	304909	388349	412774	0	0	335760	158788	279018	304909	388349	412774	102701	124324	335760	158788	538225	570874	343917	412774	160918	225979	340552	203531	466447	232745	2.00411	4475	0.603369	5049	0.504	0.0118868	0.0769332	0.503609	0.870193
LKS#EILHKVT#GNISK_3	PF3D7_1327300.1	PF3D7_1327300.1	N/A	conserved Plasmodium protein, unknown function	2	PF3D7_1327300.1_T1413	1	1	1	1	0	0	1	1	279018	304909	388349	412774	0	0	335760	158788	279018	304909	388349	412774	102701	124324	335760	158788	538225	570874	343917	412774	160918	225979	340552	203531	466447	232745	2.00411	4475	0.603369	5049	0.504	0.0118868	0.0769332	0.503609	0.870193
FSS#TDGNNNNIINR_2	PF3D7_1233600.1	PF3D7_1233600.1	AARP1	asparagine and aspartate rich protein 1	1	PF3D7_1233600.1_S2100	1	0	1	2	0	0	0	0	269787	0	465313	466348	0	0	0	0	269787	0	465313	466348	0	0	7584.3	2883	520418		412075	466348			7692.56	3695.37	466280	5693.96	81.8903	4478	0.603103	9720	0.0451	0.00144854	0.0219042	1.91262e-08	1.01737e-06
TAPIISYVS#QNYICK_2	PF3D7_1136700.1,PF3D7_1136700.2	PF3D7_1136700.1	AIP	armadillo-interacting protein AIP	1	PF3D7_1136700.1_S76	2	0	2	1	0	0	1	1	28113.3	0	766154	944985	0	0	28538.4	0	28113.3	99471.3	766154	944985	0	0	28538.4	0	54230.4	186238	678495	944985			28945.8		465987	28945.8	16.0986	4480	0.602926	8459	0.169	n/a	n/a	0.000562435	0.00650528
YLS#NVGFNIIHNNNVLELFR_3	PF3D7_1118500.1	PF3D7_1118500.1	NOP56	nucleolar protein 56, putative	1	PF3D7_1118500.1_S104	1	1	1	1	0	0	0	0	253285	221036	624247	406496	0	0	0	0	253285	221036	624247	406496	5199.5	0	2343.5	0	488586	413841	552825	406496	8146.85		2376.95		465437	5261.9	88.4542	4483	0.60266	9751	0.0421	0.000888806	0.0163651	1.04897e-08	6.06636e-07
YEQLKT#DLMENVIK_3	PF3D7_0922200.1	PF3D7_0922200.1	SAMS	S-adenosylmethionine synthetase	1	PF3D7_0922200.1_T216	1	1	1	1	0	0	0	0	208855	208690	556511	568761	0	0	0	0	208855	208690	556511	568761	0	0	5480.5	603.9	402880	390727	492838	568761			5558.73	774.066	463802	3166.4	146.476	4490	0.602039	9940	0.0235	0.00182068	0.0245097	1.59854e-10	1.8069e-08
HGNEIIVSTLS#PHEQQTFTTK_3	PF3D7_0405400.1	PF3D7_0405400.1	PRPF8	pre-mRNA-processing-splicing factor 8, putative	1	PF3D7_0405400.1_S2760	1	1	0	1	0	0	1	1	212502	238500	0	533020	0	0	314854	161394	212502	238500	509557	533020	204385	66588.1	314854	161394	409916	446538	451256	533020	320241	121035	319348	206871	460183	241874	1.90257	4506	0.600621	4977	0.5111	0.00726706	0.0554192	0.548879	0.895254
IDDSCKLPS#VSLENFFK_3	PF3D7_1217900.1	PF3D7_1217900.1	N/A	PPPDE peptidase domain-containing protein, putative	1	PF3D7_1217900.1_S261	1	1	1	1	0	0	0	0	192980	194323	625707	546908	0	0	0	0	192980	194323	625707	546908	9242.5	54937.9	0	0	372258	363827	554117	546908	14481.6	99859			459278	57170.3	8.0335	4510	0.600266	7574	0.2559	0.00847605	0.0611536	0.0116841	0.0770112
YYPEKEEEIYSNVKS#EK_3	PF3D7_0810600.1	PF3D7_0810600.1	DBP1	ATP-dependent RNA helicase DBP1, putative	1	PF3D7_0810600.1_S332	1	0	1	0	0	0	0	0	231039	0	462618	0	0	0	0	0	231039	230308	462618	536223	236941	152095	209492	214199	445674	431201	409688	536223	371252	276458	212482	274555	455696	283687	1.60633	4525	0.598936	4661	0.5421	0.00710787	0.0546818	0.70871	0.947822
KYDS#IIVAK_2	PF3D7_0827900.1	PF3D7_0827900.1	PDI8	protein disulfide-isomerase	1	PF3D7_0827900.1_S406	1	1	1	1	0	0	1	1	218211	235176	620168	410385	0	0	97527.4	67975.7	218211	235176	620168	410385	36594	41867.1	97527.4	67975.7	420929	440316	549212	410385	57337.4	76100.6	98919.5	87129.8	455210	79871.8	5.69926	4527	0.598759	7072	0.3053	2.83687e-05	0.00287251	0.0390688	0.194172
FNDS#KCWELDTLR_2	PF3D7_0606700.1	PF3D7_0606700.1	N/A	coatomer alpha subunit, putative	1	PF3D7_0606700.1_S302	1	1	1	1	0	0	0	0	304400	244493	395293	421645	0	0	0	0	304400	244493	395293	421645	0	0	2208.8	0	587186	457759	350066	421645			2240.33		454164	2240.33	202.722	4533	0.598227	10045	0.0132	n/a	n/a	8.53245e-12	1.32613e-09
LLDS#QGNLK_2	PF3D7_0419600.1	PF3D7_0419600.1	RANBP1	ran-specific GTPase-activating protein 1, putative	1	PF3D7_0419600.1_S158	0	1	1	1	0	0	0	0	0	203058	531192	504403	0	0	0	0	238740	203058	531192	504403	22164.7	8733.7	15739.6	17740.9	460529	380182	470416	504403	34728.8	15875	15964.3	22739.9	453882	22327	20.3289	4537	0.597872	8737	0.1417	3.54587e-06	0.000996252	0.000169615	0.00243107
HVYS#LDNLEK_2	PF3D7_1308400.1	PF3D7_1308400.1	N/A	conserved Plasmodium protein, unknown function	1	PF3D7_1308400.1_S1190	1	1	1	1	1	1	1	1	248475	271915	511481	370395	28845.1	92247.5	302201	238537	248475	271915	511481	370395	28845.1	92247.5	302201	238537	479307	509101	452960	370395	45196	167676	306514	305752	452941	206284	2.19571	4539	0.597695	5291	0.4803	0.0121221	0.0780821	0.429142	0.821822
ANYILNHFNS#R_2	PF3D7_0703800.1	PF3D7_0703800.1	N/A	conserved Plasmodium protein, unknown function	1	PF3D7_0703800.1_S1026	1	1	1	1	0	0	0	0	181292	128115	627138	665326	0	0	0	0	181292	128115	627138	665326	0	0	3451.2	0	349711	239867	555384	665326			3500.46		452572	3500.46	129.289	4541	0.597518	9908	0.0266	n/a	n/a	4.69086e-10	4.6198e-08
NISS#NEWDK_2	PF3D7_0111000.1	PF3D7_0111000.1	N/A	kinesin-8B, putative	1	PF3D7_0111000.1_S455	1	1	1	1	0	0	0	0	268381	217025	417802	515484	0	0	0	0	268381	217025	417802	515484	0	0	1168.1	0	517706	406331	369999	515484			1184.77		452380	1184.77	381.828	4544	0.597252	10126	0.0052	n/a	n/a	1.66492e-14	5.71066e-12
FSQFLSSNS#SNGVR_2	PF3D7_0602000.1	PF3D7_0602000.1	N/A	zinc finger protein, putative	1	PF3D7_0602000.1_S534	1	1	1	1	0	0	0	0	156804	248151	592843	506227	0	0	0	0	156804	248151	592843	506227	4204	0	50659.2	8989.4	302474	464608	525014	506227	6587.05		51382.3	11522.4	449581	23163.9	19.4087	4558	0.596011	8695	0.1458	0.000927691	0.0167487	0.00021677	0.00296183
YFS#NSEESIKR_2	PF3D7_0826100.1	PF3D7_0826100.1	HEUL	HECT-like E3 ubiquitin ligase, putative	1	PF3D7_0826100.1_S1784	1	0	1	1	0	0	1	1	289038	0	378463	385081	0	0	116240	112584	289038	277668	378463	385081	64681.1	107312	116240	112584	557553	519872	335161	385081	101346	195057	117900	144308	449417	139653	3.2181	4561	0.595745	6072	0.4035	0.00159965	0.023311	0.193331	0.562959
EMS#ATNFPGK_2	PF3D7_0823200.1	PF3D7_0823200.1	N/A	RNA-binding protein, putative	1	PF3D7_0823200.1_S132	1	0	0	2	0	1	0	0	205048	0	0	557040	0	42178.4	0	0	205048	165462	600901	557040	0	42178.4	139849	99905.1	395537	309791	532150	557040		76666.4	141845	128056	448630	115523	3.88348	4564	0.595479	6445	0.3669	0.00537053	0.0453285	0.120764	0.419427
NEFQNNNLFQTGPCSS#IKK_3	PF3D7_1472200.1	PF3D7_1472200.1	HDA1	histone deacetylase, putative	1	PF3D7_1472200.1_S913	1	1	1	1	0	1	1	0	262047	261201	501931	351857	0	114106	233272	0	262047	261201	501931	351857	117219	114106	233272	182236	505488	489042	444503	351857	183665	207407	236601	233587	447722	215315	2.07938	4572	0.59477	5209	0.4883	0.00071744	0.014978	0.472744	0.853892
S#FDNKLDEDIFNYPFK_3	PF3D7_1209500.1,PF3D7_1209500.2	PF3D7_1209500.1	PDEalpha	cGMP-specific 3',5'-cyclic phosphodiesterase alpha	1	PF3D7_1209500.1_S23	1	1	1	1	0	0	1	1	235264	194951	543217	481167	0	0	268435	176421	235264	194951	543217	481167	160961	57884	268435	176421	453824	365003	481065	481167	252202	105214	272266	226132	445265	213954	2.08113	4589	0.593262	5219	0.4873	0.00250962	0.0297483	0.472054	0.853576
HLLET#EELSNVPFVVLGNK_3	PF3D7_0416800.1	PF3D7_0416800.1	SAR1	small GTP-binding protein sar1	1	PF3D7_0416800.1_T116	2	1	1	1	1	1	1	2	210102	303195	462957	370557	51633.8	29781.6	74419.6	46241	210102	303195	462957	370557	51633.8	29781.6	74419.6	46241	405286	567665	409988	370557	80902.5	54133.1	75481.9	59270.7	438374	67447.1	6.49953	4620	0.590514	7338	0.2791	0.000160797	0.00648402	0.0251693	0.140257
GES#VDEVASDGIAR_2	PF3D7_0719900.1	PF3D7_0719900.1	N/A	conserved Plasmodium membrane protein, unknown function	1	PF3D7_0719900.1_S452	2	1	1	1	0	1	1	1	191232	277821	426253	482117	0	116602	254344	145280	191232	277821	426253	482117	70135.2	116602	254344	145280	368886	520158	377483	482117	109892	211944	257974	186217	437161	191507	2.28275	4631	0.589539	5443	0.4653	0.00238767	0.0289238	0.39949	0.801624
TGLT#SILPDNISVLEPK_2	PF3D7_1465900.1	PF3D7_1465900.1	N/A	40S ribosomal protein S3	1	PF3D7_1465900.1_T202	1	1	1	1	0	0	1	0	268334	272926	359672	394676	0	0	195693	0	268334	272926	359672	394676	128104	126378	195693	114892	517616	510994	318521	394676	200721	229713	198486	147266	435451	194047	2.24406	4640	0.588741	5417	0.4679	0.00323981	0.0346377	0.412375	0.807981
SIS#DTLMNLPFIK_2	PF3D7_0418600.1	PF3D7_0418600.1	N/A	regulator of chromosome condensation, putative	1	PF3D7_0418600.1_S873	1	1	1	1	1	1	1	1	232055	231440	477294	429891	113742	194600	296988	260078	232055	231440	477294	429891	113742	194600	296988	260078	447634	433321	422685	429891	178217	353720	301227	333362	433383	291632	1.48606	4647	0.588121	4603	0.5478	0.0117333	0.0764136	0.787362	0.966536
QRT#DES#VKPIEFDK_3	PF3D7_1225800.1	PF3D7_1225800.1	UBA1	ubiquitin-activating enzyme E1	2	PF3D7_1225800.1_S16	0	1	1	2	0	0	0	0	0	248432	468282	416563	0	0	0	0	225870	248432	468282	416563	123972	88453.3	254325	228728	435702	465134	414704	416563	194246	160779	257955	293178	433026	226539	1.91148	4650	0.587855	5107	0.4983	0.000678192	0.0144648	0.544731	0.894458
QRT#DES#VKPIEFDK_3	PF3D7_1225800.1	PF3D7_1225800.1	UBA1	ubiquitin-activating enzyme E1	2	PF3D7_1225800.1_T13	0	1	1	2	0	0	0	0	0	248432	468282	416563	0	0	0	0	225870	248432	468282	416563	123972	88453.3	254325	228728	435702	465134	414704	416563	194246	160779	257955	293178	433026	226539	1.91148	4650	0.587855	5107	0.4983	0.000678192	0.0144648	0.544731	0.894458
GAS#THILEESER_2	PF3D7_0306800.1	PF3D7_0306800.1	CCT2	T-complex protein 1 subunit beta	1	PF3D7_0306800.1_S381	1	1	1	1	1	0	1	1	303969	274702	406037	271479	43317.4	0	87473.2	86140	303969	274702	406037	271479	43317.4	18483.2	87473.2	86140	586354	514318	359581	271479	67872	33596.4	88721.8	110412	432933	75150.6	5.76087	4651	0.587766	7178	0.2949	0.00279958	0.0318785	0.0377269	0.190111
KLS#GIINTMINYVNK_3	PF3D7_1458300.1	PF3D7_1458300.1	N/A	alpha/beta hydrolase, putative	1	PF3D7_1458300.1_S258	1	0	1	1	1	0	1	2	0	0	458146	458142	10470	0	119809	12313.5	0	0	458146	458142	10470	0	119809	12313.5			405728	458142	16404.9		121519	15783.2	431935	51235.7	8.43035	4658	0.587145	7748	0.2388	0.00453998	0.0417961	0.00971289	0.0660835
ILS#TLNKEDLKPSVSVALHR_4	PF3D7_0413600.1	PF3D7_0413600.1	RPT3	26S protease regulatory subunit 6B, putative	1	PF3D7_0413600.1_S90	1	1	1	1	0	0	1	0	232352	190949	531679	447799	0	0	38788	0	232352	190949	531679	447799	0	0	38788	11593.1	448205	357510	470847	447799			39341.7	14859.8	431090	27100.7	15.907	4663	0.586702	8530	0.162	0.000461859	0.0114251	0.000596658	0.00681396
ISS#DKLNDLYK_2	PF3D7_0934500.1	PF3D7_0934500.1	N/A	V-type proton ATPase subunit E, putative	1	PF3D7_0934500.1_S99	1	0	0	1	0	0	0	0	209711	0	0	434790	0	0	0	0	209711	253819	457426	434790	77037.5	47677.3	117360	67127.4	404531	475220	405090	434790	120706	86661.6	119036	86042.5	429908	103112	4.16935	4675	0.585638	6654	0.3463	2.69859e-06	0.000916585	0.0996906	0.372036
LSS#LENNIK_2	PF3D7_1466900.1	PF3D7_1466900.1	N/A	conserved Plasmodium protein, unknown function	1	PF3D7_1466900.1_S943	1	1	1	1	1	0	0	1	158918	283072	483046	452330	100842	0	0	208925	158918	283072	483046	452330	100842	69872.4	192899	208925	306552	529990	427779	452330	158005	127005	195653	267795	429162	187115	2.29358	4679	0.585284	5488	0.4609	0.00470883	0.0428698	0.395964	0.798937
LNS#ISYLEAEK_2	PF3D7_1121700.1	PF3D7_1121700.1	GCN20	protein GCN20	1	PF3D7_1121700.1_S355	1	1	1	1	0	0	1	0	278479	268852	429399	294949	0	0	29426.4	0	278479	268852	429399	294949	30771.1	5037.3	29426.4	32616	537185	503366	380270	294949	48213.8	9156.15	29846.4	41806.5	428942	32255.7	13.2982	4681	0.585106	8339	0.1808	0.000421307	0.0109618	0.00140269	0.0136408
WKT#PLLEDVK_2	PF3D7_0812100.1	PF3D7_0812100.1	N/A	proteasome activator complex subunit 4, putative	1	PF3D7_0812100.1_T1343	1	1	1	1	0	0	0	0	123542	179344	625942	585513	0	0	0	0	123542	179344	625942	585513	0	0	0	2177.7	238313	335783	554326	585513				2791.33	428484	2791.33	153.505	4683	0.584929	9979	0.0197	n/a	n/a	1.0595e-10	1.28523e-08
TKS#LIYLYDK_2	PF3D7_0614900.1	PF3D7_0614900.1	N/A	conserved Plasmodium membrane protein, unknown function	1	PF3D7_0614900.1_S1073	1	1	1	1	1	1	1	1	155792	213861	536518	532021	110805	152732	199775	181549	155792	213861	536518	532021	110805	152732	199775	181549	300521	400408	475133	532021	173616	277616	202627	232705	427021	221641	1.92663	4691	0.58422	5154	0.4937	0.0094977	0.0659389	0.537756	0.892403
LFAS#MNDYNSPNK_2	PF3D7_0404300.1	PF3D7_0404300.1	N/A	conserved Plasmodium protein, unknown function	1	PF3D7_0404300.1_S455	1	1	1	0	0	0	0	0	221280	174040	596544	0	0	0	0	0	221280	174040	596544	0	0	2476.4	21358.3	30679.4	426848	325851	528291			4501.28	21663.2	39324.2	426997	21829.6	19.5605	4692	0.584131	8755	0.1399	0.00239975	0.0289511	0.000208059	0.00286246
NTFSQS#PLMQPVLENPNLLR_2	PF3D7_1113400.1	PF3D7_1113400.1	DSK2	ubiquitin domain-containing protein DSK2, putative	1	PF3D7_1113400.1_S202	0	1	1	1	0	0	1	1	0	248198	435120	413956	0	0	63115	40072.1	0	248198	435120	413956	0	0	63115	40072.1		464697	385336	413956			64015.9	51363.6	421330	57689.7	7.30337	4726	0.581117	7562	0.2571	0.00124768	0.0200697	0.0166478	0.102791
FDT#HNNDCIPIINLFLNENK_3	PF3D7_0111500.1	PF3D7_0111500.1	N/A	UMP-CMP kinase, putative	1	PF3D7_0111500.1_T330	1	1	0	1	0	0	0	0	223904	242811	0	377262	0	0	0	0	223904	242811	0	377262	0	1110.3	0	0	431909	454611		377262		2018.16			421261	2018.16	208.735	4727	0.581028	10055	0.0122	n/a	n/a	6.49653e-12	1.07702e-09
YGT#TTPNTQHNISIHR_3	PF3D7_0935600.1	PF3D7_0935600.1	GIG	gametocytogenesis-implicated protein	1	PF3D7_0935600.1_T448	1	0	1	1	0	0	0	0	207611	0	532067	360928	0	0	0	0	207611	239936	532067	360928	135800	100024	143939	137940	400481	449228	471191	360928	212779	181810	145993	176809	420457	179348	2.34437	4732	0.580585	5577	0.4522	0.000142272	0.00597459	0.379902	0.78563
GDS#IILVSSAMK_2	PF3D7_0819900.1	PF3D7_0819900.1	LSM3	U6 snRNA-associated Sm-like protein LSm3, putative	1	PF3D7_0819900.1_S82	1	1	1	1	0	1	1	1	177904	209019	447484	545287	0	107445	116936	206030	177904	209019	447484	545287	80627.5	107445	116936	206030	343175	391342	396286	545287	126331	195300	118605	264084	419023	176080	2.37973	4741	0.579787	5614	0.4485	0.00465415	0.0424595	0.369158	0.777913
YVGQS#EENIR_2	PF3D7_0303000.1	PF3D7_0303000.1	NSF	N-ethylmaleimide-sensitive fusion protein	1	PF3D7_0303000.1_S332	1	1	1	1	0	0	0	0	64561.2	97417.7	673265	718394	0	0	0	0	64561.2	97417.7	673265	718394	0	0	0	2624	124538	182393	596234	718394				3363.39	405390	3363.39	120.53	4824	0.572429	9920	0.0254	n/a	n/a	8.48909e-10	7.74688e-08
DIHKYES#FYK_3	PF3D7_1473200.1	PF3D7_1473200.1	N/A	DnaJ protein, putative	1	PF3D7_1473200.1_S285	1	1	1	1	0	0	1	0	172689	188970	453802	529073	0	0	43502.7	0	172689	188970	453802	529073	72689.8	0	43502.7	14474.9	333117	353805	401880	529073	113894		44123.7	18553.6	404469	58857.2	6.87204	4827	0.572163	7533	0.26	0.00179157	0.0242038	0.0207137	0.121917
QHS#AHFLDAIAEKDILEEK_4	PF3D7_0905400.1	PF3D7_0905400.1	RhopH3	high molecular weight rhoptry protein 3	1	PF3D7_0905400.1_S754	1	1	1	1	1	1	0	2	199259	254247	420452	372058	45131.4	114587	0	167502	199259	254247	420452	372058	45131.4	114587	41429.1	167502	384369	476021	372346	372058	70714.2	208282	42020.5	214701	401199	133929	2.9956	4845	0.570567	6169	0.394	0.00207265	0.0266041	0.228134	0.623221
$MNESENKLPLIPLKES#K_3	PF3D7_1223200.1	PF3D7_1223200.1	N/A	nucleus export protein BRR6, putative	1	PF3D7_1223200.1_S16	1	1	1	1	0	0	0	0	177336	173856	509540	483651	0	0	0	0	177336	173856	509540	483651	14061.4	84448	143159	132342	342080	325507	451242	483651	22032.1	153499	145203	169633	400620	122592	3.26793	4849	0.570213	6340	0.3772	0.00173219	0.0242038	0.186405	0.549873
INS#LITNR_2	PF3D7_0105800.1	PF3D7_0105800.1	N/A	cyclin-dependent kinases regulatory subunit, putative	1	PF3D7_0105800.1_S209	1	1	1	1	0	0	1	1	234898	233133	391722	361037	0	0	112646	45993.3	234898	233133	391722	361037	16310.2	16963.3	112646	45993.3	453118	436491	346904	361037	25555.7	30833.7	114254	58953.2	399387	57399.2	6.95806	4856	0.569592	7569	0.2564	5.12249e-05	0.00367179	0.0198187	0.117834
LNPNELLNSTS#PSNNDSNVTK_2	PF3D7_0413900.1	PF3D7_0413900.1	USP13	ubiquitin carboxyl-terminal hydrolase 13, putative	1	PF3D7_0413900.1_S501	1	1	1	1	0	0	1	0	286062	144150	344821	469234	0	0	234825	0	286062	144150	344821	469234	15162.8	7586.8	234825	60212.8	551812	269888	305369	469234	23757.9	13790.3	238177	77179.5	399076	88226.1	4.52333	4859	0.569326	6891	0.323	0.0104372	0.0700386	0.0792428	0.321071
MLS#SISPK_2	PF3D7_0109000.1	PF3D7_0109000.1	PHIL1	photosensitized INA-labeled protein PHIL1	1	PF3D7_0109000.1_S3	1	1	1	1	0	0	0	0	0	19410.9	567697	657846	0	0	0	0	0	19410.9	567697	657846	0	1995.9	0	0		36342.6	502745	657846		3627.89			398978	3627.89	109.975	4860	0.569238	9901	0.0273	n/a	n/a	1.81886e-09	1.42459e-07
MNS#NLVLQR_2	PF3D7_0422500.1	PF3D7_0422500.1	BRR2	pre-mRNA-splicing helicase BRR2, putative	1	PF3D7_0422500.1_S17	1	0	1	1	0	0	0	0	188260	0	440081	438990	0	0	0	0	188260	0	440081	438990	0	0	5542.8	1901.7	363152		389730	438990			5621.92	2437.56	397290	4029.74	98.5896	4869	0.56844	9854	0.0319	0.000841531	0.0161331	4.42755e-09	2.96024e-07
LLKLS#LS#HSLNR_3	PF3D7_1008800.1	PF3D7_1008800.1	NOP5	nucleolar protein 5, putative	2	PF3D7_1008800.1_S144	0	1	1	0	0	0	0	0	0	156291	723731	0	0	0	0	0	63599.3	156291	723731	526740	0	0	0	29011.2	122683	292620	640926	526740				37185.9	395742	37185.9	10.6423	4881	0.567376	8166	0.1978	n/a	n/a	0.00376995	0.030612
LLKLS#LS#HSLNR_3	PF3D7_1008800.1	PF3D7_1008800.1	NOP5	nucleolar protein 5, putative	2	PF3D7_1008800.1_S146	0	1	1	0	0	0	0	0	0	156291	723731	0	0	0	0	0	63599.3	156291	723731	526740	0	0	0	29011.2	122683	292620	640926	526740				37185.9	395742	37185.9	10.6423	4881	0.567376	8166	0.1978	n/a	n/a	0.00376995	0.030612
SAS#VAGIVGADEEAPPAPK_3	PF3D7_1410400.1	PF3D7_1410400.1	RAP1	rhoptry-associated protein 1	1	PF3D7_1410400.1_S183	1	1	1	0	1	1	1	1	191113	225370	445366	0	29076.4	139521	185392	162402	191113	225370	445366	0	29076.4	139521	185392	162402	368656	421956	394410		45558.4	253603	188038	208164	395007	173841	2.27223	4886	0.566933	5640	0.446	0.00986982	0.0677237	0.402945	0.803645
S#IQHNDFVTSTQPLTR_2	PF3D7_1228800.1	PF3D7_1228800.1	N/A	WD repeat-containing protein, putative	1	PF3D7_1228800.1_S298	1	1	1	1	1	1	1	1	219358	202952	397476	423083	67050.3	34162.4	97785.6	78590	219358	202952	397476	423083	67050.3	34162.4	97785.6	78590	423141	379984	352000	423083	105058	62096	99181.4	100735	394552	91767.6	4.29947	4887	0.566844	6821	0.3299	5.38948e-06	0.00122037	0.0915332	0.351274
SLS#YVFNLAQPLVTTNTTFK_3	PF3D7_0919800.1	PF3D7_0919800.1	N/A	TLD domain-containing protein	1	PF3D7_0919800.1_S213	1	1	1	1	0	0	1	0	256343	268425	305107	302866	0	0	134239	0	256343	268425	305107	302866	69632	73247.1	134239	0	494484	502567	270198	302866	109103	133139	136155		392529	126132	3.11204	4896	0.566046	6284	0.3827	0.0149264	0.0884823	0.209092	0.592546
EIIRPNIAS#FK_3	PF3D7_1327300.1	PF3D7_1327300.1	N/A	conserved Plasmodium protein, unknown function	1	PF3D7_1327300.1_S335	1	1	1	1	0	0	0	0	218587	214562	348668	426710	0	0	0	0	218587	214562	348668	426710	0	0	13504.7	5579.6	421653	401719	308776	426710			13697.5	7151.81	389714	10424.6	37.384	4911	0.564716	9369	0.0796	0.000782089	0.0155906	4.79959e-06	0.00011504
GST#KDVLNEIER_3	PF3D7_1229500.1	PF3D7_1229500.1	CCT3	T-complex protein 1 subunit gamma	1	PF3D7_1229500.1_T382	1	1	1	1	0	0	0	0	156121	237680	445716	415125	0	0	0	0	156121	237680	445716	415125	0	1079.3	0	1411	301157	445004	394720	415125		1961.81		1808.59	389001	1885.2	206.345	4915	0.564362	10074	0.0103	0.00114428	0.0193214	7.23449e-12	1.16067e-09
KLDS#SNLLESTLR_2	PF3D7_1414500.1	PF3D7_1414500.1	ABCk2	atypical protein kinase, ABC-1 family, putative	1	PF3D7_1414500.1_S1750	1	0	1	1	0	0	0	0	183559	0	513786	387967	0	0	0	0	183559	191656	513786	387967	0	8581.5	5890.5	0	354085	358834	455002	387967		15598.3	5974.58		388972	10786.5	36.0611	4916	0.564273	9338	0.0826	0.00041602	0.0109618	6.03131e-06	0.0001376
NAQKGS#VDDLEAWK_2	PF3D7_1248700.1	PF3D7_1248700.1	N/A	conserved protein, unknown function	1	PF3D7_1248700.1_S1159	1	1	1	1	1	1	1	1	193674	196007	438598	426419	140682	76539.8	242729	141212	193674	196007	438598	426419	140682	76539.8	242729	141212	373597	366980	388416	426419	220427	139124	246194	181003	388853	196687	1.97701	4917	0.564184	5386	0.4709	0.000380769	0.0106075	0.515269	0.877934
LVT#KDSIEQTILER_3	PF3D7_1023900.1	PF3D7_1023900.1	CHD1	chromodomain-helicase-DNA-binding protein 1 homolog, putative	1	PF3D7_1023900.1_T1739	1	1	1	1	0	0	0	0	207292	143742	688930	269234	0	0	0	0	207292	143742	688930	269234	1470.1	0	0	0	399866	269125	610107	269234	2303.43				387083	2303.43	168.046	4933	0.562766	10039	0.0138	n/a	n/a	4.73687e-11	6.1997e-09
NLLS#KENLK_2	PF3D7_0511500.1	PF3D7_0511500.1	N/A	RNA pseudouridylate synthase, putative	1	PF3D7_0511500.1_S7873	0	1	1	1	0	0	0	0	0	281481	338316	221966	0	0	0	0	248392	281481	338316	221966	15175.4	0	5231.1	3772	479148	527010	299608	221966	23777.6		5305.77	4834.87	381933	11306.1	33.7812	4976	0.558954	9302	0.0862	0.00757268	0.0568365	9.07408e-06	0.000193691
SVENKS#EKS#DNESIASDASDIK_3	PF3D7_0404300.1	PF3D7_0404300.1	N/A	conserved Plasmodium protein, unknown function	2	PF3D7_0404300.1_S431	1	0	1	1	0	0	0	0	0	0	331877	469151	0	0	0	0	0	0	331877	469151	0	3858	0	0			293906	469151		7012.57			381529	7012.57	54.4064	4978	0.558777	9614	0.0555	n/a	n/a	3.89364e-07	1.34948e-05
SVENKS#EKS#DNESIASDASDIK_3	PF3D7_0404300.1	PF3D7_0404300.1	N/A	conserved Plasmodium protein, unknown function	2	PF3D7_0404300.1_S434	1	0	1	1	0	0	0	0	0	0	331877	469151	0	0	0	0	0	0	331877	469151	0	3858	0	0			293906	469151		7012.57			381529	7012.57	54.4064	4978	0.558777	9614	0.0555	n/a	n/a	3.89364e-07	1.34948e-05
ENIS#IEKNDEEESAIQNTSEHINNTEFVK_3	PF3D7_0812100.1	PF3D7_0812100.1	N/A	proteasome activator complex subunit 4, putative	1	PF3D7_0812100.1_S1702	1	0	2	2	3	0	0	0	186856	0	395952	555712	23409.8	0	0	0	186856	132652	395952	555712	23409.8	19782	67852.5	102957	360444	248361	350650	555712	36679.7	35957.2	68821	131968	378792	68356.6	5.54141	4999	0.556915	7317	0.2812	0.00383866	0.0376658	0.0427668	0.207817
NS#WIEEFNK_2	PF3D7_0709700.1	PF3D7_0709700.1	PARE	prodrug activation and resistance esterase	1	PF3D7_0709700.1_S94	1	1	1	1	1	0	1	1	146038	128484	404659	631579	58540.2	0	34155.4	68978.9	146038	128484	404659	631579	58540.2	19053.8	34155.4	68978.9	281708	240558	358360	631579	91723.9	34633.5	34642.9	88415.7	378051	62354	6.06298	5003	0.55656	7454	0.2677	0.0123539	0.0788277	0.0318717	0.166788
IFDLNSIS#R_2	PF3D7_1218500.1	PF3D7_1218500.1	DRPC	dynamin-like protein, putative	1	PF3D7_1218500.1_S18	1	1	1	1	0	0	1	1	67696.5	141996	495533	676858	0	0	37989.7	0	67696.5	141996	495533	676858	0	0	37989.7	0	130586	265857	438837	676858			38532		378035	38532	9.81093	5004	0.556472	8123	0.202	n/a	n/a	0.00529917	0.0405468
TLS#KIPYSK_2	PF3D7_1327300.1	PF3D7_1327300.1	N/A	conserved Plasmodium protein, unknown function	1	PF3D7_1327300.1_S283	1	0	1	0	0	0	0	0	238557	0	722400	0	0	0	0	0	238557	0	722400	10878.8	0	0	2257.5	0	460175		639748	10878.8			2289.72		370267	2289.72	161.708	5050	0.552394	10040	0.0137	n/a	n/a	6.67978e-11	8.51843e-09
KFNS#NNFFLHNDTK_3	PF3D7_1008100.1	PF3D7_1008100.1	PHD1	PHD finger protein PHD1	1	PF3D7_1008100.1_S2336	1	1	1	1	0	0	0	0	149164	166526	446902	481461	0	0	0	0	149164	166526	446902	481461	0	0	8266.7	7447.3	287738	311784	395770	481461			8384.7	9545.79	369188	8965.25	41.1799	5057	0.551773	9474	0.0693	0.00548199	0.0459312	2.57105e-06	6.74783e-05
LLNMLS#EEVFEFGNETLVK_2	PF3D7_0302900.1	PF3D7_0302900.1	N/A	exportin-1, putative	1	PF3D7_0302900.1_S174	1	1	1	1	1	0	0	0	166523	200852	424566	401878	101376	0	0	0	166523	200852	424566	401878	101376	89236	113852	92470.4	321222	376050	375989	401878	158841	162202	115477	118527	368785	138761	2.65769	5062	0.55133	6093	0.4015	3.57862e-05	0.00311547	0.295807	0.706784
QQSNIS#NSNQDTLLSTSSK_2	PF3D7_1145400.1	PF3D7_1145400.1	DYN1	dynamin-like protein	1	PF3D7_1145400.1_S560	1	1	1	1	1	1	1	0	182872	209620	403178	368968	175598	190234	310327	0	182872	209620	403178	368968	175598	190234	310327	209035	352760	392468	357049	368968	275136	345783	314756	267936	367811	300903	1.22236	5070	0.550621	4541	0.5539	0.0162406	0.0934338	0.992768	0.999656
LPS#SHELNDDIKR_3	PF3D7_1467900.1	PF3D7_1467900.1	N/A	rab GTPase activator, putative	1	PF3D7_1467900.1_S1101	1	1	1	1	0	0	1	1	253100	199957	322066	317725	0	0	110344	72416.8	253100	199957	322066	317725	37861.5	39352	110344	72416.8	488229	374375	285217	317725	59323.4	71529	111919	92822.3	366386	83898.4	4.36703	5080	0.549734	6980	0.3143	0.000862029	0.0163234	0.0876048	0.34213
ILSVES#NEYGVMELVIPK_2	PF3D7_0526500.1	PF3D7_0526500.1	N/A	conserved Plasmodium protein, unknown function	1	PF3D7_0526500.1_S12	1	2	1	1	1	1	1	0	179870	154375	495495	379921	112040	41517.4	140791	0	179870	154375	495495	379921	112040	41517.4	140791	93092	346968	289034	438804	379921	175550	75465	142800	119323	363681	128285	2.83496	5101	0.547872	6249	0.3861	0.000783936	0.0155922	0.25779	0.662423
VSITS#DLFESK_2	PF3D7_1235600.1	PF3D7_1235600.1	SHMT	serine hydroxymethyltransferase	1	PF3D7_1235600.1_S145	1	1	1	1	0	0	0	0	158490	109717	489543	509626	0	0	0	0	158490	109717	489543	509626	15935.9	7312.6	18354.9	5202	305728	205422	433532	509626	24969.2	13291.9	18616.9	6667.81	363577	15886.5	22.886	5102	0.547784	9028	0.1131	0.00212206	0.0270589	8.90858e-05	0.00141782
KAES#QTNVEILDEK_3	PF3D7_1229500.1	PF3D7_1229500.1	CCT3	T-complex protein 1 subunit gamma	1	PF3D7_1229500.1_S254	1	1	1	1	0	0	1	1	164668	266148	312886	350435	0	0	65821.9	34074.9	164668	266148	312886	350435	15952.9	19159	65821.9	34074.9	317644	498303	277088	350435	24995.8	34824.8	66761.4	43676.5	360867	42564.6	8.4781	5126	0.545656	7989	0.2152	0.000634956	0.0138316	0.00950256	0.0651293
LLS#SNDITIHK_3	PF3D7_1215100.1	PF3D7_1215100.1	N/A	SUN domain-containing protein, putative	1	PF3D7_1215100.1_S82	1	1	1	1	1	1	1	1	178500	204346	419300	339830	124832	145788	163473	75276.3	178500	204346	419300	339830	124832	145788	163473	75276.3	344327	382593	371326	339830	195594	264995	165806	96487.6	359519	180721	1.98936	5130	0.545301	5561	0.4537	0.0026915	0.0310295	0.509919	0.874307
MFS#YNSK_2	PF3D7_1366600.1	PF3D7_1366600.1	SRPR-alpha	signal recognition particle receptor subunit alpha, putative	1	PF3D7_1366600.1_S278	1	1	1	1	0	0	1	0	0	4035.9	549667	583150	0	0	0	0	0	4035.9	549667	583150	0	0	0	4691.4		7556.33	486777	583150				6013.34	359161	6013.34	59.7274	5137	0.544681	9698	0.0473	n/a	n/a	2.00795e-07	7.71163e-06
AVS#DQLYNHEENYK_2	PF3D7_1031400.1,PF3D7_1031400.2	PF3D7_1031400.1	OTU	OTU-like cysteine protease	1	PF3D7_1031400.1_S67	0	1	1	0	0	0	0	0	0	162575	490170	0	0	0	0	0	133527	162575	490170	440508	54588.8	55574.7	105467	85582.8	257573	304386	434088	440508	85532.6	101017	106973	109698	359139	100805	3.5627	5138	0.544592	6689	0.3429	0.0014323	0.0217704	0.150851	0.483106
LNVS#SNDITK_2	PF3D7_1104200.1	PF3D7_1104200.1	SNF2L	chromatin remodeling protein	1	PF3D7_1104200.1_S69	1	1	1	1	0	0	0	0	185814	75383.6	472613	516421	0	0	0	0	185814	75383.6	472613	516421	0	0	797.7	0	358434	141139	418539	516421			809.086		358633	809.086	443.257	5141	0.544326	10152	0.0027	n/a	n/a	3.4558e-15	1.6369e-12
TYAS#DLQNLSFNFFPSINTYTCVPK_3	PF3D7_0416400.1	PF3D7_0416400.1	HAT1	histone acetyltransferase, putative	1	PF3D7_0416400.1_S36	1	0	1	1	0	0	0	0	219647	0	425254	281815	0	0	0	0	219647	176739	425254	281815	2515.5	0	0	0	423698	330905	376599	281815	3941.42				353254	3941.42	89.6262	5179	0.540957	9862	0.0311	n/a	n/a	9.45765e-09	5.55023e-07
LWGNS#FYDAK_2	PF3D7_1451100.1	PF3D7_1451100.1	eEF2	elongation factor 2	1	PF3D7_1451100.1_S242	1	0	1	1	0	0	0	1	221396	0	325114	387365	0	0	0	69213.4	221396	164566	325114	387365	30308.8	46793.3	74559.2	69213.4	427073	308114	287917	387365	47489.4	85054.8	75623.5	88716.3	352617	74221	4.75091	5185	0.540426	7193	0.2934	0.000182046	0.00681209	0.068668	0.291194
TVS#GAAFAFIEFEDAR_2	PF3D7_0517300.1	PF3D7_0517300.1	SR1	serine/arginine-rich splicing factor 1	1	PF3D7_0517300.1_S44	1	2	1	2	0	0	1	0	46045.5	513775	182687	193836	0	0	25110.9	0	46045.5	513775	182687	193836	0	0	25110.9	0	88821.6	961930	161785	193836			25469.3		351593	25469.3	13.8046	5195	0.539539	8590	0.1561	n/a	n/a	0.00117878	0.0117842
IEAAFGLS#K_2	PF3D7_1468100.1	PF3D7_1468100.1	N/A	MORC family protein, putative	1	PF3D7_1468100.1_S570	1	1	1	0	0	0	0	0	146750	223350	0	0	0	0	0	0	146750	223350	0	0	334	0	0	0	283079	418174			523.329				350627	523.329	669.993	5204	0.538741	10169	0.001	n/a	n/a	3.62276e-17	2.40237e-14
ELS#QEMILKPDNIMWSIIPPIMPEIK_3	PF3D7_1406200.1	PF3D7_1406200.1	SPT6	transcription elongation factor SPT6, putative	1	PF3D7_1406200.1_S2685	1	2	1	2	0	0	1	0	225191	166468	417128	285489	0	0	67668.5	0	225191	166468	417128	285489	29031.9	19435.7	67668.5	0	434392	311675	369402	285489	45488.7	35327.7	68634.4		350240	49816.9	7.03053	5206	0.538564	7789	0.2348	0.000661597	0.0142155	0.0190992	0.11476
ELLNFRS#DTDMK_2	PF3D7_0517400.1	PF3D7_0517400.1	FACT-L	FACT complex subunit SPT16, putative	1	PF3D7_0517400.1_S169	1	1	1	1	0	1	1	0	168558	152634	437897	393026	0	19594	25031.4	0	168558	152634	437897	393026	42697.7	19594	25031.4	34870.8	325149	285773	387795	393026	66901	35615.4	25388.7	44696.6	347936	43150.4	8.06332	5220	0.537323	7969	0.2171	3.08157e-05	0.00294553	0.0115209	0.0762467
S#NDIEEQIINISK_2	PF3D7_1224000.1	PF3D7_1224000.1	GCH1	GTP cyclohydrolase 1	1	PF3D7_1224000.1_S196	1	1	1	0	1	0	1	1	134511	148362	435152	0	140160	0	46445.4	27954.4	134511	148362	435152	464639	140160	5933.5	46445.4	27954.4	259472	277774	385364	464639	219610	10785.1	47108.4	35831.4	346812	78333.7	4.42737	5227	0.536702	7096	0.3029	0.00742395	0.0560391	0.0842608	0.334078
[truncated: 11,286 more rows]
[truncated: 5 more columns]
